# Supplementary material for: Complex general stress response regulation in Sphingomonas melonis Fr1 revealed by transcriptional analyses
Source: Sci Rep. 2019 Jun 28;9:9404. doi: 10.1038/s41598-019-45788-7 (PMC6599016; doi:10.1038/s41598-019-45788-7)
Supplement: Supplementary file 2 — Table S1 [file 41598_2019_45788_MOESM2_ESM.xlsx]

## Sheet: EcfG-regulated low stress
Transcript_ID		log2 ratio ΔecfG vs WT (low stress)	fdr ΔecfG vs WT (low stress)
Sphme2DRAFT_0033	'Membrane proteins related to metalloendopeptidases'	-2.913	4.402e-23
Sphme2DRAFT_0034	'Uncharacterized protein conserved in bacteria'	-2.482	3.338e-84
Sphme2DRAFT_0072	'cAMP-binding proteins - catabolite gene activator and regulatory subunit of cAMP-dependent protein kinases'	-3.538	2.665e-105
Sphme2DRAFT_0073	'Phosphatidylserine/phosphatidylglycerophosphate/cardiolipin synthases and related enzymes'	-1.215	1.73e-24
Sphme2DRAFT_0098	'hypothetical protein'	-3.159	9.238e-77
Sphme2DRAFT_0108	'hypothetical protein'	-2.398	5.833e-31
Sphme2DRAFT_0150	'Uncharacterized protein conserved in bacteria'	-1.01	4.74e-09
Sphme2DRAFT_0160	'Arabinose efflux permease'	-2.461	3.673e-30
Sphme2DRAFT_0161	'Predicted phosphohydrolases'	-2.142	1.676e-11
Sphme2DRAFT_0197	'hypothetical protein'	-2.022	1.134e-33
Sphme2DRAFT_0198	'hypothetical protein'	-1.726	5.09e-32
Sphme2DRAFT_0215	'Protein of unknown function (DUF2945).'	-1.021	7.669e-10
Sphme2DRAFT_0242	'Small-conductance mechanosensitive channel'	-2.425	1.777e-20
Sphme2DRAFT_0496	'Dehydrogenases (flavoproteins)'	-1.605	2.151e-06
Sphme2DRAFT_0497	'2-polyprenyl-3-methyl-5-hydroxy-6-metoxy-1,4-benzoquinol methylase'	-2.075	2.617e-10
Sphme2DRAFT_0498	'Predicted naringenin-chalcone synthase'	-2.711	1.077e-38
Sphme2DRAFT_0526	'hypothetical protein'	-1.659	8.733e-18
Sphme2DRAFT_0545	'Predicted permease'	-1.032	1.356e-07
Sphme2DRAFT_0597	'probable methyltransferase'	-3.855	1.145e-98
Sphme2DRAFT_0598	'TIGR03440 family protein'	-3.964	4.051e-112
Sphme2DRAFT_0624	'hypothetical protein'	-1.115	4.641e-12
Sphme2DRAFT_0625	'hypothetical protein'	-1.299	3.14e-26
Sphme2DRAFT_0628	'Outer membrane protein V'	-3.276	2.041e-154
Sphme2DRAFT_0683	'hypothetical protein'	-2.185	4.622e-29
Sphme2DRAFT_0689	'Uncharacterized protein involved in outer membrane biogenesis'	-1.066	2.536e-07
Sphme2DRAFT_0699	'hypothetical protein'	-1.905	1.233e-08
Sphme2DRAFT_0732	'uracil-DNA glycosylase, family 4'	-2.151	2.126e-18
Sphme2DRAFT_0733	'Hemerythrin HHE cation binding domain.'	-2.531	5.24e-49
Sphme2DRAFT_0743	'Predicted glycosylase'	-1.008	5.178e-05
Sphme2DRAFT_0787	'hypothetical protein'	-3.227	1.243e-86
Sphme2DRAFT_0855	'Amidases related to nicotinamidase'	-2.28	3.44e-31
Sphme2DRAFT_1023	'hypothetical protein'	-2.131	1.597e-29
Sphme2DRAFT_1028	'Uncharacterized protein conserved in bacteria'	-3.329	2.753e-60
Sphme2DRAFT_1060	'hypothetical protein'	-3.868	7.831e-45
Sphme2DRAFT_1061	'hypothetical protein'	-1.697	9.103e-11
Sphme2DRAFT_1062	'hypothetical protein'	-1.752	1.161e-05
Sphme2DRAFT_1092	'hypothetical protein'	-1.861	4.645e-43
Sphme2DRAFT_1096	'Predicted membrane protein'	-1.223	8.604e-28
Sphme2DRAFT_1098	'hypothetical protein'	-1.813	8.061e-11
Sphme2DRAFT_1101	'DNA ligase D'	-1.773	2.855e-22
Sphme2DRAFT_1102	'Ku protein, prokaryotic'	-3.19	2.948e-87
Sphme2DRAFT_1110	'Predicted membrane protein'	-2.229	5.918e-36
Sphme2DRAFT_1248	'Dehydrogenases with different specificities (related to short-chain alcohol dehydrogenases)'	-1.973	3.908e-23
Sphme2DRAFT_1249	'intracellular protease, PfpI family'	-2.31	1.198e-52
Sphme2DRAFT_1273	'malto-oligosyltrehalose synthase'	-1.96	2.778e-05
Sphme2DRAFT_1274	'4-alpha-glucanotransferase'	-3.51	4.551e-08
Sphme2DRAFT_1275	'malto-oligosyltrehalose trehalohydrolase'	-3.287	2.107e-23
Sphme2DRAFT_1276	'glycogen debranching enzyme GlgX'	-3.066	3.616e-74
Sphme2DRAFT_1281	'Predicted outer membrane protein'	-7.32	3.877e-155
Sphme2DRAFT_1282	'Domain of unknown function (DUF3597).'	-3.856	2.534e-26
Sphme2DRAFT_1297	'Aerobic-type carbon monoxide dehydrogenase, large subunit CoxL/CutL homologs'	-3.306	1.319e-39
Sphme2DRAFT_1298	'Aerobic-type carbon monoxide dehydrogenase, middle subunit CoxM/CutM homologs'	-4.498	9.751e-77
Sphme2DRAFT_1299	'Aerobic-type carbon monoxide dehydrogenase, small subunit CoxS/CutS homologs'	-4.847	9.82e-112
Sphme2DRAFT_1327	'hypothetical protein'	-1.297	4.921e-11
Sphme2DRAFT_1344	'Transcription-repair coupling factor (superfamily II helicase)'	-2.081	1.811e-12
Sphme2DRAFT_1370	'NhaP-type Na+/H+ and K+/H+ antiporters'	-1.346	3.025e-11
Sphme2DRAFT_1376	'Formate/nitrite family of transporters'	-1.299	5.722e-11
Sphme2DRAFT_1442	'Predicted small secreted protein'	-4.699	5.09e-32
Sphme2DRAFT_1443	'Signal transduction histidine kinase'	-1.008	2.793e-26
Sphme2DRAFT_1444	'hypothetical protein'	-3.356	7.551e-148
Sphme2DRAFT_1445	'FOG: CheY-like receiver'	-2.272	3.343e-96
Sphme2DRAFT_1446	'hypothetical protein'	-6.164	1.185e-281
Sphme2DRAFT_1447	'RNA polymerase sigma factor, sigma-70 family'	-8.012	0
Sphme2DRAFT_1448	'hypothetical protein'	-2.724	4.996e-17
Sphme2DRAFT_1452	'hypothetical protein'	-1.198	2.165e-21
Sphme2DRAFT_1453	'hypothetical protein'	-1.383	6.599e-16
Sphme2DRAFT_1454	'Predicted restriction endonuclease'	-1.725	1.156e-05
Sphme2DRAFT_1462	'Uncharacterized protein conserved in bacteria'	-6.105	4.723e-112
Sphme2DRAFT_1478	'PRC-barrel domain.'	-4.504	1.236e-65
Sphme2DRAFT_1483	'Dehydrogenases with different specificities (related to short-chain alcohol dehydrogenases)'	-1.341	2.979e-20
Sphme2DRAFT_1484	'hypothetical protein'	-5.121	3.06e-70
Sphme2DRAFT_1555	'hypothetical protein'	-2.345	2.295e-32
Sphme2DRAFT_1606	'Uncharacterized protein involved in outer membrane biogenesis'	-2.564	1.775e-27
Sphme2DRAFT_1611	'Raf kinase inhibitor-like protein, YbhB/YbcL family'	-3.249	4.823e-31
Sphme2DRAFT_1612	'hypothetical protein'	-3.531	1.759e-64
Sphme2DRAFT_1613	'Uncharacterized conserved protein'	-2.703	1.772e-28
Sphme2DRAFT_1615	'Uncharacterized protein conserved in bacteria'	-2.465	1.127e-29
Sphme2DRAFT_1638	'putative exonuclease, DNA ligase-associated'	-1.192	4.864e-11
Sphme2DRAFT_1648	'Cytochrome c553'	-1.112	0.04196
Sphme2DRAFT_1651	'cytochrome c oxidase, subunit I'	-1.353	8.268e-10
Sphme2DRAFT_1652	'cytochrome c oxidase, subunit II'	-1.555	7.134e-06
Sphme2DRAFT_1679	'Protein of unknown function (DUF3429).'	-2.843	9.686e-14
Sphme2DRAFT_1703	'hypothetical protein'	-1.681	1.094e-15
Sphme2DRAFT_1705	'Membrane-associated phospholipid phosphatase'	-1.811	9.669e-14
Sphme2DRAFT_1746	'His Kinase A (phosphoacceptor) domain./PAS fold./Response regulator receiver domain./Histidine kinase-, DNA gyrase B-, and HSP90-like ATPase./GAF domain.'	-1.001	1.432e-09
Sphme2DRAFT_1750	'Glycosyltransferase'	-3.77	4.864e-71
Sphme2DRAFT_1751	'Glycosidases'	-3.361	9.786e-59
Sphme2DRAFT_1752	'Predicted glycosylase'	-2.517	2.956e-32
Sphme2DRAFT_1765	'NAD-dependent aldehyde dehydrogenases'	-4.382	1.109e-87
Sphme2DRAFT_1781	'Dehydrogenases with different specificities (related to short-chain alcohol dehydrogenases)'	-2.59	1.058e-45
Sphme2DRAFT_1811	'DNA ligase, ATP-dependent, PP_1105 family'	-1.367	3.131e-12
Sphme2DRAFT_1813	'DNA-binding ferritin-like protein (oxidative damage protectant)'	-1.194	2.734e-24
Sphme2DRAFT_1824	'hypothetical protein'	-1.828	5.752e-38
Sphme2DRAFT_1831	'Topoisomerase IB'	-3.484	1.118e-54
Sphme2DRAFT_1832	'Small-conductance mechanosensitive channel'	-2.986	1.333e-27
Sphme2DRAFT_1836	'Uncharacterized stress protein (general stress protein 26)'	-4.228	7.865e-104
Sphme2DRAFT_1885	'Protein of unknown function (DUF3429).'	-1.226	5.91e-11
Sphme2DRAFT_1926	'Uncharacterized protein related to deoxyribodipyrimidine photolyase'	-1.415	2.336e-15
Sphme2DRAFT_1928	'Glycosyltransferase'	-2.635	1.614e-101
Sphme2DRAFT_1930	'hypothetical protein'	-4.772	3.084e-146
Sphme2DRAFT_1935	'hypothetical protein'	-1.584	7.911e-11
Sphme2DRAFT_1936	'Predicted CoA-binding protein'	-2.864	1.507e-37
Sphme2DRAFT_1953	'hypothetical protein'	-1.538	1.045e-17
Sphme2DRAFT_1974	'Phasin protein.'	-1.356	4.32e-06
Sphme2DRAFT_1994	'Uncharacterized protein conserved in bacteria'	-1.524	4.02e-33
Sphme2DRAFT_1995	'hypothetical protein'	-2.111	9.187e-38
Sphme2DRAFT_2002	'cation diffusion facilitator family transporter'	-1.421	5.816e-15
Sphme2DRAFT_2008	'Predicted oxidoreductases (related to aryl-alcohol dehydrogenases)'	-1.185	1.75e-11
Sphme2DRAFT_2009	'hypothetical protein'	-2.063	1.505e-14
Sphme2DRAFT_2010	'hypothetical protein'	-1.639	2.884e-09
Sphme2DRAFT_2026	'hypothetical protein'	-6.147	8.307e-72
Sphme2DRAFT_2050	'Glucose/sorbosone dehydrogenases'	-1.052	7.811e-13
Sphme2DRAFT_2168	'Secreted and surface protein containing fasciclin-like repeats'	-1.328	8.202e-11
Sphme2DRAFT_2180	'hypothetical protein'	-6.25	1.655e-103
Sphme2DRAFT_2183	'hypothetical protein'	-1.246	5.692e-05
Sphme2DRAFT_2184	'Cytosine/adenosine deaminases'	-1.009	2.479e-06
Sphme2DRAFT_2219	'NADH:flavin oxidoreductases, Old Yellow Enzyme family'	-1.962	4.574e-45
Sphme2DRAFT_2221	'DNA-binding ferritin-like protein (oxidative damage protectant)'	-2.612	2.863e-19
Sphme2DRAFT_2391	'Predicted xylanase/chitin deacetylase'	-2.255	2.617e-10
Sphme2DRAFT_2393	'Uncharacterized protein conserved in bacteria'	-1.356	0.02875
Sphme2DRAFT_2394	'Uncharacterized protein conserved in bacteria'	-1.497	1.723e-05
Sphme2DRAFT_2452	'hypothetical protein'	-3.628	4.235e-29
Sphme2DRAFT_2489	'Catalase.'	-3.682	6.621e-70
Sphme2DRAFT_2499	'Zn-dependent alcohol dehydrogenases'	-3.194	2.807e-53
Sphme2DRAFT_2509	'hypothetical protein'	-4.313	3.466e-33
Sphme2DRAFT_2510	'hypothetical protein'	-4.105	9.444e-21
Sphme2DRAFT_2527	'Outer membrane protein'	-4.716	1.48e-204
Sphme2DRAFT_2528	'Uncharacterized protein conserved in bacteria'	-4.316	1.76e-34
Sphme2DRAFT_2529	'Predicted flavoprotein involved in K+ transport'	-2.147	8.444e-17
Sphme2DRAFT_2530	'hypothetical protein'	-1.098	0.01657
Sphme2DRAFT_2534	'hypothetical protein'	-4.157	1.529e-30
Sphme2DRAFT_2567	'Short-chain dehydrogenase involved in D-alanine esterification of lipoteichoic acid and wall teichoic acid (D-alanine transfer protein)'	-2.619	2.191e-56
Sphme2DRAFT_2597	'hypothetical protein'	-1.83	1.516e-08
Sphme2DRAFT_2613	'Uncharacterized protein conserved in bacteria'	-2.76	3.222e-24
Sphme2DRAFT_2618	'Thioredoxin reductase'	-1.378	8.52e-11
Sphme2DRAFT_2672	'Rickettsia 17 kDa surface antigen.'	-2.154	1.169e-14
Sphme2DRAFT_2673	'peroxiredoxin, OsmC subfamily'	-1.818	1.215e-28
Sphme2DRAFT_2827	'Predicted dehydrogenases and related proteins'	-2.583	1.432e-40
Sphme2DRAFT_2828	'Predicted hydrolases or acyltransferases (alpha/beta hydrolase superfamily)'	-2.561	2.385e-17
Sphme2DRAFT_2829	'Choline dehydrogenase and related flavoproteins'	-1.088	0.003682
Sphme2DRAFT_2831	'Glucoamylase and related glycosyl hydrolases'	-1.377	3.217e-08
Sphme2DRAFT_2832	'Catalase'	-2.485	4.402e-23
Sphme2DRAFT_2987	'Uncharacterized conserved protein'	-2.496	1.17e-45
Sphme2DRAFT_3006	'patatin-related protein'	-1.769	1.215e-16
Sphme2DRAFT_3063	'Protein required for attachment to host cells'	-3.915	2.582e-65
Sphme2DRAFT_3085	'hypothetical protein'	-1.875	5.674e-11
Sphme2DRAFT_3086	'Protein of unknown function (DUF1488).'	-2.185	1.52e-06
Sphme2DRAFT_3087	'Short-chain dehydrogenases of various substrate specificities'	-3.013	1.077e-26
Sphme2DRAFT_3088	'Protease subunit of ATP-dependent Clp proteases'	-2.369	4.891e-25
Sphme2DRAFT_3116	'Predicted integral membrane protein'	-1.017	4.828e-07
Sphme2DRAFT_3117	'Threonine dehydrogenase and related Zn-dependent dehydrogenases'	-1.573	2.365e-14
Sphme2DRAFT_3142	'hypothetical protein'	-3.319	2.274e-28
Sphme2DRAFT_3184	'Predicted hydrolases or acyltransferases (alpha/beta hydrolase superfamily)'	-2.955	1.623e-34
Sphme2DRAFT_3266	'Uncharacterized conserved protein'	-3.198	1.067e-14
Sphme2DRAFT_3278	'hypothetical protein'	-3.238	8.923e-57
Sphme2DRAFT_3312	'Sphingosine kinase and enzymes related to eukaryotic diacylglycerol kinase'	-1.773	9.537e-18
Sphme2DRAFT_3314	'Deoxyribodipyrimidine photolyase'	-2.177	8.948e-26
Sphme2DRAFT_3340	'hypothetical protein'	-1.214	0.001868
Sphme2DRAFT_3352	'hypothetical protein'	-1.67	3.241e-17
Sphme2DRAFT_3404	'Predicted integral membrane protein'	-3.331	1.359e-19
Sphme2DRAFT_3505	'Glycosyltransferase'	-2.578	8.696e-38
Sphme2DRAFT_3506	'Predicted glycosyl transferase'	-3.317	2.998e-08
Sphme2DRAFT_3507	'Predicted glycosyltransferases'	-3.403	1.932e-12
Sphme2DRAFT_3508	'Glycosyltransferase'	-3.68	2.877e-07
Sphme2DRAFT_3509	'Exopolysaccharide biosynthesis protein'	-4.26	2.337e-08
Sphme2DRAFT_3510	'Predicted glycosyltransferases'	-2.721	0.0003923
Sphme2DRAFT_0396	'hypothetical protein'	1.042	0.0002579
Sphme2DRAFT_0401	'Protein of unknown function (DUF1018).'	1.148	0.004166
Sphme2DRAFT_0410	'Mu transposase, C-terminal./Mu DNA-binding domain./Integrase core domain.'	1.059	3.054e-09
Sphme2DRAFT_0423	'hypothetical protein'	1.073	0.005542
Sphme2DRAFT_0424	'Mu-like prophage protein gp36'	1.072	0.003512
Sphme2DRAFT_0437	'hypothetical protein'	1.059	0.02824
Sphme2DRAFT_0440	'hypothetical protein'	1.122	0.0008591
Sphme2DRAFT_0441	'hypothetical protein'	1.303	0.0009291
Sphme2DRAFT_0680	'Predicted outer membrane lipoprotein'	1.704	3.971e-60
Sphme2DRAFT_0913	'hypothetical protein'	1.318	1.953e-29
Sphme2DRAFT_1057	'Outer membrane protein and related peptidoglycan-associated (lipo)proteins'	1.054	3.506e-05
Sphme2DRAFT_1075	'Opacity protein and related surface antigens'	1.211	8.315e-30
Sphme2DRAFT_1156	'Protein of unknown function (DUF3168).'	1.025	6.524e-16
Sphme2DRAFT_1206	'amidohydrolase'	2.086	1.27e-54
Sphme2DRAFT_1207	'gamma-glutamyltranspeptidase'	2.163	1.842e-76
Sphme2DRAFT_1208	'Outer membrane receptor for ferrienterochelin and colicins'	2.426	1.569e-105
Sphme2DRAFT_1209	'RNA polymerase sigma factor, sigma-70 family'	2.134	1.065e-28
Sphme2DRAFT_1210	'Fe2+-dicitrate sensor, membrane component'	2.143	8.799e-39
Sphme2DRAFT_1211	'Transcriptional regulators'	1.069	1.186e-05
Sphme2DRAFT_1212	'Tryptophan halogenase.'	1.023	1.356e-09
Sphme2DRAFT_1213	'hypothetical protein'	1.12	2.21e-11
Sphme2DRAFT_1214	'SapC.'	1.398	1.245e-13
Sphme2DRAFT_1215	'TonB-dependent receptor'	2.381	1.277e-16
Sphme2DRAFT_1216	'Beta-glucosidase-related glycosidases'	1.988	2.07e-19
Sphme2DRAFT_1217	'Major Facilitator Superfamily.'	1.369	2.263e-14
Sphme2DRAFT_1231	'hypothetical protein'	1.026	7.499e-22
Sphme2DRAFT_1277	'hypothetical protein'	1.53	0.002018
Sphme2DRAFT_1800	'hypothetical protein'	1.015	7.544e-14
Sphme2DRAFT_1970	'hypothetical protein'	1.455	3.059e-06
Sphme2DRAFT_2172	'Predicted integral membrane protein'	1.444	2.012e-57
Sphme2DRAFT_2240	'hypothetical protein'	1.439	4.82e-20
Sphme2DRAFT_2243	'Domain of unknown function (DUF3315).'	1.326	2.194e-21
Sphme2DRAFT_2674	'Predicted outer membrane lipoprotein'	1.051	1.822e-09
