# Supplementary material for: Complex general stress response regulation in Sphingomonas melonis Fr1 revealed by transcriptional analyses
Source: Sci Rep. 2019 Jun 28;9:9404. doi: 10.1038/s41598-019-45788-7 (PMC6599016; doi:10.1038/s41598-019-45788-7)
Supplement: Supplementary file 4 — Table S3 [file 41598_2019_45788_MOESM4_ESM.xlsx]

## Sheet: Screen for EcfG motif
Transcript_ID		EcfG-regulated low stress	EcfG-regulated stress mix	Motif sequence	Distance to start of predicted CDS	Motif score	Putative direct EcfG target	COG category	log2 ratio ΔecfG vs WT (low stress)	fdr ΔecfG vs WT (low stress)	log2 ratio ΔecfG vs WT (stress mix)	fdr ΔecfG vs WT (stress mix)	log2 ratio WT (stress mix vs low stress)	fdr WT (stress mix vs low stress)	log2 ratio ΔecfG (stress mix vs low stress)	fdr ΔecfG(stress mix vs low stress)
Sphme2DRAFT_0855	'Amidases related to nicotinamidase'	TRUE	TRUE	GGAACGGCGGGGCCGCTCGCCGGTT	8	23.6	X	COG_Coenzyme transport and metabolism	-2.28	3.44e-31	-3.611	2.279e-37	1.236	4.401e-05	-0.1045	0.659
Sphme2DRAFT_0073	'Phosphatidylserine/phosphatidylglycerophosphate/cardiolipin synthases and related enzymes'	TRUE	TRUE	GGAACACTTGCCCCCTCCCCCCGTT	84	23.2	X	COG_Lipid transport and metabolism	-1.215	1.73e-24	-1.164	1.752e-08	-0.01547	0.9692	0.02937	0.844
Sphme2DRAFT_1751	'Glycosidases'	TRUE	TRUE	GGAACCCCCTCGCCCCTCCTCCGTT	26	21.3	X	COG_Carbohydrate transport and metabolism	-3.361	9.786e-59	-4.103	2.529e-37	0.861	0.008326	0.08634	0.8262
Sphme2DRAFT_1679	'Protein of unknown function (DUF3429).'	TRUE	TRUE	GGAACGCCCGCGCCGGTCACGCGCT	69	20.6	X	#N/A	-2.843	9.686e-14	-4.643	3.306e-35	1.549	0.0001038	-0.2098	0.6794
Sphme2DRAFT_1752	'Predicted glycosylase'	TRUE	TRUE	GGAACCACCCGCCCGCCCCGGCGCT	9	20.5	X	#N/A	-2.517	2.956e-32	-3.562	2.944e-29	0.9123	0.007174	-0.1786	0.5025
Sphme2DRAFT_2180	'hypothetical protein'	TRUE	TRUE	GGAACCGCCGAGCGGATCGCGCGTT	270	20.4		#N/A	-6.25	1.655e-103	-7.319	9.767e-79	0.6704	0.04474	-0.4149	NA
Sphme2DRAFT_1781	'Dehydrogenases with different specificities (related to short-chain alcohol dehydrogenases)'	TRUE	TRUE	GGAACGAGCGCGCGGGCGATCGGTT	22	20.4	X	COG_General function prediction only	-2.59	1.058e-45	-4.07	1.019e-30	1.435	7.307e-05	0.004911	0.9875
Sphme2DRAFT_1452	'hypothetical protein'	TRUE	TRUE	GGAACCCGGCCCGCATCCCCGCCGTT	27	20.3	X	#N/A	-1.198	2.165e-21	-1.959	3.114e-17	0.7418	0.006197	0.0002662	0.9986
Sphme2DRAFT_1994	'Uncharacterized protein conserved in bacteria'	TRUE	TRUE	GGAACCGGTCCGACTTCGGCCCGTT	61	20.1	X	COG_Function unknown	-1.524	4.02e-33	-2.026	1.202e-16	0.6688	0.0225	0.1603	0.1989
Sphme2DRAFT_1062	'hypothetical protein'	TRUE	TRUE	GGAACGGCGCCCTGTCGCCGGCCGTT	24	19.5	X	#N/A	-1.752	1.161e-05	-2.171	2.665e-11	0.5565	0.1611	0.1394	0.8364
Sphme2DRAFT_1765	'NAD-dependent aldehyde dehydrogenases'	TRUE	TRUE	GGATCGCGTGCCGGGCCTGCGCGTT	8	19.2	X	COG_Energy production and conversion	-4.382	1.109e-87	-6.207	3.893e-63	1.388	4.886e-05	-0.4992	0.06446
Sphme2DRAFT_1746	'His Kinase A (phosphoacceptor) domain./PAS fold./Response regulator receiver domain./Histidine kinase-, DNA gyrase B-, and HSP90-like ATPase./GAF domain.'	TRUE	TRUE	GGATCGCCTGCCGCCATCACGCGTT	54	18.8	X	#N/A	-1.001	1.432e-09	-1.545	2.923e-11	0.7978	0.007169	0.26	0.003038
Sphme2DRAFT_1370	'NhaP-type Na+/H+ and K+/H+ antiporters'	TRUE	TRUE	GGAACCGGCACCCGCTATCGCCGATT	37	18.6	X	COG_Inorganic ion transport and metabolism	-1.346	3.025e-11	-2.343	1.194e-22	1.597	1.547e-08	0.6223	4.939e-07
Sphme2DRAFT_3184	'Predicted hydrolases or acyltransferases (alpha/beta hydrolase superfamily)'	TRUE	TRUE	GGAACGGCCGCCCGATCCGCCTCGTT	32	18.5	X	COG_Coenzyme transport and metabolism	-2.955	1.623e-34	-4.325	2.193e-28	1.615	7.777e-05	0.2072	0.4346
Sphme2DRAFT_2527	'Outer membrane protein'	TRUE	TRUE	GGATCAACCGCGGGGGACGGCCGTT	440	18.4		COG_Cell wall, membrane, envolope biogenesis	-4.716	1.48e-204	-5.286	4.207e-100	0.6961	0.008301	0.132	0.4409
Sphme2DRAFT_1930	'hypothetical protein'	TRUE	TRUE	GGAACCCTTACCGATGCACGCCGTT	154	18.3		#N/A	-4.772	3.084e-146	-5.571	4.258e-88	0.4956	0.0621	-0.2702	0.4587
Sphme2DRAFT_0034	'Uncharacterized protein conserved in bacteria'	TRUE	TRUE	GAAACCCTTAGCCCCTCCGCCCGTT	33	18.2	X	COG_Cell wall, membrane, envolope biogenesis	-2.482	3.338e-84	-2.761	1.172e-32	0.06944	0.8548	-0.1931	0.1291
Sphme2DRAFT_1478	'PRC-barrel domain.'	TRUE	TRUE	GGAACCGGCGCGGCCACAAGGCGGTT	27	18.1	X	#N/A	-4.504	1.236e-65	-5.843	1.44e-53	1.48	1.084e-05	0.1256	0.829
Sphme2DRAFT_0787	'hypothetical protein'	TRUE	TRUE	GGAACGATAGCGGAAACAGGCGGTT	54	18.1	X	#N/A	-3.227	1.243e-86	-4.453	2.388e-84	0.8505	0.0002979	-0.3451	0.06169
Sphme2DRAFT_1831	'Topoisomerase IB'	TRUE	TRUE	GGAACCGTGCGCGTCGCCTGGGCATT	24	17.9	X	COG_Replication, recombination and repair	-3.484	1.118e-54	-4.766	4.292e-38	1.192	0.0008385	-0.04904	0.9168
Sphme2DRAFT_0733	'Hemerythrin HHE cation binding domain.'	TRUE	TRUE	GAAACGCCGTGCGCGCTCGCCGGTT	24	17.2	X	#N/A	-2.531	5.24e-49	-4.309	7.248e-37	1.414	1.359e-05	-0.3096	0.1385
Sphme2DRAFT_1442	'Predicted small secreted protein'	TRUE	TRUE	GGAACGAATGGCCCGACCGATCATT	30	16.9	X	COG_Function unknown	-4.699	5.09e-32	-5.303	1.463e-47	0.6517	0.2048	0.0642	0.9149
Sphme2DRAFT_3063	'Protein required for attachment to host cells'	TRUE	TRUE	GCAACCCGCCCGCCTCGGCTGCGTT	34	16.9	X	COG_Cell wall, membrane, envolope biogenesis	-3.915	2.582e-65	-5.25	1.315e-31	1.653	8.326e-05	0.2598	0.4587
Sphme2DRAFT_1836	'Uncharacterized stress protein (general stress protein 26)'	TRUE	TRUE	GCAACCAACCCCCGATGCGCTCGTT	34	16.7	X	COG_Function unknown	-4.228	7.865e-104	-5.863	1.71e-58	1.425	4.397e-05	-0.2278	0.3401
Sphme2DRAFT_3088	'Protease subunit of ATP-dependent Clp proteases'	TRUE	TRUE	GGAACTCCGGCCGTGCACGGCGGGTT	9	16.3	X	COG_Posttranslational modification, protein turnover, chaperones	-2.369	4.891e-25	-3.123	2.919e-32	0.8283	0.004066	0.06781	0.8466
Sphme2DRAFT_2672	'Rickettsia 17 kDa surface antigen.'	TRUE	TRUE	GCAACTCCTTGCGCGCGCTGGCGGTT	33	16.3	X	#N/A	-2.154	1.169e-14	-3.817	2.892e-31	1.912	1.678e-06	0.2672	0.1217
Sphme2DRAFT_3087	'Short-chain dehydrogenases of various substrate specificities'	TRUE	TRUE	GGAACCGCGCGGGACGGGCTGGGGTT	27	16.2	X	COG_General function prediction only	-3.013	1.077e-26	-4.435	9.622e-36	1.456	2.958e-05	0.02673	0.9658
Sphme2DRAFT_1281	'Predicted outer membrane protein'	TRUE	TRUE	GGAACGCAGCGCCGCGTCCGAACGTT	27	16.1	X	COG_Function unknown	-7.32	3.877e-155	-8.423	4.888e-73	1.439	6.693e-05	0.3208	NA
Sphme2DRAFT_1448	'hypothetical protein'	TRUE	TRUE	GCAACAATTCGCGTATCCGGCCGTT	9	16.1	X	#N/A	-2.724	4.996e-17	-3.507	1.153e-30	0.9093	0.00411	0.1075	0.8599
Sphme2DRAFT_1344	'Transcription-repair coupling factor (superfamily II helicase)'	TRUE	TRUE	GGAACGGCGATGGGCGGGCGGGTGTT	32	16	X	COG_Replication, recombination and repair	-2.081	1.811e-12	-3.983	1.165e-24	1.925	1.189e-05	0.06589	0.825
Sphme2DRAFT_1612	'hypothetical protein'	TRUE	TRUE	GCAACCGCCGGGGCCTGTCTTGCGTT	2	15.9	X	#N/A	-3.531	1.759e-64	-4.46	3.157e-44	1.029	0.001307	0.0614	0.8763
Sphme2DRAFT_1613	'Uncharacterized conserved protein'	TRUE	TRUE	GGAACGCAAGACAGGCCCCGGCGGTT	9	15.9	X	COG_Function unknown	-2.703	1.772e-28	-3.328	2.327e-46	0.8777	0.0002239	0.2575	0.4585
Sphme2DRAFT_1555	'hypothetical protein'	TRUE	TRUE	GCAACGCTGACGCCGACACGGGGTT	58	15.8	X	#N/A	-2.345	2.295e-32	-4.381	3.509e-25	1.874	1.124e-05	-0.1865	0.3661
Sphme2DRAFT_3116	'Predicted integral membrane protein'	TRUE	TRUE	GGAACGCTGGTTGCTACGTCGGGTT	28	15.5	X	COG_Function unknown	-1.017	4.828e-07	-4.017	2.607e-36	3.032	7.939e-22	-0.02196	0.9442
Sphme2DRAFT_1060	'hypothetical protein'	TRUE	TRUE	GGAACAAGCGGTCGCAGCCTGTGGTT	41	15.4	X	#N/A	-3.868	7.831e-45	-4.944	2.225e-26	1.621	1.124e-05	0.5	0.3944
Sphme2DRAFT_1928	'Glycosyltransferase'	TRUE	TRUE	GCAACCTTTCGGCCGATCGGCTGTT	57	15.3	X	COG_Cell wall, membrane, envolope biogenesis	-2.635	1.614e-101	-3.455	7.143e-49	0.8458	0.001582	0.02859	0.849
Sphme2DRAFT_2987	'Uncharacterized conserved protein'	TRUE	TRUE	GGAACCAGCGGTGGATAACCTCGTT	27	15.3	X	COG_Function unknown	-2.496	1.17e-45	-2.729	9.371e-18	0.21	0.6631	-0.03278	0.9006
Sphme2DRAFT_0683	'hypothetical protein'	TRUE	TRUE	GAAACGGACGGCGCTGTCGGCCGCT	467	15.3		#N/A	-2.185	4.622e-29	-2.052	9.777e-22	-0.4481	0.08501	-0.2949	0.1777
Sphme2DRAFT_1936	'Predicted CoA-binding protein'	TRUE	TRUE	GGAACCACCGCCCCCGGCAACGGTA	28	15.2	X	COG_General function prediction only	-2.864	1.507e-37	-4.39	1.141e-34	0.9239	0.008066	-0.5717	0.05896
Sphme2DRAFT_0215	'Protein of unknown function (DUF2945).'	TRUE	TRUE	GCAACCCTTCGCCCCGCCGAGCGCT	29	14.9	X	#N/A	-1.021	7.669e-10	-1.277	1.157e-09	0.1385	0.6788	-0.1091	0.5671
Sphme2DRAFT_1703	'hypothetical protein'	TRUE	TRUE	GGAACCGGTGGGTGCAGTGCGGCATT	49	14.8	X	#N/A	-1.681	1.094e-15	-2.486	9.011e-21	0.841	0.01046	0.05155	0.8387
Sphme2DRAFT_0198	'hypothetical protein'	TRUE	TRUE	GGAACTTCCCCGTGGTTCGCGCGCT	33	14.7	X	#N/A	-1.726	5.09e-32	-2.428	1.516e-22	1.121	3.986e-05	0.4045	0.003559
Sphme2DRAFT_3278	'hypothetical protein'	TRUE	TRUE	CGAACCGTTTCCCCCGTCCGCTCGTT	28	14.2	X	#N/A	-3.238	8.923e-57	-3.573	3.791e-37	0.8189	0.007346	0.5058	0.03148
Sphme2DRAFT_1092	'hypothetical protein'	TRUE	TRUE	GGAACACTCTCCATGCTAACCCGTT	30	14.2	X	#N/A	-1.861	4.645e-43	-4.062	2.24e-30	2.097	3.126e-09	-0.09012	0.5008
Sphme2DRAFT_0098	'hypothetical protein'	TRUE	TRUE	GGAACAATGCGGGGCCCGTGCGCTTT	29	14.1	X	#N/A	-3.159	9.238e-77	-3.462	8.555e-42	0.1842	0.6506	-0.1247	0.3827
Sphme2DRAFT_2510	'hypothetical protein'	TRUE	TRUE	GCAACCCGCTGGGCTGCGGGACGTT	25	14	X	#N/A	-4.105	9.444e-21	-5.96	2.091e-30	2.078	9.148e-06	0.2029	0.8167
Sphme2DRAFT_1885	'Protein of unknown function (DUF3429).'	TRUE	TRUE	GCAACCCCATAGCCGCCCGCTCGTT	9	14	X	#N/A	-1.226	5.91e-11	-2.515	4.029e-16	0.9171	0.008389	-0.3916	0.007126
Sphme2DRAFT_0072	'cAMP-binding proteins - catabolite gene activator and regulatory subunit of cAMP-dependent protein kinases'	TRUE	TRUE	GGAACGTTACGCCCCCGATCCGTGTT	10	13.9	X	COG_Signal transduction mechanisms	-3.538	2.665e-105	-3.074	3.239e-35	-0.2737	0.3921	0.1551	0.4956
Sphme2DRAFT_1615	'Uncharacterized protein conserved in bacteria'	TRUE	TRUE	GGCACCAGCCGCGATATCGCGCGTT	41	13.9	X	#N/A	-2.465	1.127e-29	-3.615	9.726e-32	1.137	0.0003766	0.01024	0.9826
Sphme2DRAFT_2827	'Predicted dehydrogenases and related proteins'	TRUE	TRUE	GGAACCATATACCGCGCTGGAGCGGTT	31	13.7	X	COG_General function prediction only	-2.583	1.432e-40	-3.933	2.427e-29	1.801	6.388e-07	0.4232	0.01211
Sphme2DRAFT_2026	'hypothetical protein'	TRUE	TRUE	GGAACTTCGGTCCAAATGGTGCGTT	35	13.1	X	#N/A	-6.147	8.307e-72	-7.334	7.728e-265	1.145	0.001003	-0.03133	0.9006
Sphme2DRAFT_1750	'Glycosyltransferase'	TRUE	TRUE	GGAACAACTCCGCCACGCCGGAGTA	69	12.7	X	COG_Cell wall, membrane, envolope biogenesis	-3.77	4.864e-71	-2.938	2.86e-20	-0.4215	0.2802	0.3898	0.1696
Sphme2DRAFT_0689	'Uncharacterized protein involved in outer membrane biogenesis'	TRUE	TRUE	GGAACCAATGGCGTTCCGGCGCGTC	282	12.7		COG_Cell wall, membrane, envolope biogenesis	-1.066	2.536e-07	-2.001	6.823e-13	1.065	0.002264	0.123	0.3411
Sphme2DRAFT_0498	'Predicted naringenin-chalcone synthase'	TRUE	TRUE	GCATCCATTTCGGCGGCGACGCGTT	44	12.6	X	COG_Secondary metabolites biodynthesis, transport and catabolism	-2.711	1.077e-38	-3.18	1.812e-55	0.363	0.2615	-0.09024	0.5994
Sphme2DRAFT_2534	'hypothetical protein'	TRUE	TRUE	GGAACGGCTCCATTCCTGACCAGTT	8	12.5	X	#N/A	-4.157	1.529e-30	-4.185	4.783e-30	0.4524	0.257	0.4517	0.5164
Sphme2DRAFT_1249	'intracellular protease, PfpI family'	TRUE	TRUE	GCAACCGCTGCGAAAATCGATCGTT	47	12.3	X	COG_General function prediction only	-2.31	1.198e-52	-5.131	1.459e-39	1.702	5.135e-06	-1.112	6.327e-19
Sphme2DRAFT_0526	'hypothetical protein'	TRUE	TRUE	GGAACATACTAGCGCCCTCGCGAATT	25	12.2	X	#N/A	-1.659	8.733e-18	-2.354	8.641e-28	0.6435	0.01194	-0.04367	0.8748
Sphme2DRAFT_1376	'Formate/nitrite family of transporters'	TRUE	TRUE	GGAACGGTTCGCAGCCGATGAAACCCGTT	320	12.1		COG_Inorganic ion transport and metabolism	-1.299	5.722e-11	-1.902	5.051e-15	0.8669	0.002264	0.2522	0.1822
Sphme2DRAFT_0628	'Outer membrane protein V'	TRUE	TRUE	GGAAAGATTCCGCAACCGCTGCGTT	76	11.9	X	COG_Cell wall, membrane, envolope biogenesis	-3.276	2.041e-154	-2.759	1.782e-35	-0.5514	0.02891	-0.03178	0.874
Sphme2DRAFT_1327	'hypothetical protein'	TRUE	TRUE	GGAACCTCGCTTCCCATTCGCGCGCT	23	11.9	X	#N/A	-1.297	4.921e-11	-2.616	2.313e-22	1.511	1.125e-06	0.1807	0.2234
Sphme2DRAFT_2050	'Glucose/sorbosone dehydrogenases'	TRUE	TRUE	GCATCCATCGTGCGGGCCCGTGCGTT	28	11.8	X	COG_Carbohydrate transport and metabolism	-1.052	7.811e-13	-1.925	2.326e-16	0.8505	0.002624	-0.01514	0.9473
Sphme2DRAFT_3508	'Glycosyltransferase'	TRUE	TRUE	GAAACCTTCCTGCGCGTCGGCGGCT	400	11.3		COG_Cell wall, membrane, envolope biogenesis	-3.68	2.877e-07	-5.623	3.959e-17	2.185	0.02166	0.2549	0.5021
Sphme2DRAFT_1824	'hypothetical protein'	TRUE	TRUE	TGAACCAACCCCCGGCATCGTCGTT	27	11.2	X	#N/A	-1.828	5.752e-38	-1.81	1.374e-16	0.05703	0.8848	0.08077	0.6115
Sphme2DRAFT_1606	'Uncharacterized protein involved in outer membrane biogenesis'	TRUE	TRUE	GGAACCGGAACGAGGGCGCACGCGCT	10	11	X	COG_Cell wall, membrane, envolope biogenesis	-2.564	1.775e-27	-3.401	1.244e-26	0.9614	0.007232	0.09951	0.7289
Sphme2DRAFT_2393	'Uncharacterized protein conserved in bacteria'	TRUE	TRUE	GAAACGGGGCTGGCGGTGGGCGGCT	289	11		COG_General function prediction only	-1.356	0.02875	-3.347	1.596e-10	1.505	0.008475	-0.5327	NA
Sphme2DRAFT_1444	'hypothetical protein'	TRUE	TRUE	GGAACCAACGAACGCGACTTTGGTT	92	10.9	X	#N/A	-3.356	7.551e-148	-3.744	1.265e-73	0.4476	0.06631	0.05769	0.7517
Sphme2DRAFT_0108	'hypothetical protein'	TRUE	TRUE	GGATCGATCCGCGCCTGCTTGCGCT	248	10.9		#N/A	-2.398	5.833e-31	-4.362	1.147e-32	1.725	7.775e-06	-0.2386	0.1767
Sphme2DRAFT_1445	'FOG: CheY-like receiver'	TRUE	TRUE	GAAACCAAAGTCGCGTTCGTTGGTT	128	10.8		COG_Signal transduction mechanisms	-2.272	3.343e-96	-2.839	5.12e-48	0.7887	0.0005601	0.2188	0.008965
Sphme2DRAFT_1811	'DNA ligase, ATP-dependent, PP_1105 family'	TRUE	TRUE	CGAACGACCGGATCGGCGCGGGCGTT	126	10.8		COG_Replication, recombination and repair	-1.367	3.131e-12	-2.018	6.33e-13	0.8975	0.006712	0.2541	0.09326
Sphme2DRAFT_3142	'hypothetical protein'	TRUE	TRUE	GGAACCGGTATCGCCTGCGTAACGTT	49	10.7	X	#N/A	-3.319	2.274e-28	-3.433	2.505e-20	-0.1786	0.7843	-0.266	0.2897
Sphme2DRAFT_2009	'hypothetical protein'	TRUE	TRUE	GCAACACGCTGGAACGCGCCGGCCGCGCATT	212	10.6		#N/A	-2.063	1.505e-14	-3.529	8.352e-17	1.594	0.0005336	0.1266	0.6484
Sphme2DRAFT_0242	'Small-conductance mechanosensitive channel'	TRUE	TRUE	GGAACAGAAAGACGCCCGTCGCGAGCGTT	246	10.5		COG_Cell wall, membrane, envolope biogenesis	-2.425	1.777e-20	-3.246	2.616e-25	1.07	0.0004453	0.2132	0.5994
Sphme2DRAFT_2673	'peroxiredoxin, OsmC subfamily'	TRUE	TRUE	GCAACCTGCGGCGCCCGTTCTGCGTA	129	10.4		COG_Defense mechanisms	-1.818	1.215e-28	-3.145	1.255e-21	1.599	1.931e-06	0.2489	0.1932
Sphme2DRAFT_1652	'cytochrome c oxidase, subunit II'	TRUE	TRUE	CGAACCGTTTCGGCCCCGAAGCGTT	8	10.4	X	COG_Energy production and conversion	-1.555	7.134e-06	-2.14	2.047e-06	0.4224	0.4538	-0.2425	0.6441
Sphme2DRAFT_1102	'Ku protein, prokaryotic'	TRUE	TRUE	GGAACGACTCTTTCTCCCATGAATT	30	10.2	X	COG_Replication, recombination and repair	-3.19	2.948e-87	-3.564	6.567e-39	0.3072	0.3671	-0.06708	0.8243
Sphme2DRAFT_0160	'Arabinose efflux permease'	TRUE	TRUE	GCATCGCGTCCTCCGCCAGCGCCGGTT	365	10.1		COG_Carbohydrate transport and metabolism	-2.461	3.673e-30	-3.655	1.469e-27	1.364	3.271e-05	0.1144	0.7247
Sphme2DRAFT_1813	'DNA-binding ferritin-like protein (oxidative damage protectant)'	TRUE	FALSE	GGATCGTTTCCGCAACGAACCCATT	18	10	X	COG_Defense mechanisms	-1.194	2.734e-24	-0.6001	0.01563	-0.5127	0.05148	0.08053	0.512
Sphme2DRAFT_1446	'hypothetical protein'	TRUE	TRUE	GGACCCAAAACGGGTTTCGGGGGTT	2	9.76		#N/A	-6.164	1.185e-281	-6.386	1.955e-100	0.5129	0.07017	0.2463	0.4384
Sphme2DRAFT_0545	'Predicted permease'	TRUE	TRUE	GGAACCGGTGTGGGAACGGCGCATC	363	9.47		COG_General function prediction only	-1.032	1.356e-07	-1.906	5.659e-14	0.7926	0.01495	-0.07988	0.6252
Sphme2DRAFT_0625	'hypothetical protein'	TRUE	TRUE	GGATCGTCGGCGGGCACCACGGGGT	194	9.31		#N/A	-1.299	3.14e-26	-1.664	3.479e-10	0.9516	0.001657	0.5839	2.51e-12
Sphme2DRAFT_3340	'hypothetical protein'	TRUE	TRUE	GGATAAGTCGGCCGCATCCGTGCGTT	38	9.08		#N/A	-1.214	0.001868	-2.594	9.843e-12	1.134	0.00455	-0.2784	0.6154
Sphme2DRAFT_1453	'hypothetical protein'	TRUE	TRUE	GCAACAAAGCCGTAATCTCCGTGTT	70	9.07		#N/A	-1.383	6.599e-16	-1.496	2.211e-08	0.4422	0.2642	0.3313	9.927e-09
Sphme2DRAFT_1023	'hypothetical protein'	TRUE	TRUE	GGAACGGAAACGATCGGGCAATCGTT	27	9.06		#N/A	-2.131	1.597e-29	-3.487	3.006e-36	0.969	0.001753	-0.3982	0.01502
Sphme2DRAFT_1297	'Aerobic-type carbon monoxide dehydrogenase, large subunit CoxL/CutL homologs'	TRUE	TRUE	GCAACCCGGCGGTGGAGGCCGCTTT	151	9.05		COG_Energy production and conversion	-3.306	1.319e-39	-5.674	4.63e-34	2.437	4.84e-07	0.0698	0.6978
Sphme2DRAFT_2567	'Short-chain dehydrogenase involved in D-alanine esterification of lipoteichoic acid and wall teichoic acid (D-alanine transfer protein)'	TRUE	TRUE	GGAGCGGAACCTGACGCACGGCGTT	68	9.05		COG_Cell wall, membrane, envolope biogenesis	-2.619	2.191e-56	-4.069	1.178e-35	1.31	4.57e-05	-0.1628	0.4349
Sphme2DRAFT_1098	'hypothetical protein'	TRUE	TRUE	GCAACGCAATCGGTGGCTGCTTCGTT	24	8.91		#N/A	-1.813	8.061e-11	-2.215	4.013e-28	0.3495	0.3045	-0.052	0.8799
Sphme2DRAFT_1299	'Aerobic-type carbon monoxide dehydrogenase, small subunit CoxS/CutS homologs'	TRUE	TRUE	GGAACGGATGCCAGCAGCATCCCGGT	93	8.84		COG_Energy production and conversion	-4.847	9.82e-112	-6.401	1.665e-69	1.591	3.837e-07	0.04204	0.9443
Sphme2DRAFT_2489	'Catalase.'	TRUE	TRUE	CGATCGGCTGCGGCATCTGCGCATT	296	8.83		#N/A	-3.682	6.621e-70	-5.275	2.273e-52	1.586	2.616e-06	-0.02773	0.9426
Sphme2DRAFT_1611	'Raf kinase inhibitor-like protein, YbhB/YbcL family'	TRUE	TRUE	GCGACGAACGCATCCGCCGCCGATT	240	8.51		COG_General function prediction only	-3.249	4.823e-31	-4.09	2.379e-34	1.277	0.0004292	0.4127	0.1609
Sphme2DRAFT_1028	'Uncharacterized protein conserved in bacteria'	TRUE	TRUE	GCACCTCAGGCGGCGCCTCCGCCCGTT	448	8.49		COG_Function unknown	-3.329	2.753e-60	-6.093	2.142e-57	2.73	2.931e-13	-0.03508	0.8712
Sphme2DRAFT_1926	'Uncharacterized protein related to deoxyribodipyrimidine photolyase'	TRUE	TRUE	GCCACAGGTCCGCCGGCGGCGCGCT	410	8.46		COG_General function prediction only	-1.415	2.336e-15	-2.024	1.723e-12	0.6433	0.07134	0.03401	0.8815
Sphme2DRAFT_2828	'Predicted hydrolases or acyltransferases (alpha/beta hydrolase superfamily)'	TRUE	TRUE	GCATCGCCGACCGGCGAATGATCGTT	132	8.17		COG_Coenzyme transport and metabolism	-2.561	2.385e-17	-5.131	1.493e-27	2.061	4.13e-06	-0.483	0.1832
Sphme2DRAFT_1298	'Aerobic-type carbon monoxide dehydrogenase, middle subunit CoxM/CutM homologs'	TRUE	TRUE	GGCACGCCCGACGACCTCCACCCGCT	294	8.05		COG_Energy production and conversion	-4.498	9.751e-77	-6.648	1.856e-55	1.961	3.625e-07	-0.1941	0.5905
Sphme2DRAFT_2010	'hypothetical protein'	TRUE	TRUE	GGACCGAAACGGTCGCAAAGGCGTT	38	7.89		#N/A	-1.639	2.884e-09	-3.047	2.503e-19	1.756	6.539e-05	0.3588	0.0001606
Sphme2DRAFT_1832	'Small-conductance mechanosensitive channel'	TRUE	TRUE	GGCAGGGCGCCTTCCGCCGCGCGTT	113	7.87		COG_Cell wall, membrane, envolope biogenesis	-2.986	1.333e-27	-4.74	2.147e-33	1.798	1.189e-05	0.03006	0.9505
Sphme2DRAFT_3314	'Deoxyribodipyrimidine photolyase'	TRUE	TRUE	GGAACTTAACCTGTGTTCCGCCGATT	10	7.86		COG_Replication, recombination and repair	-2.177	8.948e-26	-3.156	2.338e-24	1.151	0.0006874	0.1471	0.5227
Sphme2DRAFT_1282	'Domain of unknown function (DUF3597).'	TRUE	TRUE	GGAGCATTCGGCGCGCATCGACGTT	47	7.8		#N/A	-3.856	2.534e-26	-5.018	1.579e-32	1.758	6.368e-06	0.6197	0.2602
Sphme2DRAFT_2452	'hypothetical protein'	TRUE	TRUE	GATACGCCCGCGATCCCAACGCGTT	28	7.71		#N/A	-3.628	4.235e-29	-4.82	1.611e-23	1.61	0.0002466	0.4082	0.4667
Sphme2DRAFT_1638	'putative exonuclease, DNA ligase-associated'	TRUE	TRUE	GGAACAAGTCCGGGGTGACGGTGTG	46	7.57		COG_Translation, ribosomal structure and biogenesis	-1.192	4.864e-11	-1.951	9.578e-19	0.7084	0.007797	-0.05359	0.7957
Sphme2DRAFT_2391	'Predicted xylanase/chitin deacetylase'	TRUE	TRUE	AGAACAGCTGCGTCCACCCGCCGAT	433	7.41		#N/A	-2.255	2.617e-10	-3.583	6.844e-21	1.275	0.001077	-0.02043	0.9826
Sphme2DRAFT_0743	'Predicted glycosylase'	TRUE	TRUE	GGACCCGCCGCGCCGGTTCGCGCGTC	26	7.37		COG_Carbohydrate transport and metabolism	-1.008	5.178e-05	-1.604	8.852e-10	0.8025	0.008475	0.2136	0.3547
Sphme2DRAFT_2008	'Predicted oxidoreductases (related to aryl-alcohol dehydrogenases)'	TRUE	TRUE	GGATCGCCACGGCGCTCATCCCCCTGTT	462	7.36		COG_General function prediction only	-1.185	1.75e-11	-2.409	1.792e-17	1.355	2.816e-05	0.154	0.2371
Sphme2DRAFT_0150	'Uncharacterized protein conserved in bacteria'	TRUE	TRUE	GGAACGACAGGGACGCCGCGGCCGCC	180	7.34		COG_Function unknown	-1.01	4.74e-09	-2.165	8.596e-15	0.8532	0.01046	-0.3006	0.01108
Sphme2DRAFT_1462	'Uncharacterized protein conserved in bacteria'	TRUE	TRUE	GCATCCATTTGGAACACGGGTCGTT	31	7.33		COG_Function unknown	-6.105	4.723e-112	-7.987	9.637e-108	1.923	2.86e-08	0.0393	0.9146
Sphme2DRAFT_1995	'hypothetical protein'	TRUE	TRUE	GTAACCGACAGGGTCGTCTCGCATT	274	7.19		#N/A	-2.111	9.187e-38	-2.689	1.147e-20	0.1384	0.7528	-0.4453	0.04721
Sphme2DRAFT_1974	'Phasin protein.'	TRUE	FALSE	GCTACGCCCGGCGGTGCTGGCCCGCT	459	7.19		#N/A	-1.356	4.32e-06	-0.7212	0.06054	0.5022	0.2413	1.129	1.123e-08
Sphme2DRAFT_3312	'Sphingosine kinase and enzymes related to eukaryotic diacylglycerol kinase'	TRUE	TRUE	GGATCATAGGCGTCCTCGCAAGCGTT	49	7.16		COG_General function prediction only	-1.773	9.537e-18	-1.287	8.874e-12	-0.2179	0.4479	0.26	0.1947
Sphme2DRAFT_1648	'Cytochrome c553'	TRUE	TRUE	GCCACCGCGCGGCCGGCGTCGCGGCGTT	204	7.14		#N/A	-1.112	0.04196	-2.078	3.313e-06	1.162	0.04815	0.2476	0.569
Sphme2DRAFT_1454	'Predicted restriction endonuclease'	TRUE	TRUE	TCAACGTGCCGCTGGGCCCCGTGTT	458	7.08		#N/A	-1.725	1.156e-05	-2.637	1.935e-13	1.044	0.01919	0.179	0.7062
Sphme2DRAFT_1061	'hypothetical protein'	TRUE	TRUE	GAAACCTTTCAGGGGGCCGGGACATT	31	7.01		#N/A	-1.697	9.103e-11	-2.906	1.816e-21	1.539	3.441e-05	0.3487	0.02844
Sphme2DRAFT_3507	'Predicted glycosyltransferases'	TRUE	TRUE	GGCTCGAAGCGCTCGCCGACCGGTT	51	6.97		COG_Carbohydrate transport and metabolism	-3.403	1.932e-12	-5.879	3.578e-18	2.567	0.0008915	0.04845	0.9113
Sphme2DRAFT_2221	'DNA-binding ferritin-like protein (oxidative damage protectant)'	TRUE	TRUE	CGAACCGCGCGCCCGGCGCTGCGGTA	451	6.93		COG_Defense mechanisms	-2.612	2.863e-19	-3.97	6.317e-16	1.141	0.02755	-0.2071	0.6103
Sphme2DRAFT_2597	'hypothetical protein'	TRUE	TRUE	GACACCTTCGGCGGTGTCGGACGTT	34	6.83		#N/A	-1.83	1.516e-08	-3.779	3.661e-22	1.747	1.053e-05	-0.1648	0.7003
Sphme2DRAFT_3404	'Predicted integral membrane protein'	TRUE	TRUE	GGAACAGATGCTGGCCCAGCGCCTCGTC	308	6.8		COG_Inorganic ion transport and metabolism	-3.331	1.359e-19	-5.065	3.269e-35	1.834	0.0002628	0.1444	0.6031
Sphme2DRAFT_0033	'Membrane proteins related to metalloendopeptidases'	TRUE	TRUE	GGAACGAGTCCGGGGTGACGGAGGGAT	6	6.71		#N/A	-2.913	4.402e-23	-3.516	2.503e-19	0.7858	0.09026	0.1198	0.7605
Sphme2DRAFT_1443	'Signal transduction histidine kinase'	TRUE	TRUE	GGATCGCGACATGGGCGCGGCCCTGCGCT	400	6.65		COG_Signal transduction mechanisms	-1.008	2.793e-26	-1.319	8.229e-17	0.4073	0.04631	0.09697	0.3237
Sphme2DRAFT_0598	'TIGR03440 family protein'	TRUE	TRUE	GCAACTCTTTGAGCTGTCATGCGCT	52	6.61		COG_Posttranslational modification, protein turnover, chaperones	-3.964	4.051e-112	-4.565	3.162e-65	0.5536	0.06551	-0.03642	0.9041
Sphme2DRAFT_2499	'Zn-dependent alcohol dehydrogenases'	TRUE	TRUE	GGCACGGCGCTGTGCGACGCCGGCT	470	6.61		COG_Carbohydrate transport and metabolism	-3.194	2.807e-53	-4.45	4.224e-44	1.508	2.479e-05	0.2483	0.04968
Sphme2DRAFT_1274	'4-alpha-glucanotransferase'	TRUE	TRUE	CGATCCGCAGGCGCGCGCACGCATT	311	6.55		COG_Carbohydrate transport and metabolism	-3.51	4.551e-08	-4.901	9.775e-16	1.922	0.02002	0.5707	0.1289
Sphme2DRAFT_2219	'NADH:flavin oxidoreductases, Old Yellow Enzyme family'	TRUE	TRUE	GGACCGTAATGGCAGCTTGTCCGTT	42	6.41		COG_Energy production and conversion	-1.962	4.574e-45	-3.005	4.535e-23	1.066	0.00122	0.007784	0.9733
Sphme2DRAFT_2184	'Cytosine/adenosine deaminases'	TRUE	TRUE	GCGTCTTTCGGCGCGCCCGTGCGTT	57	6.37		COG_Translation, ribosomal structure and biogenesis	-1.009	2.479e-06	-1.707	8.452e-12	0.8461	0.003379	0.1463	0.4426
Sphme2DRAFT_1248	'Dehydrogenases with different specificities (related to short-chain alcohol dehydrogenases)'	TRUE	TRUE	GCAACGCCGGCGGCAATTGGGTCGAT	122	6.36		COG_General function prediction only	-1.973	3.908e-23	-4.457	4.75e-27	1.98	3.254e-06	-0.4868	0.0002407
Sphme2DRAFT_3506	'Predicted glycosyl transferase'	TRUE	TRUE	GCCACGCCCCGGCCTGCTGCGCGTG	92	6.27		COG_General function prediction only	-3.317	2.998e-08	-6.146	8.43e-19	2.747	0.0003067	-0.03222	0.9684
Sphme2DRAFT_3510	'Predicted glycosyltransferases'	TRUE	TRUE	GGACCCGCGACAGCCCGCGCCTGCT	36	6.27		COG_Carbohydrate transport and metabolism	-2.721	0.0003923	-3.631	2.442e-08	1.709	0.08188	0.7559	0.03296
Sphme2DRAFT_0699	'hypothetical protein'	TRUE	TRUE	GAAACCGATTGCGGCGCTCTGCGTCT	64	6.24		#N/A	-1.905	1.233e-08	-2.484	4.907e-28	0.9578	0.0002761	0.3525	0.4145
Sphme2DRAFT_0732	'uracil-DNA glycosylase, family 4'	TRUE	TRUE	GGAACAGCAAGAGGCCCCAGCCATC	53	6.14		COG_Replication, recombination and repair	-2.151	2.126e-18	-4.308	1.144e-23	1.914	5.213e-06	-0.2272	0.4588
Sphme2DRAFT_1096	'Predicted membrane protein'	TRUE	TRUE	CGAACCCGGCCCGGGCGGCGCGGGTG	295	6.14		COG_Function unknown	-1.223	8.604e-28	-1.609	8.512e-17	0.5561	0.02344	0.1689	0.06913
Sphme2DRAFT_0597	'probable methyltransferase'	TRUE	TRUE	GGAACGGCAGGACGGCGTGTGGACGCGCT	448	6.03		COG_General function prediction only	-3.855	1.145e-98	-4.699	1.719e-54	0.889	0.00505	0.02199	0.9513
Sphme2DRAFT_2528	'Uncharacterized protein conserved in bacteria'	TRUE	TRUE	GCGACGCGCTGGCGCCATCGCGCCGCT	337	6.02		COG_Intracellular trafficking, secretion and vesicular transport	-4.316	1.76e-34	-5.165	1.028e-52	1.152	0.02002	0.3066	0.002394
Sphme2DRAFT_2832	'Catalase'	TRUE	TRUE	GTACCCGACCGGCCCGACGGCTCGTT	27	5.9		COG_Inorganic ion transport and metabolism	-2.485	4.402e-23	-3.963	9.732e-21	1.636	0.0001932	0.1377	0.6697
Sphme2DRAFT_2618	'Thioredoxin reductase'	TRUE	TRUE	TGAACACCTTGGCGCGATATTCGTT	38	5.82		COG_Posttranslational modification, protein turnover, chaperones	-1.378	8.52e-11	-2.543	6.884e-20	1.063	0.000357	-0.09715	0.7283
Sphme2DRAFT_2613	'Uncharacterized protein conserved in bacteria'	TRUE	TRUE	GGATCGTTTCGCTCTCGGCGATGTT	85	5.78		COG_Function unknown	-2.76	3.222e-24	-3.814	9.579e-33	1.102	0.001131	0.06402	0.8887
Sphme2DRAFT_2394	'Uncharacterized protein conserved in bacteria'	TRUE	TRUE	GCAACGCTGGCTGCGGCGGCGCGAG	149	5.75		COG_Function unknown	-1.497	1.723e-05	-3.715	5.947e-20	1.981	1.544e-06	-0.2751	0.5136
Sphme2DRAFT_1705	'Membrane-associated phospholipid phosphatase'	TRUE	TRUE	GGCGCGCGGCGCGGCCTTCGGCTGTT	294	5.68		COG_Lipid transport and metabolism	-1.811	9.669e-14	-2.52	6.283e-16	0.8796	0.01114	0.1642	0.5568
Sphme2DRAFT_2002	'cation diffusion facilitator family transporter'	TRUE	TRUE	GGAAAGGTGGCCGCCGGCATCTCGTA	273	5.68		COG_Inorganic ion transport and metabolism	-1.421	5.816e-15	-2.281	6.694e-14	1.027	0.002492	0.1496	0.4181
Sphme2DRAFT_1273	'malto-oligosyltrehalose synthase'	TRUE	TRUE	GGCACGACCGACGAACACCCCAATT	91	5.57		COG_Carbohydrate transport and metabolism	-1.96	2.778e-05	-3.383	2.655e-12	1.501	0.03047	0.06005	0.821
Sphme2DRAFT_0624	'hypothetical protein'	TRUE	TRUE	GGAACCTCGTGTCGAACATCGTGCCGCT	159	5.54		#N/A	-1.115	4.641e-12	-1.789	5.481e-08	1.217	0.001303	0.5418	3.627e-11
Sphme2DRAFT_1953	'hypothetical protein'	TRUE	TRUE	GGAACATCGCAGGCGATACCAGTATT	139	5.41		COG_Cell wall, membrane, envolope biogenesis	-1.538	1.045e-17	-2.483	4.496e-13	1.513	9.216e-05	0.5592	4.854e-09
Sphme2DRAFT_3509	'Exopolysaccharide biosynthesis protein'	TRUE	TRUE	GG.TCGTCGGCGACGCCGGCCGGTT	171	5.26		COG_Carbohydrate transport and metabolism	-4.26	2.337e-08	-5.784	5.256e-15	1.801	0.07452	0.3412	0.5113
Sphme2DRAFT_1276	'glycogen debranching enzyme GlgX'	TRUE	TRUE	GGGACCTTCCATGCTGCGCCTGCGTT	167	5.11		COG_Carbohydrate transport and metabolism	-3.066	3.616e-74	-4.357	1.84e-41	1.397	1.981e-05	0.09592	0.6232
Sphme2DRAFT_1935	'hypothetical protein'	TRUE	TRUE	CGATCGACGAGGCCGCCGCCGCCCGTG	154	5.02		#N/A	-1.584	7.911e-11	-2.236	7.405e-13	0.7619	0.02862	0.1298	0.6853
Sphme2DRAFT_1651	'cytochrome c oxidase, subunit I'	TRUE	TRUE	GGATCCCCGGCCTCGCCGGCAAGAT	453	5.01		COG_Energy production and conversion	-1.353	8.268e-10	-2.095	4.952e-09	0.9458	0.01252	0.1718	0.5263
Sphme2DRAFT_2529	'Predicted flavoprotein involved in K+ transport'	TRUE	TRUE	GGCAAGCTGCGCTCGGCGACGGGTT	282	4.83		COG_Inorganic ion transport and metabolism	-2.147	8.444e-17	-2.329	5.501e-16	0.18	0.7443	0.003202	0.9916
Sphme2DRAFT_3352	'hypothetical protein'	TRUE	TRUE	CGATCGACGGCGCGCTCAGCCTGGTT	21	4.77		COG_Carbohydrate transport and metabolism	-1.67	3.241e-17	-3.195	3.313e-23	1.397	5.565e-05	-0.146	0.5163
Sphme2DRAFT_0496	'Dehydrogenases (flavoproteins)'	TRUE	TRUE	GGATCGCGCGCTGGCATCCGATCGTG	116	4.7		COG_Energy production and conversion	-1.605	2.151e-06	-2.065	2.284e-10	0.6359	0.1542	0.2115	0.5136
Sphme2DRAFT_2509	'hypothetical protein'	TRUE	TRUE	GAAACGCCCGCCCAGCCCAGCCAGCCGGT	450	4.68		#N/A	-4.313	3.466e-33	-5.922	9.57e-33	1.922	4.014e-05	0.3711	0.4787
Sphme2DRAFT_3085	'hypothetical protein'	TRUE	TRUE	GGAAGCCTTGGCCGGCGATGCGACATT	348	4.55		#N/A	-1.875	5.674e-11	-3.346	1e-16	1.689	4.57e-05	0.2184	0.5025
Sphme2DRAFT_1110	'Predicted membrane protein'	TRUE	TRUE	GGAACATTTATCCGGCCTCATGAGTC	143	4.53		COG_General function prediction only	-2.229	5.918e-36	-4.902	4.674e-55	0.221	0.629	-2.461	3.114e-89
Sphme2DRAFT_1447	'RNA polymerase sigma factor, sigma-70 family'	TRUE	TRUE	GCAACCGAGGCCCGTGCGGGCGCGACT	434	4.3		COG_Transcription	-8.012	0	-8.053	1.434e-200	0.1581	0.5883	0.1089	0.7741
Sphme2DRAFT_2183	'hypothetical protein'	TRUE	TRUE	CGAACTGCGCGGCGCGACGCTCTATT	292	4.3		#N/A	-1.246	5.692e-05	-2.075	2.071e-10	1.059	0.004508	0.2021	0.5209
Sphme2DRAFT_0197	'hypothetical protein'	TRUE	TRUE	GTAACCTACGCGGTCGGCTGGGCGGT	339	4		#N/A	-2.022	1.134e-33	-3.192	9.733e-26	1.349	3.986e-05	0.1633	0.3044
Sphme2DRAFT_1483	'Dehydrogenases with different specificities (related to short-chain alcohol dehydrogenases)'	TRUE	TRUE	GAGACCACCGGCTCGCCCGCCGGCGGCT	303	3.86		COG_General function prediction only	-1.341	2.979e-20	-1.481	1.088e-12	0.3061	0.3176	0.174	0.08556
Sphme2DRAFT_0497	'2-polyprenyl-3-methyl-5-hydroxy-6-metoxy-1,4-benzoquinol methylase'	TRUE	TRUE	GCGACGCTGCCCGACAGCGAGGCGCT	375	3.69		#N/A	-2.075	2.617e-10	-2.975	1.855e-27	0.6695	0.1095	-0.176	0.5214
Sphme2DRAFT_1484	'hypothetical protein'	TRUE	TRUE	CGAACTCGTGGCCCGCGTCAGCGCGGT	444	3.54		#N/A	-5.121	3.06e-70	-5.848	2.362e-95	0.9502	0.007295	0.2324	0.3543
Sphme2DRAFT_2168	'Secreted and surface protein containing fasciclin-like repeats'	TRUE	TRUE	GGCACCCTGACCGTCGGCTACCTCCTGTT	253	3.49		COG_General function prediction only	-1.328	8.202e-11	-2.278	7.214e-09	1.256	0.004386	0.3289	0.02885
Sphme2DRAFT_2829	'Choline dehydrogenase and related flavoproteins'	TRUE	TRUE	GGATCGGCAGGCGGCGACGCTGGCGGCGTT	447	3.46		COG_General function prediction only	-1.088	0.003682	-2.47	5.757e-08	1.731	0.000698	0.3756	0.144
Sphme2DRAFT_3266	'Uncharacterized conserved protein'	TRUE	TRUE	GGTGCGCCGGCGTGCGCTCGCCGCT	157	3.33		#N/A	-3.198	1.067e-14	-4.435	1.57e-22	1.183	0.004508	-0.0372	NA
Sphme2DRAFT_2831	'Glucoamylase and related glycosyl hydrolases'	TRUE	TRUE	GGACCGGGAGGCCAGCGTTCGCACT	236	3.04		COG_Carbohydrate transport and metabolism	-1.377	3.217e-08	-2.591	9.016e-15	1.346	0.0002853	0.1473	0.5438
Sphme2DRAFT_1275	'malto-oligosyltrehalose trehalohydrolase'	TRUE	TRUE	GGCAGAACCCCGAAGGCCGCGCGCT	234	2.97		COG_Carbohydrate transport and metabolism	-3.287	2.107e-23	-4.763	1.105e-22	2.03	0.0001631	0.5219	0.01691
Sphme2DRAFT_3086	'Protein of unknown function (DUF1488).'	TRUE	TRUE	TGAACCACGAGGCGGGCGAGGCGCA	396	2.97		#N/A	-2.185	1.52e-06	-3.99	9.872e-20	1.951	0.0001871	0.1151	0.8326
Sphme2DRAFT_0161	'Predicted phosphohydrolases'	TRUE	TRUE	GGATCGGTTTTGCCGCGACGCTGCGCC	45	2.8		COG_Signal transduction mechanisms	-2.142	1.676e-11	-4.077	7.58e-21	2.177	3.986e-07	0.188	0.6735
Sphme2DRAFT_3117	'Threonine dehydrogenase and related Zn-dependent dehydrogenases'	TRUE	TRUE	GCAACGGCGGTGACGATCAATCGGCCGGT	438	2.43		COG_amino acid transport and metabolism	-1.573	2.365e-14	-5.016	6.041e-40	3.433	1.325e-19	-0.01193	0.9664
Sphme2DRAFT_3505	'Glycosyltransferase'	TRUE	TRUE	GCACCGCCGGCTCGTGTCGGCCGGGGTT	394	2.4		COG_Cell wall, membrane, envolope biogenesis	-2.578	8.696e-38	-4.147	6.763e-27	1.477	0.0002979	-0.05017	0.8367
Sphme2DRAFT_3006	'patatin-related protein'	TRUE	TRUE	GCAGCGAGCGGCGTCCGACCGTGCT	237	2.13		#N/A	-1.769	1.215e-16	-2.059	1.461e-12	0.7167	0.05944	0.4263	0.0009453
Sphme2DRAFT_1101	'DNA ligase D'	TRUE	TRUE	NA	NA	NA		COG_Replication, recombination and repair	-1.773	2.855e-22	-2.41	8.387e-16	0.8489	0.01462	0.1806	0.3527
Sphme2DRAFT_2530	'hypothetical protein'	TRUE	TRUE	NA	NA	NA		#N/A	-1.098	0.01657	-1.189	0.000417	-0.3298	0.5384	-0.4035	0.3267
Sphme2DRAFT_1057	'Outer membrane protein and related peptidoglycan-associated (lipo)proteins'	TRUE	FALSE	GGAACGTTCAAGCCACATCGGCCATT	37	15.1		#N/A	1.054	3.506e-05	0.1655	0.7242	1.331	5.158e-05	0.4294	0.02795
Sphme2DRAFT_2243	'Domain of unknown function (DUF3315).'	TRUE	TRUE	GAAACCATCCCCGCCGGCGCCCGTC	204	13.3		#N/A	1.326	2.194e-21	1.777	1.906e-14	-0.3319	0.2372	0.1128	0.6714
Sphme2DRAFT_0913	'hypothetical protein'	TRUE	TRUE	GCAACACGCTCGGACCGTTGTGCGTT	37	13.1		#N/A	1.318	1.953e-29	1.268	1.533e-11	-0.06899	0.8014	-0.1166	0.6431
Sphme2DRAFT_1075	'Opacity protein and related surface antigens'	TRUE	TRUE	GCAACGCCGTTCCGTCTGGGCCATT	48	12.2		COG_Cell wall, membrane, envolope biogenesis	1.211	8.315e-30	2.362	3.258e-79	-0.1138	0.552	1.038	5.24e-20
Sphme2DRAFT_2240	'hypothetical protein'	TRUE	TRUE	GGATCGTGCATCGCGGATCGGCGATT	74	11		#N/A	1.439	4.82e-20	1.858	6.665e-16	-0.05658	0.8719	0.3608	0.1524
Sphme2DRAFT_1216	'Beta-glucosidase-related glycosidases'	TRUE	TRUE	GGAACTTGCCCATGTCCTCGGCGCT	465	10.5		COG_Carbohydrate transport and metabolism	1.988	2.07e-19	1.38	1.372e-06	0.05816	0.925	-0.5479	5.63e-15
Sphme2DRAFT_1231	'hypothetical protein'	TRUE	TRUE	GGAAATCCTGTCCGGTCGCGCGGTT	236	9.72		#N/A	1.026	7.499e-22	1.431	8.212e-18	-0.2672	0.2867	0.1337	0.3512
Sphme2DRAFT_0680	'Predicted outer membrane lipoprotein'	TRUE	TRUE	GGAACGGCAGGCGGCACCCTTGCTCT	131	9.55		#N/A	1.704	3.971e-60	2.053	6.952e-33	-0.2565	0.2903	0.08695	0.6557
Sphme2DRAFT_1970	'hypothetical protein'	TRUE	TRUE	GCAACGACCTGACGGTCGGGGATCGGTT	156	9.48		#N/A	1.455	3.059e-06	3.56	7.784e-32	0.09333	0.8626	2.195	1.427e-14
Sphme2DRAFT_1217	'Major Facilitator Superfamily.'	TRUE	FALSE	GGATCGCGGGCGGGCGCTATCGGGT	131	8.14		#N/A	1.369	2.263e-14	0.9037	2.524e-06	0.1114	0.7988	-0.3565	4.794e-06
Sphme2DRAFT_0423	'hypothetical protein'	TRUE	FALSE	TGAACGAGGTCGTCGTCGGCCAGGCGTT	331	8.06		#N/A	1.073	0.005542	0.7597	0.1325	-0.5726	0.309	-0.9037	0.001831
Sphme2DRAFT_1212	'Tryptophan halogenase.'	TRUE	FALSE	ACAACACCCCCGCCGGCCGCGCGGT	414	8		#N/A	1.023	1.356e-09	0.5137	0.01942	-0.06009	0.885	-0.5712	3.539e-18
Sphme2DRAFT_0440	'hypothetical protein'	TRUE	TRUE	GGATCGCCGCGGTCGATTCCGCGGT	324	7.47		#N/A	1.122	0.0008591	1.364	1.293e-06	-0.3651	0.4552	-0.1209	0.683
Sphme2DRAFT_0401	'Protein of unknown function (DUF1018).'	TRUE	FALSE	GGAATGCGGACGCTGCGGCACCGCGCT	348	7.3		#N/A	1.148	0.004166	-0.08036	0.8981	0.9746	0.01765	-0.25	0.453
Sphme2DRAFT_0441	'hypothetical protein'	TRUE	FALSE	GAAACGCTGCGCACCGACCGCGCCGCT	79	7.05		#N/A	1.303	0.0009291	0.3517	0.5456	0.09596	NA	-0.8717	0.002575
Sphme2DRAFT_1207	'gamma-glutamyltranspeptidase'	TRUE	TRUE	AGAACGGCAAGCCGCGCTGGCGCGTG	305	6.88		COG_amino acid transport and metabolism	2.163	1.842e-76	2.436	9.845e-52	-0.4604	0.06122	-0.1771	0.07435
Sphme2DRAFT_1215	'TonB-dependent receptor'	TRUE	TRUE	GAAACCGCCTGCGCGTGCGCCTGTG	250	6.87		#N/A	2.381	1.277e-16	1.448	0.0005933	-0.09634	0.9062	-1.026	5.941e-84
Sphme2DRAFT_1213	'hypothetical protein'	TRUE	FALSE	GGATCGCATCGCCGGTCAGCTGGGT	277	6.74		#N/A	1.12	2.21e-11	0.6397	0.01393	-0.1261	0.7831	-0.607	6.457e-17
Sphme2DRAFT_0437	'hypothetical protein'	TRUE	FALSE	CGATCGCCCAGGCGGAGGCGGCCGCT	442	6.51		#N/A	1.059	0.02824	0.6828	0.2093	-0.1554	0.833	-0.5138	0.2312
Sphme2DRAFT_1208	'Outer membrane receptor for ferrienterochelin and colicins'	TRUE	TRUE	GGAACAGATAGGCCTGCGGCTC.TT	369	6.3		#N/A	2.426	1.569e-105	2.82	1.868e-82	-0.6604	0.004687	-0.2558	0.001239
Sphme2DRAFT_2674	'Predicted outer membrane lipoprotein'	TRUE	FALSE	GCAACCGTCATTATAGCCCGACGTT	296	5.95		#N/A	1.051	1.822e-09	0.918	1.875e-09	0.4486	0.1005	0.3142	0.0001152
Sphme2DRAFT_1210	'Fe2+-dicitrate sensor, membrane component'	TRUE	TRUE	GGAACGCCGCCGCGTCGTCGACCTGCA	195	5.89		COG_Inorganic ion transport and metabolism	2.143	8.799e-39	2.073	1.981e-22	-0.2043	0.5439	-0.2759	0.03125
Sphme2DRAFT_1211	'Transcriptional regulators'	TRUE	FALSE	TGATCCAGCGCGCGATCCTGCGGCT	441	5.78		COG_Transcription	1.069	1.186e-05	0.4965	0.08358	0.003568	0.9957	-0.5713	9.114e-14
Sphme2DRAFT_1206	'amidohydrolase'	TRUE	TRUE	GTCACCGGCACACCGGGCGGCGGTT	310	5.58		COG_General function prediction only	2.086	1.27e-54	2.318	6.865e-28	-0.383	0.1642	-0.1364	0.3162
Sphme2DRAFT_0410	'Mu transposase, C-terminal./Mu DNA-binding domain./Integrase core domain.'	TRUE	TRUE	CAAACGCTTCGGCAGCCTCAAGGCGTT	441	5.17		#N/A	1.059	3.054e-09	1.111	8.695e-07	-0.2344	0.4967	-0.2111	0.1231
Sphme2DRAFT_1156	'Protein of unknown function (DUF3168).'	TRUE	FALSE	GGCACCGACGACATCGCGCGCCGGCT	456	4.76		#N/A	1.025	6.524e-16	0.6233	0.007703	-0.3014	0.3076	-0.719	1.801e-14
Sphme2DRAFT_2172	'Predicted integral membrane protein'	TRUE	FALSE	GCCACACACACCGCCACCGCCCGTG	200	4.76		COG_Inorganic ion transport and metabolism	1.444	2.012e-57	0.3993	0.1904	1.144	2.164e-11	0.1005	0.7319
Sphme2DRAFT_0424	'Mu-like prophage protein gp36'	TRUE	FALSE	GGACCACGCCCCCGACACCCCCATC	428	4.27		COG_Mobilome_prophages, transposons	1.072	0.003512	0.7202	0.05595	0.07626	0.903	-0.2724	0.4129
Sphme2DRAFT_1209	'RNA polymerase sigma factor, sigma-70 family'	TRUE	TRUE	GGCACGTCGATCGCAACGATCCGCT	249	3.37		COG_Transcription	2.134	1.065e-28	2.092	2.074e-26	-0.2287	0.5483	-0.2704	0.01282
Sphme2DRAFT_0396	'hypothetical protein'	TRUE	FALSE	GCGACCGGCGCGAGCGCGACGCCCGCT	322	3.3		#N/A	1.042	0.0002579	0.4624	0.1881	-0.1301	0.7843	-0.7198	0.0003968
Sphme2DRAFT_1277	'hypothetical protein'	TRUE	TRUE	GCA.CGCCGGCCCCCGCATCGGCATT	306	3.09		#N/A	1.53	0.002018	1.518	0.00568	0.574	NA	0.5438	0.3379
Sphme2DRAFT_1214	'SapC.'	TRUE	FALSE	GGCACCCCTGCGCACGAGCAGATTT	21	2.42		#N/A	1.398	1.245e-13	0.6254	0.01062	0.05846	0.9063	-0.7181	7.419e-24
Sphme2DRAFT_1800	'hypothetical protein'	TRUE	TRUE	GCGACCAGCGGGCTGGTGGTGAGCT	344	2.33		#N/A	1.015	7.544e-14	2.415	4.369e-39	-1.444	1.952e-10	-0.04425	0.7722
Sphme2DRAFT_3186	'Arabinose efflux permease'	FALSE	TRUE	GCAACCGGGGCAGCGTGCGGGCGTT	193	17.6		COG_Carbohydrate transport and metabolism	-0.1409	0.7198	-1.121	1.598e-06	1.041	0.0006318	0.0725	0.6515
Sphme2DRAFT_2392	'Tryptophan-rich sensory protein (mitochondrial benzodiazepine receptor homolog)'	FALSE	TRUE	GGAACGTCCGCGCGCGTGGCTCGCT	30	17.4	X	COG_Signal transduction mechanisms	-0.7898	0.213	-2.497	1.387e-18	1.493	1.189e-05	-0.1841	0.7704
Sphme2DRAFT_2057	'hypothetical protein'	FALSE	TRUE	GCAACCGCCGCGGCCGTTCGCGCATT	23	16.4	X	#N/A	-0.6604	0.03175	-1.475	1.999e-09	0.4396	0.1683	-0.3687	0.1347
Sphme2DRAFT_3353	'Dehydrogenases with different specificities (related to short-chain alcohol dehydrogenases)'	FALSE	TRUE	GGAACGATTGACCGCCCCATCGCATT	91	15.7	X	COG_General function prediction only	-0.377	0.01048	-1.081	4.996e-09	0.4842	0.04393	-0.2214	0.01448
Sphme2DRAFT_1558	'Arabinose efflux permease'	FALSE	TRUE	GGATCAAAGCCCGGCGCCTGCCGTT	61	15.6	X	COG_Carbohydrate transport and metabolism	-0.187	0.7107	-1.022	0.0003155	0.8718	0.007762	0.04591	0.881
Sphme2DRAFT_1272	'Na+/H+ antiporter NhaA'	FALSE	TRUE	GGAACGCACGGGCGGCTGAGCCGTA	33	15.4	X	COG_Energy production and conversion	-0.8943	0.0003076	-2.459	1.331e-19	1.573	2.792e-07	-0.008107	0.9826
Sphme2DRAFT_3327	'hypothetical protein'	FALSE	TRUE	GGAACGGATGCGTATCGATCGCGTT	47	15.2	X	#N/A	-0.7511	1.518e-05	-1.33	1.919e-09	0.8513	0.001121	0.2722	0.02885
Sphme2DRAFT_2174	'hypothetical protein'	FALSE	TRUE	GGAACGGACCAGCCTAACATGGGTT	51	13.9	X	#N/A	-0.4723	0.4185	-1.18	0.0002001	0.8756	0.01654	0.1615	0.7448
Sphme2DRAFT_2274	'hypothetical protein'	FALSE	TRUE	GGAACGACAGCCGGTCGGCTTGCGGTT	424	13.6		#N/A	-0.1952	0.6459	-1.008	0.0006155	-0.8655	0.002302	-1.676	7.764e-17
Sphme2DRAFT_1968	'hypothetical protein'	FALSE	TRUE	GGAACATTGTCCGACCCTATCCGGTT	28	13.4	X	#N/A	-0.9248	1.229e-05	-1.659	1.54e-07	0.5362	0.1516	-0.1712	0.4111
Sphme2DRAFT_1051	'3-hydroxyisobutyrate dehydrogenase'	FALSE	TRUE	GGAACGCCAGCAGTTCGGCCAGCCGGTT	428	12.6		COG_Lipid transport and metabolism	0.1644	0.6026	-1.204	7.49e-08	0.1179	0.7745	-1.257	3.653e-29
Sphme2DRAFT_0140	'Predicted outer membrane lipoprotein'	FALSE	TRUE	GCAACCATCCGTCGTCCCGAGCGCT	30	12.5	X	#N/A	-0.5294	0.2088	-2.278	1.321e-12	1.629	0.000154	-0.1088	0.4587
Sphme2DRAFT_1398	'Protein of unknown function (DUF3140).'	FALSE	TRUE	GCAACTGTGGCAGCGGGCGATCGTT	25	12.3	X	#N/A	-0.5172	0.01451	-1.091	9.658e-07	0.5586	0.04244	0.006865	0.9795
Sphme2DRAFT_1347	'NAD(P)H:quinone oxidoreductase, type IV'	FALSE	TRUE	GGAACCGCTTGAGGAAACGATCGGTT	71	12.2	X	COG_Energy production and conversion	-0.4697	0.02998	-1.576	2.152e-07	1.23	0.0003846	0.1342	0.3138
Sphme2DRAFT_3210	'Carbonic anhydrase'	FALSE	TRUE	GGCACCAGTCGGCCGCAAACGCGTT	39	12	X	COG_Inorganic ion transport and metabolism	-0.6892	3.047e-10	-1.16	7.774e-10	0.6589	0.003617	0.1843	0.02893
Sphme2DRAFT_2260	'Predicted Zn-dependent hydrolases of the beta-lactamase fold'	FALSE	TRUE	TGAACCCACGGCACCTCCGCGGCGTT	29	11.9	X	COG_Carbohydrate transport and metabolism	-0.6693	1.8e-05	-1.355	1.034e-09	0.6808	0.01103	0.001249	0.9966
Sphme2DRAFT_1052	'Acyl-CoA dehydrogenases'	FALSE	TRUE	GCAACCAGGCGGCGCCGGTGCCGCT	350	11.7		COG_Lipid transport and metabolism	-0.3924	0.004168	-1.401	4.082e-11	-0.3521	0.2015	-1.37	5.579e-49
Sphme2DRAFT_1053	'hypothetical protein'	FALSE	TRUE	GCAACGGCCATGCCGCGCGCGAATT	228	11.6		#N/A	-0.4021	0.00341	-1.769	1.947e-11	-0.1888	0.6274	-1.552	7.394e-72
Sphme2DRAFT_2801	'Response regulators consisting of a CheY-like receiver domain and a winged-helix DNA-binding domain'	FALSE	TRUE	GCGACGCCCGCGCGGGCCAGCAGTT	190	11.4		#N/A	-0.9492	8.734e-06	-1.652	3.12e-11	0.7519	0.007514	0.04883	0.8367
Sphme2DRAFT_2970	'hypothetical protein'	FALSE	TRUE	GGAACCGCATCCGAAATCCCATCGTT	84	11.4	X	#N/A	-0.5861	0.08714	-1.611	6.869e-11	1.548	1.8e-05	0.53	2.665e-11
Sphme2DRAFT_2644	'PAS domain S-box'	FALSE	TRUE	AGAACTTCCGCGGCGCAACGGCGTT	46	11.4	X	COG_Signal transduction mechanisms	-0.4071	0.01133	-1.125	1.807e-10	0.8601	8.965e-05	0.1329	0.2045
Sphme2DRAFT_3350	'hypothetical protein'	FALSE	TRUE	TGAACGATTACGGCGCGGGCGCATT	119	11.2		#N/A	-0.347	0.2107	-1.36	1.003e-07	0.9346	0.001307	-0.06978	0.7231
Sphme2DRAFT_2722	catalase/peroxidase HPI'	FALSE	TRUE	GCAACAGCATCGCTGCGGCGGCGTT	41	11.1	X	COG_Inorganic ion transport and metabolism	-0.331	0.3251	-1.151	1.609e-16	0.3941	0.06531	-0.4255	0.04889
Sphme2DRAFT_2498	'hypothetical protein'	FALSE	TRUE	GGATCGCCTTGGTGGCCATGAGCGTT	221	11.1		#N/A	0.1213	0.8368	-1.07	1.778e-08	1.503	3.074e-06	0.3205	0.02586
Sphme2DRAFT_0187	'Putative intracellular protease/amidase'	FALSE	TRUE	GGATCGCACAGCCCTATGGCCTCGTT	61	10.7	X	COG_General function prediction only	-0.2255	0.4375	-1.172	1.196e-06	0.9434	0.000605	-0.004008	0.9871
Sphme2DRAFT_1302	'hypothetical protein'	FALSE	TRUE	GCAACGCCTGGGTCGGCGCGACGCT	57	10.5	X	#N/A	-0.4949	0.1329	-1.455	2.886e-08	1.173	0.0001837	0.2264	0.1995
Sphme2DRAFT_1294	'Uncharacterized MobA-related protein'	FALSE	TRUE	GAAACCCGGCCCCGCCACCGCCGTC	247	10.5		COG_Coenzyme transport and metabolism	-0.3602	0.4986	-1.279	0.0008023	0.9807	0.0522	0.0698	0.7115
Sphme2DRAFT_1350	Lactoylglutathione lyase and related lyases'	FALSE	TRUE	GGCACCGACGCCGTCCCTTACGCGTT	35	10.5	X	COG_Secondary metabolites biodynthesis, transport and catabolism	-0.5681	3.597e-06	-1.191	1.758e-08	0.59	0.01933	-0.03508	0.8175
Sphme2DRAFT_1960	'Membrane proteins related to metalloendopeptidases'	FALSE	TRUE	GGAACCTGTGCGTCCAGCGCG.GTT	338	10.2		#N/A	-0.05632	0.834	-1.114	9.856e-17	1.789	4.486e-27	0.7327	6.924e-26
Sphme2DRAFT_3349	'yjeF C-terminal region, hydroxyethylthiazole kinase-related/yjeF N-terminal region'	FALSE	TRUE	GGAACGGACGCGGGTGGATCGCGGACT	303	10.1		COG_Nucleotide transport and metabolism	-0.4143	0.3247	-1.588	6.988e-07	1.1	0.005708	-0.05011	0.828
Sphme2DRAFT_2434	'Heme/copper-type cytochrome/quinol oxidases, subunit 2'	FALSE	TRUE	GGAACCGGCCTGCCGGGCATTCGTC	49	9.7		COG_Energy production and conversion	-0.7214	3.25e-05	-1.443	1.256e-09	0.6052	0.03802	-0.1291	0.4401
Sphme2DRAFT_0596	'Protein of unknown function (DUF1176).'	FALSE	TRUE	GGAACCGGGAGCCCGTTCGCTGAGTA	8	9.62		#N/A	-0.6632	0.0003937	-1.628	4.94e-11	0.7066	0.02663	-0.2596	0.01793
Sphme2DRAFT_3251	'Uncharacterized protein conserved in bacteria'	FALSE	TRUE	GAGACTTGGGCGCCATCCGGCCGTT	39	9.6		COG_Inorganic ion transport and metabolism	-0.5709	5.053e-05	-1.553	2.903e-07	0.8021	0.02196	-0.1614	0.1788
Sphme2DRAFT_0186	NADH:flavin oxidoreductases, Old Yellow Enzyme family'	FALSE	TRUE	GGAACTGGCGCAGCTGGTGGAGCGGTT	398	9.59		COG_Energy production and conversion	-0.1576	0.6575	-1.325	2.048e-07	1.204	5.318e-05	0.02016	0.9161
Sphme2DRAFT_0512	'Response regulator containing CheY-like receiver, AAA-type ATPase, and DNA-binding domains'	FALSE	TRUE	GGAACAAACCTATGTGAAAGCGGTT	25	9.55		#N/A	-0.7538	2.877e-07	-1.038	1.994e-09	0.4539	0.05499	0.1604	0.2135
Sphme2DRAFT_1614	'hypothetical protein'	FALSE	TRUE	GCAACCGCAACGCCGACTTGGGGCT	76	9.41		#N/A	-0.1912	0.378	-1.116	1.376e-14	1.364	5.126e-14	0.4412	2.573e-08
Sphme2DRAFT_2403	Glutathione S-transferase'	FALSE	TRUE	GCCACGCGCTGGCCCGCCGTCGCATT	404	8.42		COG_Posttranslational modification, protein turnover, chaperones	-0.2259	0.2786	-1.17	2.551e-05	0.8741	0.004687	-0.0496	0.7558
Sphme2DRAFT_0185	'Gluconolactonase'	FALSE	TRUE	GGCACGCCGCCGCCGCACTCGGCGCT	74	8.23		COG_Carbohydrate transport and metabolism	-0.2394	0.3681	-1.294	5.057e-05	1.119	0.001227	0.07225	0.6154
Sphme2DRAFT_1295	'Xanthine and CO dehydrogenases maturation factor, XdhC/CoxF family'	FALSE	TRUE	GGAAACGCCCCCTCCACCATTCGCT	55	8.2		COG_Posttranslational modification, protein turnover, chaperones	-0.3815	0.3648	-1.348	0.0003336	0.8469	0.09468	-0.1105	0.4069
Sphme2DRAFT_2543	'formate dehydrogenase family accessory protein FdhD'	FALSE	TRUE	GGATCGCCCTGCCCCCGGCCTTGGCCCGCT	309	7.96		COG_Energy production and conversion	-0.1734	0.725	-1.069	0.004251	1.273	0.001363	0.3679	0.01249
Sphme2DRAFT_2447	'Protein of unknown function (DUF3618).'	FALSE	TRUE	GGATCACCGACCTCGTCAGCCAGCT	417	7.42		#N/A	-0.3231	0.3696	-1.129	0.006152	0.7356	0.1247	-0.05896	0.819
Sphme2DRAFT_2378	'Predicted phosphohydrolases'	FALSE	TRUE	GGACACAGCGGCCCCGTGCCTCGTT	29	7.2		COG_General function prediction only	-0.6014	0.00428	-1.425	3.853e-07	0.5851	0.08268	-0.2146	0.195
Sphme2DRAFT_1833	'Acyl dehydratase'	FALSE	TRUE	GGAACGCCATCCGCGCGCCGCAATC	16	7.19		COG_Lipid transport and metabolism	-0.8614	2.705e-07	-1.35	1.998e-05	0.732	0.04677	0.2273	0.09535
Sphme2DRAFT_0731	'Aldo/keto reductases, related to diketogulonate reductase'	FALSE	TRUE	GGAACCGGATACGCTACTGGGACGCT	8	7.07		COG_Secondary metabolites biodynthesis, transport and catabolism	-0.9433	1.107e-13	-1.329	2.135e-16	0.3461	0.1302	-0.03856	0.7799
Sphme2DRAFT_2826	'hypothetical protein'	FALSE	TRUE	GCAACCGCTCCAGCGCGGTATATGGTT	138	6.85		#N/A	-0.8093	0.03597	-1.921	1.391e-09	1.331	0.0001567	0.2415	0.511
Sphme2DRAFT_1658	'Uncharacterized protein conserved in bacteria'	FALSE	TRUE	GGCACGGTCGGCAGGTTGGTCGGCT	394	6.59		COG_Function unknown	-0.9167	0.03918	-1.828	1.658e-12	1.259	6.852e-05	0.3517	0.3838
Sphme2DRAFT_1296	'Aerobic-type carbon monoxide dehydrogenase, large subunit CoxL/CutL homologs'	FALSE	TRUE	GCATCTGCGGCGCGGCGGGCGCGGT	322	5.86		COG_Energy production and conversion	-0.3377	0.2264	-1.331	3.676e-05	0.9761	0.01267	-0.009592	0.9574
Sphme2DRAFT_1650	'hypothetical protein'	FALSE	TRUE	GCAACATCACCGTCTACCAGCATTT	60	5.71		#N/A	-0.7678	0.235	-2.696	2.139e-08	1.374	0.01204	-0.5211	0.3438
Sphme2DRAFT_1788	'Outer membrane cobalamin receptor protein'	FALSE	TRUE	GGATCGCGATGTGCGTGGAGCGGTGATT	193	5.57		#N/A	-0.4661	4.896e-05	-1.012	7.84e-50	2.639	4.263e-82	2.093	1.459e-238
Sphme2DRAFT_1649	'Predicted membrane protein'	FALSE	TRUE	GCAGCAGTCGCGCACGCCCGGCGAT	260	5.16		#N/A	-1.022	0.1367	-1.952	0.0003188	1.011	0.145	0.1226	0.8409
Sphme2DRAFT_2177	'hypothetical protein'	FALSE	TRUE	GCGACGACGCCTGCGTGCTGTGGGCGTT	375	5.04		#N/A	-0.7282	0.2891	-1.55	0.0004378	0.6153	0.2195	-0.1978	0.7986
Sphme2DRAFT_2858	'NAD-dependent aldehyde dehydrogenases'	FALSE	TRUE	GCATCCTTCTCCCACTGTCGCAAGTT	156	5.02		COG_Energy production and conversion	-0.3187	0.1747	-1.047	2.071e-10	0.2313	0.4095	-0.5029	1.668e-05
Sphme2DRAFT_2178	'hypothetical protein'	FALSE	TRUE	GGCACCGCTGCGGCGACCCGCCGGA	352	4.91		#N/A	-0.3935	0.4352	-1.114	0.0005546	0.6876	0.1054	-0.01622	0.9664
Sphme2DRAFT_1834	'acetyl-CoA acetyltransferases'	FALSE	TRUE	GGTTCGCTTCCTTACCCCCGTCCGTT	213	4.73		COG_Lipid transport and metabolism	-0.61	0.0002665	-1.364	3.764e-07	0.8124	0.01467	0.05928	0.5878
Sphme2DRAFT_0170	'Transposase.'	FALSE	TRUE	CCATCGAGCGCGCAACGGTGGCGTT	218	4.55		#N/A	-0.341	0.6137	-1.187	0.001811	0.2791	0.569	-0.5783	0.225
Sphme2DRAFT_2436	'Heme/copper-type cytochrome/quinol oxidase, subunit 3'	FALSE	TRUE	GCAACGCCATGAGCGGTATGGCGAT	249	4.05		COG_Energy production and conversion	-0.2991	0.4359	-1.567	1.312e-08	0.8302	0.007797	-0.4165	0.0478
Sphme2DRAFT_2435	'Heme/copper-type cytochrome/quinol oxidases, subunit 1'	FALSE	TRUE	GCAACCGGTCGTCTTTTCCAGCGTG	65	4.02		COG_Energy production and conversion	-0.6102	4.568e-06	-1.385	4.367e-09	0.6506	0.02173	-0.1285	0.2662
Sphme2DRAFT_2179	'Entericidin EcnA/B family.'	FALSE	TRUE	GCAACTGCGGCGACCCGTCGCAAGCT	77	4.01		#N/A	-0.8474	0.02536	-1.742	1.999e-09	1.005	0.0009831	0.1102	0.825
Sphme2DRAFT_1696	'hypothetical protein'	FALSE	TRUE	GCCACGCGGTGGGCGCCGCGATCCGCT	430	4		#N/A	-0.2893	0.2451	-1.223	6.674e-06	-0.05263	0.9094	-1.013	3.806e-18
Sphme2DRAFT_2830	'Dehydrogenases with different specificities (related to short-chain alcohol dehydrogenases)'	FALSE	TRUE	CGAGCGCGCTCGCCGCCAATCCGGCGTT	68	3.99		COG_General function prediction only	-0.9875	4.783e-05	-2.098	1.303e-10	1.252	0.001386	0.1311	0.4302
Sphme2DRAFT_2544	'Molybdopterin-guanine dinucleotide biosynthesis protein A'	FALSE	TRUE	GCGACAAGCGCGTCGATGGCCTGCT	141	3.87		COG_Coenzyme transport and metabolism	-0.1822	0.6819	-1.265	0.0009072	1.2	0.003615	0.1295	0.5885
Sphme2DRAFT_1283	'O-6-methylguanine DNA methyltransferase'	FALSE	TRUE	GGATTCGCTGCGCAACTGACGGGCT	74	3.62		COG_Replication, recombination and repair	-0.4516	0.02011	-1.147	5.246e-05	0.7545	0.02197	0.07047	0.6761
Sphme2DRAFT_1247	'methionine-R-sulfoxide reductase'	FALSE	TRUE	GGAACCACAGCTTCTATTGCGCGGC	311	3.41		COG_Posttranslational modification, protein turnover, chaperones	-0.4336	0.002278	-1.571	3.89e-07	1.165	0.0006318	0.02573	0.8562
Sphme2DRAFT_2490	'Predicted phosphohydrolases'	FALSE	TRUE	GACACCTATCGCTTCTCCGCCGATT	81	2.86		COG_Signal transduction mechanisms	-0.2055	0.4376	-1.036	9.859e-06	0.8376	0.003292	0.01306	0.949
Sphme2DRAFT_3067	'Uncharacterized small protein'	FALSE	TRUE	GCATCATGCCCCTCGGCTAATCGCGTT	82	2.8		COG_Function unknown	-0.6984	0.0008389	-1.008	1.565e-12	1.059	6.937e-07	0.7495	6.877e-10
Sphme2DRAFT_0163	'Outer membrane receptor proteins, mostly Fe transport'	FALSE	TRUE	GGCTCGATCAGCGCGGCCGGGCGGGCT	371	2.54		COG_Inorganic ion transport and metabolism	-0.8265	8.632e-11	-3.082	4.538e-130	2.205	5.691e-48	-0.04323	0.7611
Sphme2DRAFT_0162	'Transposase and inactivated derivatives'	FALSE	TRUE	GGAACTGATCGTCTGGGCACGCAACCTGCT	247	2.4		COG_Mobilome_prophages, transposons	-0.376	0.2355	-2.173	2.95e-29	1.796	1.724e-17	-0.02648	0.924
Sphme2DRAFT_2955	'Surface antigen'	FALSE	TRUE	GAAAACACCGTGCCCAGCACCCGAT	448	2.39		#N/A	-0.5199	8.885e-06	-1.121	4.371e-06	-2.227	8.604e-30	-2.808	2.095e-100
Sphme2DRAFT_1351	'hydroxyacylglutathione hydrolase'	FALSE	TRUE	ACAACGACCAGGGCCGCTTCACGCT	381	2.21		COG_General function prediction only	-0.202	0.3805	-1.147	8.374e-08	0.8593	0.0008766	-0.07578	0.554
Sphme2DRAFT_1698	'hypothetical protein'	FALSE	TRUE	GGATCGTCTCTCTGCGGCATCGGCCTT	188	2.09		#N/A	-0.597	0.1035	-1.15	7.632e-05	0.5118	0.1376	-0.03862	0.9272
Sphme2DRAFT_3118	'Short-chain dehydrogenases of various substrate specificities'	FALSE	TRUE	NA	NA	NA		COG_General function prediction only	-0.6842	0.001447	-3.831	2.654e-19	3.272	1.087e-13	0.1052	0.5213
Sphme2DRAFT_2176	'PAS domain S-box'	FALSE	TRUE	NA	NA	NA		#N/A	-0.5088	0.129	-1.392	2.726e-05	1.191	0.000801	0.2541	0.2266
Sphme2DRAFT_1084	'Uncharacterized protein conserved in bacteria'	FALSE	TRUE	NA	NA	NA		COG_Function unknown	0.1312	0.7778	-1.08	2.125e-06	1.533	2.752e-10	0.3476	0.04001
Sphme2DRAFT_1844	'Zn-dependent hydrolases, including glyoxylases'	FALSE	TRUE	GGAACAGCCGCGTGCCCAGCCGGCGTT	232	16.3		COG_General function prediction only	0.7028	1.074e-07	3.081	7.013e-100	-0.3992	0.1091	1.978	7.497e-165
Sphme2DRAFT_0940	'hypothetical protein'	FALSE	TRUE	GGAACTGGCGGGCGTCAGCGCGGCGCT	461	12.2		#N/A	0.3754	0.5938	1.052	0.04839	-0.7882	0.1984	-0.1114	0.8442
Sphme2DRAFT_2101	'Fe2+-dicitrate sensor, membrane component'	FALSE	TRUE	GGAACGCGCATCGACGCCCCGGTCGGCT	340	11.3		COG_Inorganic ion transport and metabolism	0.02866	0.9607	1.206	1.392e-07	-0.6174	0.03921	0.5745	0.0002776
Sphme2DRAFT_2195	'hypothetical protein'	FALSE	TRUE	GCAACGGCCAGGGCGATCCCGCGGT	47	10.9		#N/A	0.03456	0.933	2.156	1.948e-22	-1.198	3.424e-07	0.9278	4.588e-14
Sphme2DRAFT_1409	'TonB-dependent siderophore receptor'	FALSE	TRUE	GGAACTGTCCGGCCGATTCCAGGAATT	6	10.5		COG_Inorganic ion transport and metabolism	0.0657	0.8094	1.721	1.699e-24	-1.262	2.316e-10	0.3907	0.001451
Sphme2DRAFT_2782	'TonB-dependent siderophore receptor'	FALSE	TRUE	GCAACCGTCGCCGCGCGGCCCCCGCGTG	411	9.85		COG_Inorganic ion transport and metabolism	0.001038	0.9972	1.744	3.536e-21	-1.122	4.405e-07	0.6244	3.13e-13
Sphme2DRAFT_1704	'hypothetical protein'	FALSE	TRUE	GAAACGCACGCAAGTCCGGTGTGTT	78	9.81		#N/A	0.2789	0.5599	1.013	0.000399	-0.6433	0.06755	0.1099	0.7319
Sphme2DRAFT_0183	'Multidrug resistance efflux pump'	FALSE	TRUE	GGAACGCGCCGCGGCCGCTGCGGCG	326	9.17		COG_Defense mechanisms	0.2968	0.1231	1.897	1.872e-24	-1.241	5.179e-09	0.356	4.124e-05
Sphme2DRAFT_2137	'Uncharacterized iron-regulated membrane protein'	FALSE	TRUE	GGATCGGCTGGATCCGGGGCGGCGCGCT	375	8.56		COG_Function unknown	0.3806	0.08391	2.003	1.123e-28	-0.8855	0.0003107	0.7312	2.045e-13
Sphme2DRAFT_0515	'Fe2+ transport system protein B'	FALSE	TRUE	GGATCGGGCGGATGACCGTCGCGCT	282	8.43		COG_Inorganic ion transport and metabolism	0.1336	0.4494	1.431	1.897e-28	-1.02	4.318e-11	0.2751	0.01029
Sphme2DRAFT_2303	'hypothetical protein'	FALSE	TRUE	GCATCGACGCGCATCACCTGTCGTT	225	8.09		#N/A	0.8146	0.0002659	1.399	4.821e-10	-0.2554	0.4804	0.3068	0.04489
Sphme2DRAFT_3048	'hypothetical protein'	FALSE	TRUE	GGAGCCAAGTCGTTCATCGCTCGTT	64	7.99		#N/A	0.4439	6.568e-06	1.085	4.884e-20	-0.2786	0.1234	0.3614	7.369e-06
Sphme2DRAFT_3428	'Mg2+ and Co2+ transporters'	FALSE	TRUE	GCATCGTCGGCGACCCACAGACGTT	425	7.89		#N/A	-0.07267	0.933	1.537	0.0007834	-1.178	0.02196	0.417	0.354
Sphme2DRAFT_0181	'ABC-type multidrug transport system, permease component'	FALSE	TRUE	GGAGCGAGGTGCTGCCGCTCACCCATT	136	7.83		COG_Defense mechanisms	0.5204	0.04464	1.255	8.677e-10	-0.4605	0.1313	0.2582	0.03927
Sphme2DRAFT_1111	'Uncharacterized conserved protein'	FALSE	TRUE	GGATCGACGTCGTTCAGCAACGGTT	51	7.76		COG_Function unknown	0.9867	1.077e-26	1.389	6.602e-32	-0.1451	0.4868	0.254	0.00751
Sphme2DRAFT_1799	'O-6-methylguanine DNA methyltransferase'	FALSE	TRUE	GGACCGCTATACGCGGGCGCGGCTGTT	170	7.69		COG_Replication, recombination and repair	0.8689	0.0002713	1.829	1.592e-20	-0.9082	0.001307	0.04192	0.8461
Sphme2DRAFT_3921	'High-affinity Fe2+/Pb2+ permease'	FALSE	TRUE	CGAACTGATGGGCACAATCGGCGTT	257	7.56		#N/A	0.01069	0.971	1.578	2.057e-27	-0.9469	3.264e-07	0.6179	2.504e-11
Sphme2DRAFT_1620	'hypothetical protein'	FALSE	TRUE	GAAACGGACGAGGATTTCGTCGGCT	451	7.52		#N/A	0.6151	0.0003361	1.177	3.505e-09	-0.5296	0.05163	0.026	0.9113
Sphme2DRAFT_0184	'Outer membrane protein'	FALSE	TRUE	GCATCAAGGTCGGCAGCCGCCCGGT	248	6.91		COG_Cell wall, membrane, envolope biogenesis	0.4752	0.007253	1.916	9.925e-27	-1.073	6.873e-06	0.3575	2.901e-05
Sphme2DRAFT_0182	'hypothetical protein'	FALSE	TRUE	GCAACGCGACGCCGCCTTCAGGGTCT	151	6.81		#N/A	0.3996	0.1082	1.708	2.078e-17	-1.023	4.125e-05	0.2813	0.02059
Sphme2DRAFT_1408	'Esterase/lipase'	FALSE	TRUE	GGATCGCGACCCAGCACCCAGCTGCT	317	6.47		COG_Lipid transport and metabolism	0.5696	0.002882	2.507	4.023e-41	-0.3967	0.1278	1.546	8.527e-64
Sphme2DRAFT_2870	'hypothetical protein'	FALSE	TRUE	GAAGCGCTCGCACCGGCCAGGCGCGTT	180	6.38		#N/A	0.01644	0.9792	2.251	1.855e-27	-1.575	8.378e-09	0.6488	5.421e-07
Sphme2DRAFT_2193	'Outer membrane receptor for monomeric catechols'	FALSE	TRUE	TGAACGGCGAGGCGCCCAAGGCGGTG	435	5.31		COG_Inorganic ion transport and metabolism	-0.09463	0.6459	3.015	1.575e-102	-2.199	1.036e-42	0.9101	1.12e-19
Sphme2DRAFT_0987	'hypothetical protein'	FALSE	TRUE	GAAACAGCGCGCCGATCGCCTGGAT	272	5.19		#N/A	0.0927	0.8883	1.301	4.978e-05	-1.545	5.481e-05	-0.3708	0.1435
Sphme2DRAFT_0546	'hypothetical protein'	FALSE	TRUE	GAAGACGCGCCGTCCGGGCGGCCCGTT	179	5.04		#N/A	0.8078	3.906e-10	1.14	1.376e-14	-0.2504	0.313	0.08025	0.6114
Sphme2DRAFT_2103	'hypothetical protein'	FALSE	TRUE	GCAACGCCGGAGCAGACGGTCAACT	441	4.96		#N/A	0.2133	0.3718	1.184	7.847e-11	-0.326	0.2031	0.6459	7.368e-14
Sphme2DRAFT_0433	'Transposase and inactivated derivatives'	FALSE	TRUE	GGATCGCCACCGGGCTTGCCGAGGT	236	4.83		COG_Mobilome_prophages, transposons	0.1006	0.9137	1.114	0.02362	-0.6196	NA	0.3512	0.4404
Sphme2DRAFT_2138	'hypothetical protein'	FALSE	TRUE	GCACCTGACCGGCCTGAAGAGCGTT	185	4.83		#N/A	0.4277	0.163	1.734	4.43e-13	-0.7315	0.01142	0.5776	0.0007058
Sphme2DRAFT_2871	'hypothetical protein'	FALSE	TRUE	CGATCGGCGACCCGCGCCGGGCGAT	24	4.55		#N/A	0.1352	0.5724	2.292	2.934e-35	-1.446	1.535e-10	0.7114	2.714e-14
Sphme2DRAFT_2675	'hypothetical protein'	FALSE	TRUE	GGGACCCCGGCTCAAGGCCGGGGTG	74	4.25		#N/A	0.1247	0.8415	1.098	0.0002266	-1.131	0.00149	-0.1928	0.494
Sphme2DRAFT_2100	'RNA polymerase sigma factor, sigma-70 family'	FALSE	TRUE	CGATCGGTTTTCGGCCTCGACGGTT	61	4.24		COG_Transcription	-0.1215	0.8121	1.736	2.087e-15	-1.344	3.193e-05	0.5064	0.0002882
Sphme2DRAFT_3427	'Outer membrane receptor proteins, mostly Fe transport'	FALSE	TRUE	GGA.CGCCCGTTCAGCTCGGCCGTA	237	4.15		COG_Inorganic ion transport and metabolism	-0.001147	0.9972	1.55	4.149e-23	-1.284	5.735e-10	0.2677	0.004255
Sphme2DRAFT_1230	'hypothetical protein'	FALSE	TRUE	CGAACCGCGATCGGGTGCGCCCTCGCT	249	3.97		#N/A	0.8732	3.824e-12	1.482	5.993e-19	-0.4625	0.06085	0.1425	0.3634
Sphme2DRAFT_0516	'Fe2+ transport system protein A'	FALSE	TRUE	GGGAC.AGGCCGACACGCGCGCGTT	236	3.94		#N/A	0.1271	0.5029	1.407	2.809e-19	-1.081	1.037e-08	0.198	0.09673
Sphme2DRAFT_1234	'Sulfite reductase, alpha subunit (flavoprotein)'	FALSE	TRUE	GCAACACCGCTCCGTCATTGACCCATA	58	3.85		COG_Inorganic ion transport and metabolism	0.06829	0.7678	2.174	1.042e-40	-1.506	2.505e-15	0.602	1.671e-08
Sphme2DRAFT_2102	'Outer membrane receptor proteins, mostly Fe transport'	FALSE	TRUE	GCGACGTGGACGCACGGCCAACTCGTT	302	3.74		#N/A	0.003456	0.9956	1.36	2.251e-12	-0.6403	0.007353	0.7157	4.41e-11
Sphme2DRAFT_2432	'TonB-dependent siderophore receptor'	FALSE	TRUE	GCAACGATCATCGCCACACCGCGGGAA	196	3.68		COG_Inorganic ion transport and metabolism	0.08419	0.7556	2.089	1.41e-36	-1.141	1.874e-07	0.8679	7.953e-18
Sphme2DRAFT_0411	'hypothetical protein'	FALSE	TRUE	GGCACGCTCAGCACGTCGCCGTCGTC	396	3.6		#N/A	0.8571	3.429e-07	1.081	3.463e-07	-0.3741	0.1866	-0.1799	0.1391
Sphme2DRAFT_1972	'hypothetical protein'	FALSE	TRUE	GCCACCGCCAGCGTAAGGCCCAGTT	84	2.74		#N/A	0.9893	0.00428	2.455	5.064e-28	0.2322	0.4877	1.71	1.072e-14
Sphme2DRAFT_1971	'hypothetical protein'	FALSE	TRUE	GCGACGAACGTCCGAAGCCCGAATT	156	2.54		#N/A	0.9585	5.914e-06	2.799	4.377e-38	0.02262	0.9578	1.862	1.997e-21
Sphme2DRAFT_1969	'Response regulator containing a CheY-like receiver domain and an HTH DNA-binding domain'	FALSE	TRUE	GGTGCGCAAGGCGGCATCGGGCGCT	242	2.4		#N/A	0.7369	0.0003952	2.015	6.199e-28	0.3247	0.2263	1.602	1.131e-16
Sphme2DRAFT_0138	'Bacterioferritin-associated ferredoxin'	FALSE	TRUE	GGAGCCGCTGGGCCGGACCGGCGGGA	361	2.24		COG_Inorganic ion transport and metabolism	-0.2631	0.3601	1.261	3.308e-11	-0.9929	0.0001182	0.5319	1.652e-07
Sphme2DRAFT_3920	'Co/Zn/Cd efflux system component'	FALSE	TRUE	NA	NA	NA		#N/A	0.0898	0.7329	1.461	2.863e-17	-0.7136	0.001405	0.6462	4.009e-12
Sphme2DRAFT_1235	'hypothetical protein'	FALSE	TRUE	NA	NA	NA		#N/A	0.4874	0.3988	1.884	3.543e-06	-1.467	0.007797	-0.08881	0.8367
Sphme2DRAFT_2194	'Uncharacterized iron-regulated protein'	FALSE	TRUE	NA	NA	NA		COG_General function prediction only	-0.2002	0.3864	2.39	7.04e-48	-1.702	1.512e-15	0.8911	8.021e-17
Sphme2DRAFT_2872	'TonB-dependent siderophore receptor'	FALSE	TRUE	NA	NA	NA		COG_Inorganic ion transport and metabolism	0.1309	0.4768	2.392	5.716e-70	-1.665	1.091e-24	0.5958	4.871e-10
Sphme2DRAFT_3364	'hypothetical protein'	FALSE	FALSE	GGAACGCTGGCCGCTGCTCCCCCGTT	23	19.6		#N/A	-0.2089	0.4437	-0.5395	0.04426	0.4427	0.1173	0.1153	0.4989
Sphme2DRAFT_1479	'addiction module antidote protein, HigA family'	FALSE	FALSE	GGAACCGCGACCGCAGCCGCCGATT	435	19.4		COG_Defense mechanisms	0.006948	0.9844	0.05808	0.8716	0.05734	0.8658	0.1057	0.4441
Sphme2DRAFT_2716	'3-phosphoshikimate 1-carboxyvinyltransferase'	FALSE	FALSE	GGAACCGCGAAACGCGCCTCCGCGCGTT	439	19		COG_amino acid transport and metabolism	0.2565	0.3084	-0.2422	0.208	0.5574	0.01261	0.0609	0.6512
Sphme2DRAFT_0351	'orotate phosphoribosyltransferase, Thermus family'	FALSE	FALSE	GGAACCAGTGGGCGAACTGCCCATT	445	18.6		COG_Nucleotide transport and metabolism	0.08481	0.7493	0.04607	0.8759	0.1639	0.5135	0.1235	0.2438
Sphme2DRAFT_2611	'signal recognition particle-docking protein FtsY'	FALSE	FALSE	GGAACCCGCGGCCACGCCGGCAATT	262	18.4		COG_Intracellular trafficking, secretion and vesicular transport	0.03842	0.8731	-0.01099	0.9739	-0.06908	0.7843	-0.1195	0.214
Sphme2DRAFT_1713	'hypothetical protein'	FALSE	FALSE	GGATCGGCGGCGCTGCCCGGCGGTT	298	18.2		#N/A	0.1935	0.5624	-0.4514	0.1505	0.4045	0.2124	-0.22	0.1567
Sphme2DRAFT_0968	'Uncharacterized membrane-associated protein'	FALSE	FALSE	GGAACGCGGCTGACCCCGCGCCGTT	10	18.1		COG_Function unknown	-0.2175	0.2748	-0.4417	0.04908	0.3885	0.1326	0.1637	0.1262
Sphme2DRAFT_0414	'KAP family P-loop domain.'	FALSE	FALSE	GGAACAAGCTCCGGCCCCCGCGCCGGTT	374	18		#N/A	-0.07776	0.7713	0.2849	0.1709	-0.5626	0.009768	-0.2059	0.03613
Sphme2DRAFT_0540	'Arabinose efflux permease'	FALSE	FALSE	GGAACTACGCGCCGCCCTTGGCCATT	41	17.7		COG_Carbohydrate transport and metabolism	0.3532	0.05992	0.06328	0.8463	-0.5674	0.01026	-0.8539	9.678e-27
Sphme2DRAFT_3034	'AMP nucleosidase'	FALSE	FALSE	GCAACCTCCGAGGCCCGCGCCCGTT	336	17.6		COG_Nucleotide transport and metabolism	0.0521	0.7836	-0.02429	0.9268	0.1148	0.5648	0.0376	0.7247
Sphme2DRAFT_1543	'30S ribosomal protein S13'	FALSE	FALSE	GGAACCGCTCGCTTGACAGGGCGTT	245	17.5		COG_Translation, ribosomal structure and biogenesis	-0.2008	0.2719	-0.06392	0.6124	-0.2894	0.07034	-0.153	0.02059
Sphme2DRAFT_1625	'hypothetical protein'	FALSE	FALSE	GGAACCGGCTGCTACGCCTCCCGTT	21	17.4		#N/A	-0.133	0.7879	-0.3091	0.3225	0.01237	0.9796	-0.1539	0.49
Sphme2DRAFT_3389	'Transcriptional regulators'	FALSE	FALSE	GAAACCACCACCGCACCGCGGCGTT	43	17.1		#N/A	-0.803	2.32e-10	-0.9565	1.389e-07	0.1454	0.6112	0.003678	0.9865
Sphme2DRAFT_3908	'Flagellar biosynthesis pathway, component FliQ'	FALSE	FALSE	GGAGCCCTCGCGGTCCCCGGCCGTT	16	17.1		COG_Cell motility	0.1222	0.8546	0.3979	0.2048	0.08111	0.8702	0.343	0.1257
Sphme2DRAFT_0240	'Glucoamylase and related glycosyl hydrolases'	FALSE	FALSE	GGAACGACCCGCCGCGCTCGACCGTA	430	17		COG_Carbohydrate transport and metabolism	-0.257	0.03469	-0.7244	1.374e-05	0.5198	0.008872	0.05115	0.6129
Sphme2DRAFT_0960	'hypothetical protein'	FALSE	FALSE	GCAACGCCGGCCCCGCGCCGGCGCT	33	16.9		#N/A	0.3875	0.0986	0.05572	0.8258	0.2895	0.2624	-0.0419	0.7562
Sphme2DRAFT_0287	'Outer membrane receptor proteins, mostly Fe transport'	FALSE	FALSE	GAAACGCCTGCCCCGGCAGCGCGCT	317	16.5		COG_Inorganic ion transport and metabolism	0.01222	0.9741	0.4054	0.06325	-0.7322	0.001567	-0.3389	0.0005738
Sphme2DRAFT_3384	'hypothetical protein'	FALSE	FALSE	GGAACCGCGCCGTGGCGCGCGGGCT	276	16.3		#N/A	0.1971	0.4179	0.1623	0.6152	0.0742	0.8295	0.03205	0.8409
Sphme2DRAFT_1982	'6-phosphogluconate dehydrogenase (decarboxylating)'	FALSE	FALSE	GCAACAACTCGGCCTGCTCCGGGTT	38	16.2		COG_Carbohydrate transport and metabolism	-0.6214	1.282e-11	-0.5596	0.03206	-0.2253	0.4832	-0.1593	0.03747
Sphme2DRAFT_1762	'Transcriptional regulators'	FALSE	FALSE	GGAACGCGCCCGCCTTTCCGGCCGCT	21	16.2		COG_Transcription	0.03899	0.8859	0.3233	0.2222	-0.7448	0.001386	-0.447	1.589e-06
Sphme2DRAFT_1980	'transketolase, bacterial and yeast'	FALSE	FALSE	GCAACGGATCGGGCGTGCAGGCGTT	31	16.1		COG_Carbohydrate transport and metabolism	-0.05161	0.7835	0.5692	2.928e-05	-0.5171	0.002005	0.105	0.1406
Sphme2DRAFT_2641	'RND family efflux transporter, MFP subunit'	FALSE	FALSE	GCAACGCCCCGCACGCCAGCGCATT	458	16.1		COG_Cell wall, membrane, envolope biogenesis	-0.2292	0.5307	-0.4125	0.1237	-0.13	0.7276	-0.2923	0.08953
Sphme2DRAFT_1265	'Glycerol-3-phosphate dehydrogenase'	FALSE	FALSE	GGATCGCACTGCGGCGGTTCGGCGTT	24	16		COG_Energy production and conversion	0.04076	0.9282	-0.4438	0.07106	0.4088	0.1193	-0.09276	0.5697
Sphme2DRAFT_1034	'hypothetical protein'	FALSE	FALSE	GCAACGTCTGCGTTCACCGCGGGTT	50	15.9		#N/A	0.4951	0.002559	0.5645	0.004996	0.1003	0.77	0.1733	0.2048
Sphme2DRAFT_3528	'Predicted membrane metal-binding protein'	FALSE	FALSE	GGATCGGCGCGACCGGTCGGGGGTT	462	15.9		#N/A	0.529	0.1233	0.2855	0.34	0.239	0.5004	-0.001025	0.9976
Sphme2DRAFT_2449	'hypothetical protein'	FALSE	FALSE	GGAACCGGCCGTCGTCGGCCGGGGTT	37	15.8		#N/A	-0.4662	0.0003844	-0.6983	0.007898	0.3562	0.2563	0.1208	0.2988
Sphme2DRAFT_1019	'Cu/Zn superoxide dismutase'	FALSE	FALSE	GGAACCGGCACTGTCGCTGCCGGGTT	40	15.5		COG_Inorganic ion transport and metabolism	-0.1234	0.6967	-0.7073	0.01628	0.6602	0.0348	0.08291	0.6749
Sphme2DRAFT_1015	'hypothetical protein'	FALSE	FALSE	GCAACCTTTGACGCCGCCCTCGCGTT	155	15.4		#N/A	-0.274	0.1615	-0.006703	0.9722	-0.2807	0.1276	-0.0132	0.9113
Sphme2DRAFT_0005	'Signal transduction histidine kinase'	FALSE	FALSE	GGAACTCGACGCCATTGCCGCCGTT	92	15.2		COG_Signal transduction mechanisms	0.0007591	0.9972	-0.2935	0.1425	-0.2175	0.37	-0.5129	4.828e-08
Sphme2DRAFT_1345	'Short-chain alcohol dehydrogenase of unknown specificity'	FALSE	FALSE	GAAACACCCGCCCGCCCATCGCCGTT	124	15.1		COG_Energy production and conversion	-0.1094	0.6523	-0.4716	0.01824	0.4422	0.06525	0.07564	0.5346
Sphme2DRAFT_2570	'Threonine dehydratase'	FALSE	FALSE	GGAACGGGCGGTCGAGAGGGGCGCT	168	15.1		COG_amino acid transport and metabolism	0.1531	0.5738	-0.06134	0.8798	0.05422	0.8722	-0.1613	0.1977
Sphme2DRAFT_3176	'Signal transduction histidine kinase'	FALSE	FALSE	GGAACGGCCAGCGCACGCCTGCGCT	425	15.1		COG_Signal transduction mechanisms	-0.05169	0.86	0.05006	0.8919	-0.02117	0.952	0.07485	0.5595
Sphme2DRAFT_0232	'NAD synthase'	FALSE	FALSE	GGATCGCCCCGGCCCACGAACCGTT	41	15.1		COG_Coenzyme transport and metabolism	-0.1469	0.3697	-0.2981	0.08298	0.2525	0.2074	0.1035	0.2454
Sphme2DRAFT_0128	'catalase/peroxidase HPI'	FALSE	FALSE	GCAACGGCGCGGCGACTTCCTCGTT	103	15.1		COG_Inorganic ion transport and metabolism	-0.2011	0.3711	-0.7286	0.003131	0.6074	0.03264	0.07865	0.5609
Sphme2DRAFT_1978	'RND family efflux transporter, MFP subunit'	FALSE	FALSE	GCAACCAACCACCGCGCCGCGCATT	38	15		COG_Cell wall, membrane, envolope biogenesis	-0.5257	7.718e-07	-0.6285	0.0003051	0.1633	0.5031	0.05751	0.659
Sphme2DRAFT_3777	'Protein of unknown function (DUF3768).'	FALSE	FALSE	GGAACGCCAAGGGCGCCGCCCTTTCGTT	195	15		#N/A	-0.2344	0.7005	0.479	0.2558	-0.7869	0.04234	-0.08301	0.8469
Sphme2DRAFT_2265	'DNA polymerase III, epsilon subunit and related 3'-5' exonucleases'	FALSE	FALSE	GGAACCCGGCCCCAGCGCGTAGGCGTT	8	14.9		#N/A	-0.05746	0.8257	-0.1098	0.713	-0.05234	0.865	-0.1008	0.4439
Sphme2DRAFT_3346	'methionyl-tRNA formyltransferase'	FALSE	FALSE	GCAACGGGCCGAGCGCGGCCTCGCGTT	167	14.9		COG_Translation, ribosomal structure and biogenesis	0.1301	0.6523	-0.009518	0.9838	0.1841	0.5368	0.04501	0.8255
Sphme2DRAFT_2317	'Transcriptional regulators'	FALSE	FALSE	GGATCGACCAGCCGCGCCGCGCGCT	134	14.9		COG_Transcription	-0.043	0.8249	0.1089	0.5911	-0.9147	5.597e-11	-0.7632	2.178e-35
Sphme2DRAFT_1079	'Predicted membrane protein'	FALSE	FALSE	GCAACCCGTTGGCGTAGCGCGGGTT	34	14.8		COG_Function unknown	0.2538	0.2549	0.04017	0.9215	0.03939	0.9142	-0.1772	0.1595
Sphme2DRAFT_2708	'hypothetical protein'	FALSE	FALSE	CGAACACGCGCGCCTGGCACCCGTT	33	14.8		#N/A	-0.02051	0.957	-0.103	0.7761	0.223	0.4652	0.143	0.3033
Sphme2DRAFT_0988	'hypothetical protein'	FALSE	FALSE	GGAACCAGCGCTGCGCCTGCTCGTC	8	14.7		#N/A	0.4801	0.04229	0.3539	0.1746	0.464	0.09866	0.3238	0.001127
Sphme2DRAFT_1764	'Glycosyltransferases involved in cell wall biogenesis'	FALSE	FALSE	GGAACCGGAGGCGCGCGCAGTCGCT	8	14.7		#N/A	-0.3309	0.09468	-0.6693	0.002464	-0.9826	2.637e-05	-1.31	1.321e-38
Sphme2DRAFT_1890	'hypothetical protein'	FALSE	FALSE	GCAACATTTCCGGCGCGTCGCGGTT	104	14.6		#N/A	0.1472	0.7966	-0.1417	0.6891	-0.8076	0.0221	-1.097	2.35e-14
Sphme2DRAFT_1965	'5'-deoxy-5'-methylthioadenosine phosphorylase'	FALSE	FALSE	GCGACCCCGCCGCGCGCCGGCCGTT	159	14.6		COG_Nucleotide transport and metabolism	-0.02726	0.9235	0.02124	0.9512	-0.005096	0.9868	0.04302	0.7377
Sphme2DRAFT_2576	'Uncharacterized protein conserved in bacteria'	FALSE	FALSE	GGAACGGCGCGCCCGCGATCGTCGGCT	369	14.6		COG_Function unknown	-0.2377	0.2411	-0.1698	0.4805	-0.04255	0.8978	0.01863	0.9041
Sphme2DRAFT_3784	'arsenical resistance protein ArsH'	FALSE	FALSE	GGACCGCCTGCTCCGCTCGCTGGTT	302	14.6		COG_Energy production and conversion	-0.1153	0.725	0.1128	0.755	-0.3168	0.2288	-0.1032	0.4787
Sphme2DRAFT_1783	'ABC-type Fe3+-hydroxamate transport system, periplasmic component'	FALSE	FALSE	GGAACGGTGAGGGTCGTCGCCGGCT	307	14.5		#N/A	0.4262	0.00556	0.1218	0.6045	0.1412	0.5503	-0.1629	0.2171
Sphme2DRAFT_1503	'hypothetical protein'	FALSE	FALSE	GCAACCCGGCACGCGTTCGGCCATT	55	14.4		#N/A	0.02522	0.9363	0.04838	0.9068	-0.4013	0.1086	-0.3694	0.0001606
Sphme2DRAFT_0169	'Predicted membrane protein'	FALSE	FALSE	GGAACCCCCGATCGATCCCGGCGCT	25	14.3		COG_Function unknown	-0.2353	0.485	-0.6322	0.005321	1.009	1.129e-05	0.5999	1.065e-07
Sphme2DRAFT_2111	'hypothetical protein'	FALSE	FALSE	GGAACGCCCGGGCCGTCTCGCGGGCCGTT	136	14.2		#N/A	-0.06729	0.798	0.03005	0.9319	-0.09298	0.7573	0.006342	0.9716
Sphme2DRAFT_2912	'Protein of unknown function (DUF3168).'	FALSE	FALSE	GGAACGCCGCACGCCGCTGCGCACCCGTT	192	14.2		#N/A	0.3741	0.1047	0.1265	0.7361	-0.6569	0.008326	-0.9109	4.464e-11
Sphme2DRAFT_0455	'Dipeptidyl aminopeptidases/acylaminoacyl-peptidases'	FALSE	FALSE	GAAACCCCCGCCGGCCGCCGCCGGTGGTT	207	14.1		COG_amino acid transport and metabolism	0.07417	0.7458	0.4336	0.004635	-0.1654	0.4917	0.1927	0.03482
Sphme2DRAFT_1865	'hypothetical protein'	FALSE	FALSE	GGAACCCGCGACGATCCGCCCTCGTT	72	14.1		#N/A	-0.01456	0.9689	-0.02726	0.9525	0.2721	0.3438	0.2605	0.01738
Sphme2DRAFT_1464	'Ribonucleotide reductase, alpha subunit'	FALSE	FALSE	GGAACCACACGGCTGCCGCGTCATT	228	14.1		COG_Nucleotide transport and metabolism	-0.01117	0.9648	0.06188	0.7532	-0.1379	0.443	-0.06536	0.441
Sphme2DRAFT_1681	'Glycine/serine hydroxymethyltransferase'	FALSE	FALSE	GCAACCCGGCGTGCCGCTGCGCGCT	246	14		COG_amino acid transport and metabolism	-0.192	0.2451	-0.04033	0.8218	0.01604	0.9459	0.1673	0.01494
Sphme2DRAFT_2703	'quinolinate synthetase complex, A subunit'	FALSE	FALSE	GCAACGCAGAGTGAGGCCCGGCGTT	34	14		COG_Coenzyme transport and metabolism	-0.1797	0.2235	-0.1804	0.2401	0.1565	0.4242	0.1557	0.03341
Sphme2DRAFT_1195	'Domain of unknown function (DUF1852).'	FALSE	FALSE	GCAACTGTAAGCGGCGAGCGGCGGTT	222	14		#N/A	-0.2337	0.1267	-0.3734	0.0002311	0.306	0.06755	0.1668	0.01843
Sphme2DRAFT_0793	'AAA family ATPase, CDC48 subfamily'	FALSE	FALSE	GGAACCGCCTTCCTATCTCGCGCGCT	28	13.9		COG_Cell cycle control, cell division, chromosome partitioning	-0.389	0.001667	-0.8047	0.0003245	0.4306	0.1148	0.01466	0.9146
Sphme2DRAFT_1176	'Predicted flavoprotein involved in K+ transport'	FALSE	FALSE	GGAACGCCGCAACGGCTATGCCTGGTT	228	13.9		COG_Inorganic ion transport and metabolism	0.09862	0.8566	-0.2428	0.4752	0.8743	0.000334	0.5175	0.01844
Sphme2DRAFT_1009	'hypothetical protein'	FALSE	FALSE	GGAACTGCCCGGGCGGCTGCGCACGTT	327	13.8		#N/A	0.08501	0.8684	0.5261	0.04248	-0.6117	0.06226	-0.1968	0.2125
Sphme2DRAFT_3129	'Exopolyphosphatase'	FALSE	FALSE	GGGACGAGCCGGGCGACAAGCCGTT	310	13.8		COG_Inorganic ion transport and metabolism	0.1731	0.4886	-0.1156	0.628	0.4356	0.06348	0.1419	0.1328
Sphme2DRAFT_1413	'Uncharacterized protein conserved in bacteria'	FALSE	FALSE	GAATCGCACGCCCGCACGGGCGGTT	234	13.7		COG_Translation, ribosomal structure and biogenesis	-0.1309	0.5344	-0.002821	0.994	0.235	0.2261	0.3611	1.853e-05
Sphme2DRAFT_1882	'Co-chaperonin GroES (HSP10)'	FALSE	FALSE	GGAACGACGCACCGCGACGACGCTGTT	211	13.7		COG_Posttranslational modification, protein turnover, chaperones	-0.1055	0.6248	0.1574	0.1352	-0.6498	2.616e-06	-0.3876	2.009e-10
Sphme2DRAFT_1030	'hypothetical protein'	FALSE	FALSE	GGAACGCGTGGGACACGAAGGGATT	406	13.7		#N/A	0.1527	0.4904	0.1859	0.5094	-0.04009	0.9107	-0.01402	0.9361
Sphme2DRAFT_0331	'peptidoglycan-associated lipoprotein'	FALSE	FALSE	GGGACCTTTGCGGCCCTGACGCGTT	50	13.7		COG_Cell wall, membrane, envolope biogenesis	0.35	0.001056	0.5176	8.796e-08	0.5193	0.0003327	0.6851	1.015e-35
Sphme2DRAFT_0457	'exodeoxyribonuclease III (xth)'	FALSE	FALSE	TGAACCGGCCGGCGGGCGCAGCCCGTT	130	13.6		COG_Replication, recombination and repair	0.06849	0.7138	0.1525	0.4204	-0.04092	0.8702	0.04276	0.6689
Sphme2DRAFT_1382	'Rickettsia 17 kDa surface antigen./Domain of unknown function (DUF3315).'	FALSE	FALSE	GGAACCCGCGCTCTGGCGACTCCGTT	80	13.6		#N/A	-0.1512	0.3805	-0.4625	0.004437	0.02194	0.9393	-0.2834	0.0001114
Sphme2DRAFT_3235	'Protein of unknown function, DUF583.'	FALSE	FALSE	GGAACCGGTCGAGGCCTTGGCGCGCT	51	13.6		#N/A	-0.4144	0.02611	-0.272	0.2943	0.1438	0.6477	0.2834	0.01116
Sphme2DRAFT_0837	'phage virion morphogenesis (putative tail completion) protein'	FALSE	FALSE	GGCACGATCGGCTGTCGCGCCGGTT	382	13.6		#N/A	0.2057	0.7089	0.3226	0.3946	-0.01076	0.9838	0.1239	0.7003
Sphme2DRAFT_2290	'NADPH:quinone reductase and related Zn-dependent oxidoreductases'	FALSE	FALSE	GCAACCCGAAACGCGTATCGCGGGTT	30	13.4		COG_Energy production and conversion	-0.1406	0.6535	-0.8749	1.199e-05	0.5833	0.01371	-0.1379	0.369
Sphme2DRAFT_1371	'[Protein-PII] uridylyltransferase'	FALSE	FALSE	GGAACCAGTCCGGGGTGACGGGGGATT	293	13.4		COG_Posttranslational modification, protein turnover, chaperones	0.065	0.7804	0.1443	0.5086	0.1348	0.6015	0.2107	0.01494
Sphme2DRAFT_1279	'Glutaredoxin and related proteins'	FALSE	FALSE	GGAACGGCGCTGGCCCTCCACCTTT	36	13.4		COG_Posttranslational modification, protein turnover, chaperones	-0.4833	0.0008089	-0.5718	0.01526	0.103	0.774	0.0114	0.9559
Sphme2DRAFT_0688	'Uncharacterized conserved protein'	FALSE	FALSE	GGAACGCTTAGCGCGCCAGAGATCGTT	174	13.4		COG_Replication, recombination and repair	0.1727	0.5366	-0.2689	0.2899	0.3297	0.2676	-0.1077	0.3797
Sphme2DRAFT_1262	'Response regulator containing CheY-like receiver, AAA-type ATPase, and DNA-binding domains'	FALSE	FALSE	GGCACGCCTTAGCCCATCCGCGCGTT	72	13.3		#N/A	-0.1727	0.4289	-0.2376	0.384	-0.3401	0.2058	-0.4043	4.165e-06
Sphme2DRAFT_2109	'Outer membrane receptor proteins, mostly Fe transport'	FALSE	FALSE	GGAACGGACGGGCGGCCGCGCCCCGGT	334	13.3		COG_Inorganic ion transport and metabolism	-0.04021	0.9306	0.4373	0.06399	-0.5225	0.0443	-0.05285	0.7828
Sphme2DRAFT_3260	'hypothetical protein'	FALSE	FALSE	GCAACGCTATTGCCCGGCCGGCGTT	214	13.3		#N/A	-0.008934	0.9843	-0.2974	0.2504	0.5303	0.04688	0.2404	0.05262
Sphme2DRAFT_2500	'RNAse H-fold protein YqgF'	FALSE	FALSE	GGCACGCCGCCGGAGGTGGGGGGTT	103	13.3		COG_Transcription	0.01207	0.9779	-0.03737	0.9279	0.1936	0.5044	0.1459	0.1918
Sphme2DRAFT_1451	'drug resistance transporter, Bcr/CflA subfamily'	FALSE	FALSE	GGCACCATCGGTGCCGTAGCGGGTT	36	13.2		COG_Carbohydrate transport and metabolism	0.03408	0.8744	0.02901	0.9082	0.09253	0.6631	0.08757	0.3061
Sphme2DRAFT_2181	'PAS domain S-box'	FALSE	FALSE	GGATCGCATCGCCCGGACCGCCGCGTT	357	13.2		COG_Signal transduction mechanisms	-0.2907	0.07114	-0.6168	2.497e-05	0.2514	0.2435	-0.07338	0.5086
Sphme2DRAFT_1640	'Predicted endonuclease containing a URI domain'	FALSE	FALSE	GGTACAACGCCGCCGCGCGCGGGCGTT	268	13.2		COG_Replication, recombination and repair	-0.1674	0.8183	0.1309	0.8463	-0.08596	0.8815	0.2187	0.6311
Sphme2DRAFT_0542	'hypothetical protein'	FALSE	FALSE	GAAACCGCGCCCTTTATCGCTCGTT	36	13.2		#N/A	0.4386	0.2107	-0.433	0.2603	1.115	0.005081	0.2416	0.006422
Sphme2DRAFT_3319	'Tryptophan halogenase.'	FALSE	FALSE	GGAACGCCTGAGCCTCTTGCCCGTC	74	13.1		COG_Energy production and conversion	0.04283	0.9276	-0.1332	0.6937	0.207	0.4877	0.04495	0.8213
Sphme2DRAFT_3103	'glycogen debranching enzyme GlgX'	FALSE	FALSE	GCAACCAGGGCGTGCGCATCCTGTT	204	13.1		COG_Carbohydrate transport and metabolism	-0.216	0.2974	-0.5654	0.007013	0.6126	0.01121	0.256	0.004873
Sphme2DRAFT_0923	'hypothetical protein'	FALSE	FALSE	GGAGCAGGCGGGGAGCTTGCGCGTT	146	13		#N/A	-0.3302	0.06779	-0.4343	0.08479	-0.1772	0.5668	-0.2621	0.01843
Sphme2DRAFT_1341	'hypothetical protein'	FALSE	FALSE	GCAACCGCGACCGCCGGACAGGCGCT	39	13		#N/A	-0.1011	0.7086	0.5788	0.007253	-1.542	8.979e-13	-0.8578	4.976e-22
Sphme2DRAFT_2671	'hypothetical protein'	FALSE	FALSE	GGATCGACAGCGGGTCCGGCCGGCT	336	13		#N/A	-0.07267	0.8131	0.1145	0.7532	0.0992	0.7741	0.2757	0.01697
Sphme2DRAFT_1338	'Response regulator containing CheY-like receiver, AAA-type ATPase, and DNA-binding domains'	FALSE	FALSE	GGAACGGTTGGCGCGCGTCGCGGTG	356	13		COG_Signal transduction mechanisms	0.171	0.5187	0.09187	0.7852	0.2418	0.3969	0.1677	0.13
Sphme2DRAFT_1336	'Uncharacterized protein containing a von Willebrand factor type A (vWA) domain'	FALSE	FALSE	GGAACAGGCGGACGATGTGCCGCCGGTT	16	13		COG_General function prediction only	0.343	0.1187	0.2063	0.4961	0.09304	0.7799	-0.03275	0.8461
Sphme2DRAFT_1254	'Predicted Fe-S protein'	FALSE	FALSE	GGAACCTCGCCGTCCGCGCCGCGGT	267	13		#N/A	-0.031	0.9124	-0.1254	0.6349	0.1601	0.5486	0.06375	0.5757
Sphme2DRAFT_1353	'hypothetical protein'	FALSE	FALSE	GGAACTCGCCGGCCTCACCCCCGGT	353	12.9		#N/A	-0.04816	0.9282	-0.9984	0.0006251	1.073	0.001656	0.1414	0.3663
Sphme2DRAFT_1415	'hypothetical protein'	FALSE	FALSE	GGAACTCGCGCGCAACCCGCGCGCA	65	12.9		#N/A	-0.1765	0.3244	-0.3008	0.04205	0.3191	0.104	0.1918	0.02374
Sphme2DRAFT_3521	'hypothetical protein'	FALSE	FALSE	GGAGCCATGGCGGCGGCTGCACGTT	24	12.9		#N/A	0.1712	0.5143	-0.2849	0.2123	0.7076	0.003182	0.2492	0.01248
Sphme2DRAFT_3227	'phosphoenolpyruvate carboxykinase (ATP)'	FALSE	FALSE	GGAACCCCTCCGTCTGGAGCGCGAT	232	12.9		COG_Energy production and conversion	-0.07335	0.6994	-0.03361	0.9068	-0.3389	0.04761	-0.3002	0.0002322
Sphme2DRAFT_0737	'hypothetical protein'	FALSE	FALSE	GGAACACCCTCGCCCCCGTGCTGCGTA	40	12.9		COG_Posttranslational modification, protein turnover, chaperones	-0.06743	0.7224	0.03731	0.8759	-0.01841	0.9393	0.08587	0.3111
Sphme2DRAFT_0926	'hypothetical protein'	FALSE	FALSE	GGAACGCGT.CCGCGATCAGCCGTT	419	12.8		#N/A	0.1116	0.8304	0.4757	0.08406	-0.2174	0.5368	0.1356	0.5871
Sphme2DRAFT_2483	'Phosphate/sulphate permeases'	FALSE	FALSE	GCAACGCCCCCCGCCTGCACCAGCT	206	12.8		COG_Inorganic ion transport and metabolism	0.01801	0.9338	-0.1805	0.2052	0.2136	0.2098	0.01307	0.9041
Sphme2DRAFT_2188	'Stress-induced morphogen (activity unknown)'	FALSE	FALSE	GGAACGCGCCCGGCCCGCCGCCGCC	182	12.8		COG_Signal transduction mechanisms	-0.04744	0.8649	0.03795	0.9215	-0.05501	0.8673	0.02159	0.8824
Sphme2DRAFT_2130	'FAD/FMN-containing dehydrogenases'	FALSE	FALSE	GCATCGAGCCGCCGCTCGTCGGCGTT	195	12.8		COG_Energy production and conversion	-0.01502	0.9741	0.02983	0.9502	-0.3931	0.109	-0.3721	0.001132
Sphme2DRAFT_1697	'hypothetical protein'	FALSE	FALSE	GGAACGATGCCGTGTCGCCTGCGTA	470	12.8		#N/A	-0.5726	0.02115	-0.5192	0.06542	0.1356	0.7164	0.1681	0.4172
Sphme2DRAFT_0364	'Uncharacterized protein, similar to the N-terminal domain of Lon protease'	FALSE	FALSE	GGATCGAGCGCGCCAAGGCGGCGCT	285	12.8		COG_Function unknown	0.06598	0.7778	0.1152	0.5949	0.08628	0.7508	0.1315	0.1358
Sphme2DRAFT_3824	'Transposase and inactivated derivatives'	FALSE	FALSE	GGATCGTCTGGCCGCGACGCCGAGTT	292	12.8		#N/A	0.3475	0.4666	0.1307	0.7597	0.2294	0.5622	-0.00863	0.9853
Sphme2DRAFT_0002	'glutamyl-tRNA synthetase, bacterial family'	FALSE	FALSE	GCAACCGATGCCACCCCTGGGGCATT	79	12.7		COG_Translation, ribosomal structure and biogenesis	-0.0167	0.9372	0.08857	0.5703	-0.03575	0.8641	0.06887	0.3797
Sphme2DRAFT_0692	'ribulose-phosphate 3-epimerase'	FALSE	FALSE	GGAACAAGTCCGGGGTGACGTCGGGTT	59	12.7		COG_Carbohydrate transport and metabolism	-0.112	0.4705	0.02093	0.9375	-0.00412	0.9868	0.1283	0.1063
Sphme2DRAFT_3328	'putative efflux protein, MATE family'	FALSE	FALSE	GGAACCAGTCCGGGGTGACGGGCACT	59	12.7		COG_Defense mechanisms	-0.03522	0.8996	-0.3533	0.08842	0.4064	0.08181	0.08893	0.4186
Sphme2DRAFT_3259	'4-diphosphocytidyl-2C-methyl-D-erythritol kinase'	FALSE	FALSE	GCTACGCGTGGCGCGCCGCGGCGTT	63	12.7		COG_Lipid transport and metabolism	0.04472	0.9155	-0.521	0.02535	0.8126	0.001304	0.2491	0.04729
Sphme2DRAFT_0685	'Outer membrane protein and related peptidoglycan-associated (lipo)proteins'	FALSE	FALSE	GGAACAAGCCGCTTCGGACCTGAGTT	41	12.7		COG_Cell wall, membrane, envolope biogenesis	-0.3207	0.2084	-0.5059	0.1733	0.6716	0.0732	0.484	6.927e-07
Sphme2DRAFT_3778	'Bacterial nucleoid DNA-binding protein'	FALSE	FALSE	GGAACGAAAGGGCGGCGCCCTTGGCGTT	47	12.7		COG_Replication, recombination and repair	-0.3675	0.2017	0.1761	0.534	-0.5639	0.05571	-0.03181	0.8483
Sphme2DRAFT_1940	'periplasmic serine protease, Do/DeqQ family'	FALSE	FALSE	GTAACGGGGAGGCCAGTGGGGCGTT	132	12.6		COG_Posttranslational modification, protein turnover, chaperones	0.3405	0.0009915	0.5186	7.859e-10	-0.04716	0.8154	0.1303	0.04892
Sphme2DRAFT_2907	'hypothetical protein'	FALSE	FALSE	GGAACGTCGCTCGCAGTTCGCGGGCT	279	12.6		#N/A	0.3539	0.06735	0.09881	0.7998	-0.5627	0.02288	-0.8258	2.592e-11
Sphme2DRAFT_2668	'protein CrcB'	FALSE	FALSE	GAAACCGCCGGTCAGGCGGGGCCGTT	381	12.6		COG_Cell cycle control, cell division, chromosome partitioning	0.0488	0.8597	-0.02761	0.9464	-0.1221	0.6855	-0.1968	0.02893
Sphme2DRAFT_0267	'NTP pyrophosphohydrolases including oxidative damage repair enzymes'	FALSE	FALSE	GCAACAGCCGCCTCGCCTTCCGGCT	213	12.5		COG_Defense mechanisms	0.2869	0.2719	-0.03314	0.9397	0.4434	0.1324	0.1279	0.2466
Sphme2DRAFT_0589	'Hypoxia induced protein conserved region.'	FALSE	FALSE	GGAACCGGCGCTGGCCCGCACCGGCCCGCT	397	12.5		#N/A	0.01799	0.9491	0.1389	0.5221	-0.1208	0.6163	-0.003501	0.9865
Sphme2DRAFT_2092	'2-keto-4-pentenoate hydratase'	FALSE	FALSE	GGAAGCGCTTGCGCCTGACACCGGTT	47	12.5		COG_Secondary metabolites biodynthesis, transport and catabolism	0.06558	0.9282	0.4046	0.3908	-0.3663	0.443	-0.03355	0.9531
Sphme2DRAFT_3486	'Outer membrane receptor proteins, mostly Fe transport'	FALSE	FALSE	GGATCGACTGGCTCGACGCCGCGCT	162	12.5		COG_Inorganic ion transport and metabolism	-0.01431	0.9784	0.3977	0.1011	-0.0873	0.798	0.3135	0.009757
Sphme2DRAFT_3182	'Carbon starvation protein, predicted membrane protein'	FALSE	FALSE	GGAACACGTCCGGGCTGACGGGCACT	89	12.5		COG_Signal transduction mechanisms	0.1176	0.5048	-0.01171	0.9708	0.2967	0.09665	0.1654	0.03432
Sphme2DRAFT_0079	'hypothetical protein'	FALSE	FALSE	GGAACGCGGCGGCGATGGCCGTATT	251	12.5		#N/A	0.1994	0.4008	0.03086	0.9422	0.2237	0.4485	0.04923	0.7121
Sphme2DRAFT_0860	'siroheme synthase, N-terminal domain'	FALSE	FALSE	TGAACGACCTCGCCCGCCCCGCGCT	309	12.4		COG_Coenzyme transport and metabolism	0.4733	0.2505	0.0007056	0.9989	0.4569	0.2315	-0.01559	0.9639
Sphme2DRAFT_1678	'5-aminolevulinic acid synthase'	FALSE	FALSE	GGAACACGTCCGGGGTGACGGGGGATT	110	12.4		COG_Coenzyme transport and metabolism	-0.1901	0.1341	0.129	0.3901	-0.1582	0.3471	0.1602	0.03228
Sphme2DRAFT_2945	'Trypsin-like serine proteases, typically periplasmic, contain C-terminal PDZ domain'	FALSE	FALSE	GGATCGACGGCGGTCCTGCCCTCGTT	181	12.4		#N/A	0.1237	0.5643	-0.008479	0.9819	0.2466	0.2611	0.1141	0.2795
Sphme2DRAFT_3147	'Dehydrogenases with different specificities (related to short-chain alcohol dehydrogenases)'	FALSE	FALSE	TGAACCAACCGCGGCCCCGGGCGATT	34	12.4		COG_General function prediction only	-0.4225	0.07827	-0.936	0.001275	0.6694	0.03762	0.167	0.2348
Sphme2DRAFT_3228	'Response regulators consisting of a CheY-like receiver domain and a winged-helix DNA-binding domain'	FALSE	FALSE	GGACCGGCCGGTGTGGGCGCCGGTT	333	12.4		COG_Signal transduction mechanisms	0.0295	0.9061	0.1051	0.6167	0.08822	0.7179	0.1616	0.07708
Sphme2DRAFT_3274	'pyruvate dehydrogenase E1 component, alpha subunit'	FALSE	FALSE	GGAACGGATGGACGGGGCGCGTGCT	298	12.4		COG_Energy production and conversion	-0.1204	0.5251	-0.1067	0.4109	0.07971	0.7053	0.09324	0.2106
Sphme2DRAFT_3268	'hypothetical protein'	FALSE	FALSE	GCAACATGGCCGGCGCCCGCGCGTG	159	12.4		#N/A	-0.05189	0.9103	-0.09738	0.7831	0.1938	0.5028	0.1503	0.3979
Sphme2DRAFT_3112	'3-methyladenine DNA glycosylase/8-oxoguanine DNA glycosylase'	FALSE	FALSE	GGCACGACAGGCGCGACGTCGCGTT	291	12.4		COG_Replication, recombination and repair	-0.036	0.9093	-0.06478	0.8716	0.03892	0.9128	0.007769	0.9673
Sphme2DRAFT_2074	'Methyl-accepting chemotaxis protein'	FALSE	FALSE	GGATCGTCGATCTGCGCGCCCGCCGTT	409	12.4		COG_Cell motility	0.2734	0.3622	0.4077	0.08719	-0.4569	0.06731	-0.3445	0.01868
Sphme2DRAFT_1874	'Sortase and related acyltransferases'	FALSE	FALSE	GGATCGAGAACGGCTATCGCCAGTT	468	12.4		COG_amino acid transport and metabolism	0.03087	0.9088	0.2295	0.2406	-0.04121	0.8901	0.1545	0.08742
Sphme2DRAFT_0966	'PAS domain S-box/diguanylate cyclase (GGDEF) domain'	FALSE	FALSE	GGAACGCGACCAGCCGCTCCGCACT	182	12.4		COG_Signal transduction mechanisms	-0.04879	0.8757	-0.9757	9.188e-13	0.07375	0.7956	-0.8531	2.651e-24
Sphme2DRAFT_0838	'P2 phage tail completion protein R (GpR).'	FALSE	FALSE	GGATCCGCCCCAGCCGCCGGCCGAT	455	12.4		#N/A	0.4592	0.3457	0.1967	0.6812	0.197	0.6696	-0.0667	0.8712
Sphme2DRAFT_0652	'hypothetical protein'	FALSE	FALSE	GCAACGGCGCAGGCGTTAGAGCGTT	35	12.4		#N/A	0.1154	0.6849	-0.1278	0.6322	0.0215	0.952	-0.2217	0.03617
Sphme2DRAFT_0475	'Dienelactone hydrolase and related enzymes'	FALSE	FALSE	GCATCCCGTTGCGGCCCTGTGGCGTT	41	12.4		COG_Secondary metabolites biodynthesis, transport and catabolism	-0.5352	8.628e-07	-0.8228	6.595e-06	0.4999	0.02429	0.2125	0.01354
Sphme2DRAFT_0464	'ribosomal subunit interface protein'	FALSE	FALSE	GGATCCAATCTGGGGGGTCGCGGCGTT	57	12.4		COG_Translation, ribosomal structure and biogenesis	-0.1819	0.3162	-0.1777	0.429	0.1822	0.4513	0.1865	0.05421
Sphme2DRAFT_3797	'hypothetical protein'	FALSE	FALSE	GGAACGATCCGGGGGCCGCCGCAAT	87	12.4		#N/A	-0.3002	0.4299	-0.3608	0.1997	-0.5549	0.07332	-0.6086	4.446e-05
Sphme2DRAFT_0439	'Putative secretion activating protein'	FALSE	FALSE	GGACCGCGGCGTGGCGGCGGGCGGTT	278	12.3		#N/A	0.9862	4.596e-05	0.874	0.000102	-0.3295	0.3532	-0.4415	0.002107
Sphme2DRAFT_1826	'ribonuclease R'	FALSE	FALSE	GGATCGGTCGGGTCGACCAGCGGCT	442	12.3		COG_Transcription	0.07841	0.7329	0.1038	0.6667	-0.02819	0.9254	-0.005295	0.9719
Sphme2DRAFT_3139	'4-hydroxybenzoate polyprenyl transferase, proteobacterial'	FALSE	FALSE	GGAACGGCCTTGCCCGCGGGCGGTG	20	12.3		COG_Coenzyme transport and metabolism	0.1917	0.485	-0.1019	0.7227	0.2807	0.2937	-0.0135	0.9574
Sphme2DRAFT_3366	'Uncharacterized protein conserved in cyanobacteria'	FALSE	FALSE	GGAACG.CCGCCCCGACGGGGTGTT	58	12.3		#N/A	-0.1675	0.4565	-0.2043	0.3337	0.07145	0.8154	0.03423	0.8129
Sphme2DRAFT_3452	'2-polyprenyl-6-methoxyphenol hydroxylase and related FAD-dependent oxidoreductases'	FALSE	FALSE	TGAACCCACGCAGCGCGCGCGCATT	460	12.3		COG_Coenzyme transport and metabolism	-0.5284	0.2093	-0.8482	0.0005636	0.5454	0.07585	0.2111	0.4789
Sphme2DRAFT_2908	'hypothetical protein'	FALSE	FALSE	GGAACGCGTCGGGCGCGCCAATGGCT	25	12.3		#N/A	0.4166	0.01578	0.1542	0.6965	-0.6778	0.01261	-0.953	2.504e-20
Sphme2DRAFT_0824	'Phage protein U'	FALSE	FALSE	GGAACGGCCACGTACAAGCGCCGGCT	161	12.3		COG_Mobilome_prophages, transposons	-0.2543	0.5418	0.008844	0.9884	-0.09281	0.8164	0.1628	0.471
Sphme2DRAFT_0780	'hypothetical protein'	FALSE	FALSE	GCCACGCGCCCGACGCCCGCTCGTT	412	12.3		#N/A	0.06103	0.9249	0.1232	0.772	-0.1343	0.7443	-0.07009	0.8255
Sphme2DRAFT_0188	'Transcriptional regulator'	FALSE	FALSE	CGATCCGGCAGCGGCGACCGGGCGTT	96	12.2		COG_Transcription	0.3666	0.2707	0.05956	0.8812	0.2684	0.3641	-0.0321	0.8887
Sphme2DRAFT_1355	'Putative polyhydroxyalkanoic acid system protein (PHA_gran_rgn).'	FALSE	FALSE	GCAACGCGCTGGAGTTCAAGGCGTT	114	12.2		#N/A	-0.1577	0.4795	-0.5037	0.02545	0.3736	0.1644	0.01809	0.9156
Sphme2DRAFT_1515	'50S ribosomal protein L4, bacterial/organelle'	FALSE	FALSE	GCAACACCGCCGCCGACACGCCCGCT	44	12.2		COG_Translation, ribosomal structure and biogenesis	0.1261	0.5261	-0.09303	0.3977	0.1317	0.4607	-0.08932	0.3138
Sphme2DRAFT_1692	'2-amino-4-hydroxy-6-hydroxymethyldihydropteridine pyrophosphokinase'	FALSE	FALSE	GGATCGCCGAAGGCGGGCACCGGGGCGTT	172	12.2		COG_Coenzyme transport and metabolism	0.1902	0.6111	0.116	0.7378	0.01985	0.9596	-0.04999	0.806
Sphme2DRAFT_3487	'Zn-dependent hydrolases, including glyoxylases'	FALSE	FALSE	GGATCGATGCGGCGGGTGGCGGCTGTT	349	12.2		COG_General function prediction only	0.1357	0.8534	-0.08001	0.886	0.615	0.1147	0.3895	0.1829
Sphme2DRAFT_3338	'phosphatidylserine decarboxylase precursor-related protein'	FALSE	FALSE	GGAACACGACGCCGCCCAGGATGTT	427	12.2		COG_Lipid transport and metabolism	0.01786	0.9408	-0.03743	0.8834	0.1696	0.3909	0.1123	0.1888
Sphme2DRAFT_2991	'Arabinose efflux permease'	FALSE	FALSE	GGCACGCGCGGATCGCTGGCCGGTT	389	12.2		#N/A	0.09315	0.7184	-0.111	0.6134	0.8191	1.084e-05	0.6141	2.679e-16
Sphme2DRAFT_2817	'Carbohydrate-selective porin, OprB family.'	FALSE	FALSE	GCAACGGGCGCTGGCTGAACCTGTT	371	12.2		#N/A	-0.2578	0.2548	0.3253	0.1921	-0.154	0.649	0.4308	6.841e-07
Sphme2DRAFT_1736	'excinuclease ABC, A subunit'	FALSE	FALSE	GCATCTCGCGCCCCTGCGGGCTGTT	232	12.2		COG_Replication, recombination and repair	-0.2428	0.04595	-0.4261	0.04	0.1131	0.693	-0.06641	0.4872
Sphme2DRAFT_0348	'signal peptidase I, bacterial type'	FALSE	FALSE	GGATCCAGCAGTCGCTCGACCGGTT	435	12.2		COG_Intracellular trafficking, secretion and vesicular transport	-0.1685	0.2704	-0.06791	0.7327	-0.1696	0.3795	-0.06869	0.4069
Sphme2DRAFT_3917	'hypothetical protein'	FALSE	FALSE	GGAACGGTTCTGACGCTTATCGCGTT	45	12.2		#N/A	-0.5748	0.3994	-0.4783	0.3146	-0.3236	0.5189	-0.2322	0.7188
Sphme2DRAFT_3267	'tRNA:m(5)U-54 methyltransferase'	FALSE	FALSE	ACAACGCATGGGGCCCCTCGCGCGTT	35	12.1		COG_Translation, ribosomal structure and biogenesis	-0.004173	0.9865	-0.07	0.7615	0.116	0.5918	0.04983	0.6484
Sphme2DRAFT_3380	'Transcriptional regulators'	FALSE	FALSE	CGAACGCGCGCGGGCGCTTGGCGCGTT	432	12.1		COG_Transcription	0.153	0.5593	0.2127	0.4891	-0.06914	0.8476	-0.009441	0.9619
Sphme2DRAFT_3026	'Flp pilus assembly protein, pilin Flp'	FALSE	FALSE	GCAACGCGCGCGGCGCGACGGCGGT	420	12.1		COG_Extracellular structures	-0.6275	0.003855	-0.231	0.566	-2.024	1.91e-11	-1.628	1.204e-75
Sphme2DRAFT_3002	'Phosphoribosylanthranilate isomerase'	FALSE	FALSE	GAAACCACCCCTTCCGCACCCCGCT	31	12.1		COG_amino acid transport and metabolism	0.04949	0.8815	-0.2586	0.2458	0.4089	0.1086	0.1047	0.3865
Sphme2DRAFT_1998	'Predicted metalloprotease'	FALSE	FALSE	GCAACCGGGGGACGGGTTCGGGCATT	27	12.1		COG_General function prediction only	-0.5849	3.457e-06	-0.4356	0.0691	-0.03167	0.9332	0.1178	0.2832
Sphme2DRAFT_0846	'Phage small terminase subunit.'	FALSE	FALSE	GAAACTCGGCGGCCTGACGGCGATT	272	12.1		#N/A	0.1947	0.8026	0.4927	0.3625	-0.2935	0.6274	-0.005499	0.9953
Sphme2DRAFT_1450	'Peroxiredoxin'	FALSE	FALSE	GGCACAAGCCGCCCGCCGGGCCGCT	344	12		COG_Posttranslational modification, protein turnover, chaperones	-0.2338	0.196	-0.1653	0.4683	-0.1035	0.7104	-0.03893	0.7773
Sphme2DRAFT_1782	'Outer membrane cobalamin receptor protein'	FALSE	FALSE	GCAACGGGAGGCGCGGATCCGGCGCT	261	12		COG_Coenzyme transport and metabolism	0.2166	0.2262	0.3217	5.884e-05	-0.2222	0.1572	-0.1181	0.2075
Sphme2DRAFT_2769	'Uncharacterized protein conserved in bacteria'	FALSE	FALSE	GGACCGAAGCGGCCCCTCGCACGTT	135	12		COG_Lipid transport and metabolism	0.1513	0.4947	-0.1831	0.304	0.4943	0.009255	0.1604	0.05618
Sphme2DRAFT_2903	'hypothetical protein'	FALSE	FALSE	GGAACCAGCCAGTCCCGGTCGGATT	360	12		#N/A	0.1267	0.6523	0.2647	0.298	-0.02223	0.9503	0.1025	0.4841
Sphme2DRAFT_3035	'hypothetical protein'	FALSE	FALSE	GGAAACGATCCGCCGCACATGCGTT	30	12		#N/A	-0.4036	0.05492	-0.5679	0.04569	0.136	0.7363	-0.01967	0.924
Sphme2DRAFT_3480	'sarcosine oxidase, beta subunit family, heterotetrameric form'	FALSE	FALSE	GAAACCCGCCGTGACATCCGGCATT	191	12		COG_amino acid transport and metabolism	0.2661	0.6523	0.2148	0.6477	0.1127	0.8316	0.05598	0.891
Sphme2DRAFT_3053	'molybdenum cofactor biosynthesis protein A, bacterial'	FALSE	FALSE	GGAACGGACTTGTCGGCGGATGGTT	19	12		COG_Coenzyme transport and metabolism	-0.373	0.01668	-0.8941	2.156e-08	0.5108	0.01654	-0.008221	0.9607
Sphme2DRAFT_2270	'cytochrome o ubiquinol oxidase, subunit I'	FALSE	FALSE	CGATCCGCTGCCCCTTCCCGGCGTT	28	12		COG_Energy production and conversion	-0.2807	0.04323	-0.03541	0.8113	0.00574	0.9811	0.2511	5.302e-05
Sphme2DRAFT_2018	'Predicted neuraminidase (sialidase)'	FALSE	FALSE	GAAACGCATGGGTCTCCCTGGGATT	406	12		COG_Carbohydrate transport and metabolism	0.09012	0.722	0.04814	0.8923	0.1395	0.6432	0.1018	0.3856
Sphme2DRAFT_1987	'Nitrogen regulatory protein PII'	FALSE	FALSE	GCAACACCCGCGCTCGGGGCGAGGGTT	21	12		COG_amino acid transport and metabolism	0.007696	0.9822	0.09573	0.703	-0.1589	0.5017	-0.07495	0.5283
Sphme2DRAFT_1357	'Signal transduction histidine kinase'	FALSE	FALSE	GGAACGAGTCCGGGGTGACGGCGTG	37	12		COG_Signal transduction mechanisms	0.2677	0.2718	0.06616	0.8363	0.2298	0.4281	0.02938	0.8482
Sphme2DRAFT_0610	'hypothetical protein'	FALSE	FALSE	GGAACGGCAAGCGGCGCCAGCCGTC	62	12		#N/A	0.3045	0.4425	-0.0778	0.8564	0.08336	0.8288	-0.2905	0.1932
Sphme2DRAFT_0130	'Predicted acyl-CoA transferases/carnitine dehydratase'	FALSE	FALSE	GGATCGCGCCCCGTGCAGGCCGCGGTT	336	11.9		COG_Lipid transport and metabolism	-0.03099	0.9255	-0.07413	0.8422	-0.2417	0.3799	-0.2807	0.00251
Sphme2DRAFT_0416	'hypothetical protein'	FALSE	FALSE	GAAACCCCGGCTCGCCGCCCGCGTA	340	11.9		#N/A	0.8314	0.001027	0.9135	6.123e-05	-0.3728	0.2606	-0.2844	0.0935
Sphme2DRAFT_1804	'ATP synthase, F1 beta subunit'	FALSE	FALSE	GCAACACTTCCGCCCCCGCCGCGGT	275	11.9		COG_Energy production and conversion	-0.04136	0.8649	0.02743	0.8564	-0.1566	0.3432	-0.08866	0.2184
Sphme2DRAFT_2277	'molybdopterin converting factor, subunit 1, non-archaeal'	FALSE	FALSE	GGATCAAGGTCGCCGGTCTCGGCTGTT	79	11.9		COG_Coenzyme transport and metabolism	-0.05999	0.8731	0.006406	0.9939	-0.1506	0.7104	-0.08012	0.6714
Sphme2DRAFT_2609	'Superoxide dismutase'	FALSE	FALSE	GGAGCGTTAGGCCCGCTTCCGCGTT	45	11.9		COG_Inorganic ion transport and metabolism	0.01068	0.9676	0.7732	0.0004631	-0.4632	0.0819	0.3028	6.726e-08
Sphme2DRAFT_2735	'Iron-sulfur cluster assembly accessory protein'	FALSE	FALSE	GAAACG.CCGCCGCGCGCGCGCGTT	437	11.9		COG_Posttranslational modification, protein turnover, chaperones	0.08744	0.7265	-0.4218	0.01213	0.5337	0.00861	0.02517	0.8591
Sphme2DRAFT_3100	'Choline dehydrogenase and related flavoproteins'	FALSE	FALSE	GGAACGACGCGCAGGTCCTCGCCTT	195	11.9		COG_General function prediction only	-0.1295	0.6137	-0.3082	0.2222	0.009979	0.9799	-0.1846	0.1451
Sphme2DRAFT_3862	'Carboxylesterase type B'	FALSE	FALSE	GCAACACGGGCAGCGTGCCGGCGCT	174	11.9		COG_Lipid transport and metabolism	-0.05716	0.8305	0.362	0.09195	-0.32	0.2126	0.09554	0.3975
Sphme2DRAFT_0129	'Uncharacterized membrane protein'	FALSE	FALSE	GAAACGAGGAAGTCGCCGCGCCGTT	126	11.8		COG_Inorganic ion transport and metabolism	-0.134	0.6155	-0.1173	0.7286	0.05635	0.8688	0.05596	0.7018
Sphme2DRAFT_0429	'Phage related hypothetical protein (DUF1799).'	FALSE	FALSE	GGAACGCGGCCAACCTGCGCCTGCT	192	11.8		#N/A	0.5519	0.3671	0.5355	0.3281	-0.2748	NA	-0.2946	0.5087
Sphme2DRAFT_2786	'CDP-diglyceride synthetase'	FALSE	FALSE	GCATCATCGGCGACTACCGCCGGTT	390	11.8		COG_Lipid transport and metabolism	0.1784	0.3411	-0.01634	0.9614	0.2095	0.3511	0.01222	0.9364
Sphme2DRAFT_3181	'Uncharacterized small protein'	FALSE	FALSE	GGATCGACGCGGCGCTGTGCGCGCT	114	11.8		COG_Function unknown	0.04355	0.9276	-0.02246	0.9616	0.4379	0.0771	0.3764	0.002137
Sphme2DRAFT_2905	'hypothetical protein'	FALSE	FALSE	GGATCACCTCGCCGATGGCCTCGTT	128	11.8		#N/A	0.3843	0.001424	-0.07135	0.8422	-0.3481	0.1299	-0.8045	8.482e-19
Sphme2DRAFT_2842	'TonB-dependent receptor'	FALSE	FALSE	GAAACCGACGCCGATACTCCGGATT	408	11.8		#N/A	-0.05583	0.9338	0.2383	0.4402	-0.4027	0.2972	-0.09737	0.7022
Sphme2DRAFT_2445	'hypothetical protein'	FALSE	FALSE	GCAGCTGCTTGCCCCGCTCGGCCGTT	379	11.8		#N/A	-0.07166	0.7966	-0.05054	0.8422	0.00148	0.9969	0.0247	0.8585
Sphme2DRAFT_2032	'Predicted permease'	FALSE	FALSE	GGAACCGATCCGGCCCCACGGCAGTA	71	11.8		COG_General function prediction only	-0.4362	0.01686	-0.9607	0.000477	0.376	0.282	-0.1396	0.2587
Sphme2DRAFT_1674	'prevent-host-death family protein'	FALSE	FALSE	GGAACGCCACGCCGGCGGCCGCGTC	60	11.8		#N/A	0.0345	0.9093	0.1859	0.5387	-0.3758	0.1476	-0.2234	0.01868
Sphme2DRAFT_1661	'Signal transduction histidine kinase'	FALSE	FALSE	GGAACGGCCCGGCGCTGGTGCTGCT	306	11.8		COG_Signal transduction mechanisms	0.1869	0.2005	0.4245	0.0008807	-0.2742	0.1265	-0.03672	0.7289
Sphme2DRAFT_0872	'Flagellar hook-length control protein'	FALSE	FALSE	GCATCGATGGGGGCGCAGGCGCATT	298	11.8		COG_Cell motility	0.1235	0.573	-0.1887	0.5986	0.05671	0.8867	-0.267	0.005906
Sphme2DRAFT_3919	'Predicted transcriptional regulators'	FALSE	FALSE	GGATCGGTTTGCGCGCGCGCGGGCT	115	11.8		COG_Transcription	-0.09321	0.8025	0.4224	0.053	-0.3978	0.109	0.1025	0.5136
Sphme2DRAFT_0565	'pyruvate kinase'	FALSE	FALSE	GGAACGCCTGCGCGGCGACCGCATC	102	11.7		COG_Carbohydrate transport and metabolism	0.2114	0.07048	0.1683	0.2383	0.4889	0.0007686	0.4455	3.963e-17
Sphme2DRAFT_2564	'Methyl-accepting chemotaxis protein'	FALSE	FALSE	GGAACGCGC.CGGACGCCGCCTGTT	85	11.7		#N/A	0.1698	0.4412	-0.137	0.7202	-0.4444	0.1087	-0.7503	2.525e-17
Sphme2DRAFT_2943	'3-deoxy-7-phosphoheptulonate synthase, class II'	FALSE	FALSE	GGATCGGCGCTCGCGGGCGCCGCATT	455	11.7		COG_amino acid transport and metabolism	0.06066	0.7752	0.04525	0.8564	0.07975	0.7344	0.06304	0.5517
Sphme2DRAFT_2736	'2-isopropylmalate synthase, yeast type'	FALSE	FALSE	GAAACTTTTCCGCACGCACCGCCCGTT	184	11.7		COG_amino acid transport and metabolism	-0.1046	0.6497	0.325	0.0848	-0.5863	0.003769	-0.1586	0.1088
Sphme2DRAFT_0564	'Uncharacterized protein conserved in bacteria'	FALSE	FALSE	GCAACAGGCGCGCGCCCGGCTCGAT	384	11.7		COG_Function unknown	-0.1637	0.4513	0.03578	0.9212	-0.1623	0.5551	0.04114	0.7419
Sphme2DRAFT_0538	'Arabinose efflux permease'	FALSE	FALSE	GGATCGCACGCCGCCCCGCGGGGGTA	187	11.7		COG_Carbohydrate transport and metabolism	0.3091	0.2194	0.1907	0.5199	-0.1896	0.5648	-0.3172	0.002685
Sphme2DRAFT_1031	'Uncharacterized protein conserved in bacteria'	FALSE	FALSE	GCATCGGACGCCCCGTCGCCGGATT	238	11.6		COG_General function prediction only	0.1077	0.7198	0.07771	0.8416	0.04656	0.9007	0.01724	0.9218
Sphme2DRAFT_2797	'Arabinose efflux permease'	FALSE	FALSE	GCACCGCGTCGCGCTGCGGCGGGTT	303	11.6		COG_Carbohydrate transport and metabolism	-0.006501	0.984	-0.03972	0.9061	0.1706	0.5068	0.1403	0.1637
Sphme2DRAFT_3285	'Fe2+/Zn2+ uptake regulation proteins'	FALSE	FALSE	GGAACTGCTGCTGCTCGCGGTCGAT	315	11.6		COG_Inorganic ion transport and metabolism	-0.161	0.3198	-0.2559	0.06737	0.1566	0.428	0.06001	0.5608
Sphme2DRAFT_2795	'Rickettsia 17 kDa surface antigen.'	FALSE	FALSE	GGAACCGGCAGGGTAGGTTCCGCGTA	50	11.6		#N/A	0.5126	0.009835	0.5561	0.08757	0.3542	0.3869	0.3878	1.714e-05
Sphme2DRAFT_0949	'Flp pilus assembly protein, ATPase CpaE'	FALSE	FALSE	GGAACAGGTCAGCGCCAAGGGGGGCCGTT	3	11.6		COG_Extracellular structures	-0.02918	0.8966	-0.2799	0.2822	-1.047	1.276e-07	-1.3	3.557e-69
Sphme2DRAFT_1772	'putative NAD(P)H quinone oxidoreductase, PIG3 family'	FALSE	FALSE	GGCACCATAGGGCGCGCGCTGCGTT	30	11.5		COG_Energy production and conversion	-0.007013	0.984	-0.2622	0.1772	0.2238	0.3409	-0.03052	0.828
Sphme2DRAFT_2994	'RNA polymerase sigma factor, sigma-70 family'	FALSE	FALSE	GGATCACATCGCGCCGCACGGGATT	418	11.5		COG_Transcription	0.06531	0.8546	0.07602	0.8862	-0.1645	0.6713	-0.1409	0.3915
Sphme2DRAFT_1339	'Signal transduction histidine kinase regulating C4-dicarboxylate transport system'	FALSE	FALSE	GGAACCGCGTGCGGCGTTCCGCTGGT	242	11.5		COG_Signal transduction mechanisms	0.3263	0.213	0.03418	0.928	0.3928	0.1692	0.1023	0.4235
Sphme2DRAFT_1261	'N-formylglutamate amidohydrolase'	FALSE	FALSE	GGAACGGCTTGGACAGGACGCGCGCATT	384	11.5		COG_amino acid transport and metabolism	0.3906	0.1873	0.1742	0.6305	0.205	0.5843	-0.00178	0.9953
Sphme2DRAFT_1063	'Dipeptidyl aminopeptidases/acylaminoacyl-peptidases'	FALSE	FALSE	CGAACGGCCGGCGACAGGGCGCCGTT	65	11.4		COG_amino acid transport and metabolism	0.0968	0.5946	-0.06417	0.7781	0.226	0.2372	0.06483	0.4846
Sphme2DRAFT_1500	'diguanylate cyclase (GGDEF) domain'	FALSE	FALSE	GGCACGGCCGCGTCGGCGGGGGCGTT	61	11.4		#N/A	0.1466	0.3816	-0.198	0.433	-0.04919	0.8764	-0.3974	3.188e-07
Sphme2DRAFT_3219	'hypothetical protein'	FALSE	FALSE	GCAACCCCGAGGCGCGGTGGCGGCT	314	11.4		#N/A	0.1839	0.3722	-0.1043	0.6707	0.3545	0.1141	0.06386	0.569
Sphme2DRAFT_1996	'ribonuclease, Rne/Rng family'	FALSE	FALSE	TGAACGCGATCGCCACGGGGCCGTT	434	11.4		COG_Translation, ribosomal structure and biogenesis	-0.03582	0.8604	-0.09058	0.5292	-0.1745	0.2714	-0.2296	6.989e-05
Sphme2DRAFT_0629	'Uncharacterized protein conserved in bacteria'	FALSE	FALSE	GGCACCGACCGGGGGGTCGGGGATT	72	11.4		COG_Function unknown	0.3086	0.1155	0.4766	0.01889	-0.1047	0.754	0.06571	0.5859
Sphme2DRAFT_0530	'hypothetical protein'	FALSE	FALSE	GGATCATGCACGGGCCGGGCTGGTT	436	11.4		#N/A	-0.1904	0.3018	-0.04534	0.9215	-1.488	6.985e-14	-1.348	5.884e-50
Sphme2DRAFT_0094	'hypothetical protein'	FALSE	FALSE	GGATCGCCCGCGAACAGGTCGCCCGTT	364	11.4		#N/A	0.2396	0.3152	0.1458	0.5393	0.2033	0.4794	0.1054	0.3187
Sphme2DRAFT_0168	'NhaP-type Na+/H+ and K+/H+ antiporters'	FALSE	FALSE	GCAACCCCTGCACCGGCTGCGGGTC	66	11.3		COG_Inorganic ion transport and metabolism	0.195	0.4297	0.1485	0.6102	0.7783	0.0005418	0.7251	2.299e-17
Sphme2DRAFT_0506	'1-acyl-sn-glycerol-3-phosphate acyltransferase'	FALSE	FALSE	GGATCGATCGCGGCATCGCGCTGCT	375	11.3		COG_Lipid transport and metabolism	0.0777	0.7572	0.1267	0.6707	-0.04435	0.897	-0.002645	0.9901
Sphme2DRAFT_1654	'putative hydrolase, CocE/NonD family'	FALSE	FALSE	GGATCAGGCGCTGGTCGCGGCGGGCGTT	413	11.3		COG_General function prediction only	-0.1371	0.4359	0.04643	0.8328	-0.1381	0.5009	0.045	0.6256
Sphme2DRAFT_2965	'Predicted hydrolases or acyltransferases (alpha/beta hydrolase superfamily)'	FALSE	FALSE	GCAACGATCGGTGCTGGACAGGCGGTT	48	11.3		COG_Coenzyme transport and metabolism	-0.1708	0.4448	-0.0343	0.9215	-0.03632	0.9124	0.1063	0.3215
Sphme2DRAFT_3022	'hypothetical protein'	FALSE	FALSE	GGATCAGAGCCCGCGTCTCGGGATT	374	11.3		#N/A	0.01953	0.933	-0.0984	0.6163	0.2082	0.2613	0.0881	0.3318
Sphme2DRAFT_2385	'Uncharacterized membrane-associated protein'	FALSE	FALSE	GGAACGCGCACCGCGACGAACCGAT	369	11.3		COG_Function unknown	0.2443	0.2077	-0.1084	0.6723	0.2479	0.3037	-0.1093	0.3087
Sphme2DRAFT_0260	'Biopolymer transport protein'	FALSE	FALSE	GCAACCCGCCGGCGCCGGTGCCCGTG	59	11.3		COG_Intracellular trafficking, secretion and vesicular transport	-0.1082	0.573	-0.2499	0.01063	0.1747	0.313	0.03369	0.7194
Sphme2DRAFT_3840	'Type IV secretory pathway, component VirB8'	FALSE	FALSE	GGAACCGTCCTGCCGACGTTGCCGGTG	356	11.3		COG_Intracellular trafficking, secretion and vesicular transport	-0.1586	0.7005	-0.2401	0.3719	-0.06124	0.8569	-0.1436	0.5101
Sphme2DRAFT_3788	'hypothetical protein'	FALSE	FALSE	GGAACGATCGCGCTAGTCGGGCCGGT	49	11.3		#N/A	-0.1191	0.6942	0.5241	0.08025	-0.7215	0.02244	-0.06433	0.6509
Sphme2DRAFT_2485	'Heme oxygenase'	FALSE	FALSE	GGCACGCAAGCCGTTTCTGCCCGTT	231	11.2		COG_Inorganic ion transport and metabolism	0.288	0.5724	-0.2116	0.5786	0.5303	0.1242	0.04064	0.9134
Sphme2DRAFT_3162	'Uncharacterized conserved protein'	FALSE	FALSE	GAAACGAGCGTCGGCGTCGTCGCATT	171	11.2		COG_General function prediction only	0.5973	0.002559	0.3224	0.2238	0.06216	0.8688	-0.2299	0.0613
Sphme2DRAFT_3276	'cysteine synthase A'	FALSE	FALSE	GGAACTCGGCGCCGCGCGAACCTTT	50	11.2		COG_amino acid transport and metabolism	-0.1787	0.2022	-0.1849	0.2314	0.3392	0.0344	0.3323	1.003e-06
Sphme2DRAFT_3213	'DNA polymerase III, chi subunit'	FALSE	FALSE	AGAACGTCGGCCCGCGCGGCGCCGGTT	178	11.2		COG_Replication, recombination and repair	0.01474	0.9594	-0.05771	0.8183	0.1194	0.5905	0.04617	0.6987
Sphme2DRAFT_3030	'hypothetical protein'	FALSE	FALSE	GCATCGCCTCCGATGCCGCCGCGTT	187	11.2		#N/A	-0.09601	0.6977	-0.1327	0.6348	0.1159	0.6956	0.07403	0.554
Sphme2DRAFT_2804	'Predicted hydrolase of the alpha/beta superfamily'	FALSE	FALSE	GGAACCGACGCGCCTGCAGCT.GTT	436	11.2		COG_General function prediction only	0.05267	0.8751	-0.3131	0.09333	-0.2874	0.2584	-0.6527	2.319e-17
Sphme2DRAFT_0495	'penicillin-binding protein, 1A family'	FALSE	FALSE	GGAGCGGCGCTGGGCCGCGCTGGGCGTT	154	11.2		COG_Cell wall, membrane, envolope biogenesis	0.1964	0.191	0.0974	0.6102	0.0849	0.7053	-0.01497	0.8902
Sphme2DRAFT_0310	'Predicted signal-transduction protein containing cAMP-binding and CBS domains'	FALSE	FALSE	GGATCGTCCAGTCCGGCGGGGCGCT	103	11.2		#N/A	0.2716	0.4327	0.4132	0.08408	-0.1222	0.7201	0.02178	0.9361
Sphme2DRAFT_0443	'hypothetical protein'	FALSE	FALSE	GGAACCGCGGTGGCGGATGACCGGCT	249	11.1		#N/A	0.7178	NA	-0.1172	0.9182	0.6522	NA	-0.1801	0.8175
Sphme2DRAFT_0614	'Uncharacterized Zn-ribbon-containing protein involved in phosphonate metabolism'	FALSE	FALSE	GGAACCGGCCCGCTCGCGACGCGCA	146	11.1		COG_Transcription	0.234	0.2828	0.881	1.07e-05	-0.5399	0.03271	0.1057	0.4339
Sphme2DRAFT_1150	'phage major capsid protein, HK97 family'	FALSE	FALSE	GCAACCCCGGGCCTGAAGGCCCTTT	51	11.1		#N/A	0.642	1.716e-07	0.2534	0.2347	-0.4571	0.02429	-0.8453	1.578e-21
Sphme2DRAFT_1163	'hypothetical protein'	FALSE	FALSE	GGACCGCATGGTGCCGATCCGGCGTT	462	11.1		#N/A	0.6157	0.0006525	0.2719	0.3719	-0.3157	0.3336	-0.6689	7.992e-10
Sphme2DRAFT_2012	'5,10-methylenetetrahydrofolate reductase, prokaryotic form'	FALSE	FALSE	GCAACGCGCACACGCGGCTGGGCTTT	155	11.1		COG_amino acid transport and metabolism	-0.3415	0.002014	-0.2357	0.1219	0.0009397	0.9973	0.1054	0.2057
Sphme2DRAFT_2084	'Beta-galactosidase/beta-glucuronidase'	FALSE	FALSE	GGAACCGTCGGACCCCGGCGTCGAT	47	11.1		COG_Carbohydrate transport and metabolism	-0.0358	0.9255	0.05814	0.8923	-0.1574	0.6223	-0.07567	0.6811
Sphme2DRAFT_2366	'PAS domain S-box'	FALSE	FALSE	GCAACAGGCCGTCGCTGCCGGGTCGTT	124	11.1		#N/A	-0.04932	0.9124	0.1442	0.6995	-0.3053	0.2804	-0.1283	0.5153
Sphme2DRAFT_2508	'Peptidyl-prolyl cis-trans isomerase (rotamase) - cyclophilin family'	FALSE	FALSE	GGAACGCGTTGGCGACAGCGGTCGTC	353	11.1		COG_Posttranslational modification, protein turnover, chaperones	0.08753	0.7138	0.03883	0.9055	0.08474	0.7741	0.03966	0.7414
Sphme2DRAFT_2783	'uridylate kinase'	FALSE	FALSE	GCGACGCGGTGCGCGGCGCGCGGGTT	290	11.1		COG_Nucleotide transport and metabolism	-0.1164	0.4623	-0.06122	0.7488	-0.001778	0.9942	0.05221	0.5668
Sphme2DRAFT_3161	'N-acyl-D-aspartate/D-glutamate deacylase'	FALSE	FALSE	GCAACAACCCCGCCGCGTGGCGGTG	372	11.1		COG_Secondary metabolites biodynthesis, transport and catabolism	0.2289	0.2653	0.2843	0.2309	0.0904	0.7833	0.1422	0.1726
Sphme2DRAFT_2726	'Long-chain acyl-CoA synthetases (AMP-forming)'	FALSE	FALSE	GAAACGGGCCGCGTCACCAAGCCGCT	104	11.1		COG_Lipid transport and metabolism	-0.2998	0.01768	-0.2589	0.1011	-0.1309	0.5355	-0.09353	0.3856
Sphme2DRAFT_2161	'DNA modification methylase'	FALSE	FALSE	GGAACGGCTTCCGCTCGGCGGGGTG	138	11.1		COG_Replication, recombination and repair	0.03544	0.9594	0.3947	0.2552	-0.8251	0.01019	-0.4852	0.03324
Sphme2DRAFT_1714	'hypothetical protein'	FALSE	FALSE	GGATCGAAGCCCCGCTCGTCGCGCT	42	11.1		#N/A	0.3914	0.2801	-0.3972	0.2309	0.6796	0.04677	-0.127	0.5008
Sphme2DRAFT_0008	'Hpt domain.'	FALSE	FALSE	GGAACCCCCGTTCGTGTCCGCCGGGCT	73	11.1		#N/A	-0.06157	0.8275	-0.2105	0.6348	-1.591	8.362e-10	-1.729	1.364e-45
Sphme2DRAFT_3836	'Type IV secretory pathway, VirD4 components'	FALSE	FALSE	GGAACGTCAATAGCGGCCATCCGGGTT	244	11.1		COG_Intracellular trafficking, secretion and vesicular transport	0.007993	0.9844	0.3043	0.2657	-0.2894	0.3034	-0.005645	0.9828
Sphme2DRAFT_0924	'hypothetical protein'	FALSE	FALSE	TGAACCCTCGCGATTCCCATGCGTT	240	11		#N/A	-0.286	0.1654	-0.6238	0.007621	0.1015	0.7761	-0.2267	0.05893
Sphme2DRAFT_0943	'Outer membrane protein and related peptidoglycan-associated (lipo)proteins'	FALSE	FALSE	GAAACCAACCCTCCGATAGTGAGTT	38	11		COG_Cell wall, membrane, envolope biogenesis	-0.3159	0.1382	-0.2339	0.0009766	0.04082	0.8582	0.1221	0.2673
Sphme2DRAFT_1946	'Cystathionine beta-lyases/cystathionine gamma-synthases'	FALSE	FALSE	GGAACGAGTCCGGGGTGACGGGGTG	72	11		COG_amino acid transport and metabolism	0.03324	0.8607	0.01991	0.9349	0.06241	0.7643	0.04752	0.569
Sphme2DRAFT_1963	'hypothetical protein'	FALSE	FALSE	GAAAGCCGCGCCGCCTACCGCCGGTT	228	11		#N/A	0.2885	0.259	0.2932	0.2473	-0.01525	0.9713	-0.01728	0.9276
Sphme2DRAFT_2369	'hypothetical protein'	FALSE	FALSE	GGATCGGTTCCGGGATCGCCGGGCT	315	11		#N/A	0.0651	0.9137	0.3636	0.2735	-0.2752	0.4525	-0.001804	0.9973
Sphme2DRAFT_2547	'thioredoxin-disulfide reductase'	FALSE	FALSE	CGAACACGGCGCAGTTCCGCCGGTT	307	11		COG_Posttranslational modification, protein turnover, chaperones	0.08623	0.6067	0.235	0.101	0.02253	0.928	0.1693	0.01573
Sphme2DRAFT_3439	'Arylsulfatase A and related enzymes'	FALSE	FALSE	GCAACGCAGCATCGCGCCATCGCGGATT	179	11		COG_Inorganic ion transport and metabolism	-0.2051	0.6523	0.06983	0.8735	0.04992	0.8996	0.317	0.1568
Sphme2DRAFT_2087	'hypothetical protein'	FALSE	FALSE	GCAAGCAGTGCCTCGACGCGCCGTT	260	11		#N/A	-0.08204	0.827	0.0409	0.9223	-0.08747	0.7823	0.02323	0.9149
Sphme2DRAFT_0827	'Phage tail protein E.'	FALSE	FALSE	GGAAGCCCGGCGACGACAGCGAGTT	219	11		#N/A	-0.05329	0.941	0.2674	0.5647	-0.6098	0.1165	-0.305	0.3171
Sphme2DRAFT_0467	'Shikimate 5-dehydrogenase'	FALSE	FALSE	TGATCGCCGGCCTCGGCCTGCCGTT	438	11		COG_amino acid transport and metabolism	0.08685	0.7077	0.008323	0.9838	-0.04852	0.8717	-0.1286	0.178
Sphme2DRAFT_0453	'cAMP-binding proteins - catabolite gene activator and regulatory subunit of cAMP-dependent protein kinases'	FALSE	FALSE	CGAACCACCGGCGGCGGCCGGCGGGGGTT	452	11		COG_Signal transduction mechanisms	0.149	0.3988	0.7903	1.591e-11	-0.9008	2.99e-08	-0.261	5.55e-05
Sphme2DRAFT_0175	'hypothetical protein'	FALSE	FALSE	GCAACGGCGCTGGCGGTAGCGAATT	379	11		#N/A	0.0985	NA	0.8196	NA	-1.322	NA	-0.5928	NA
Sphme2DRAFT_0694	'phosphoribosylaminoimidazolecarboxamide formyltransferase/IMP cyclohydrolase'	FALSE	FALSE	GGATCGACGGCGAAGGCCGCCCGGT	379	10.9		COG_Nucleotide transport and metabolism	0.2338	0.2235	-0.06438	0.7832	0.2437	0.2405	-0.05447	0.656
Sphme2DRAFT_3101	'Transcriptional regulator'	FALSE	FALSE	GGAACGCCGCCGGCTATTATGCCGATT	456	10.9		COG_Transcription	-0.1513	0.5295	-0.297	0.2133	0.2595	0.3318	0.1049	0.428
Sphme2DRAFT_1642	'ABC-type (unclassified) transport system, ATPase component'	FALSE	FALSE	GCAACACCCCCTCCACCACTCGGCT	175	10.9		COG_Cell wall, membrane, envolope biogenesis	-0.01185	0.9676	-0.0222	0.942	-0.09311	0.6891	-0.106	0.2902
Sphme2DRAFT_1319	'hypothetical protein'	FALSE	FALSE	GGAAGGACGCTACGGCTCTTGGCCGTT	46	10.9		#N/A	-0.1204	0.6797	0.0477	0.9182	0.03017	0.9364	0.1852	0.1894
Sphme2DRAFT_0361	'Ribosome-associated heat shock protein implicated in the recycling of the 50S subunit (S4 paralog)'	FALSE	FALSE	GTAACGATCGGCGCGCTCGACCTGTT	434	10.9		COG_Translation, ribosomal structure and biogenesis	0.3671	0.3927	0.2776	0.429	0.09135	0.8395	0.02197	0.9557
Sphme2DRAFT_0360	'Ferredoxin'	FALSE	FALSE	GGAACGCGGCATAGCAGCCTCGTGTT	172	10.9		COG_Nucleotide transport and metabolism	-0.1512	0.3847	-0.01327	0.9568	-0.1541	0.404	-0.01678	0.8902
Sphme2DRAFT_3899	'hypothetical protein'	FALSE	FALSE	CGAACGCCTGCGCGATCGGTCGATT	421	10.9		#N/A	0.05791	0.8546	0.1127	0.7554	-0.2099	0.4849	-0.154	0.1932
Sphme2DRAFT_0244	'Uncharacterized protein conserved in bacteria'	FALSE	FALSE	GGAACAGGGCACGCGCTACATCCCGCT	463	10.8		COG_Cell wall, membrane, envolope biogenesis	-0.3264	0.3696	-0.01573	0.9778	0.1664	0.6223	0.4754	0.0106
Sphme2DRAFT_0897	'Predicted membrane protein'	FALSE	FALSE	GCAACTCCTGCGCGTTCATGACGTT	143	10.8		COG_Inorganic ion transport and metabolism	-0.8978	1.459e-09	-0.9162	2.571e-05	0.06567	0.8694	0.04597	0.7484
Sphme2DRAFT_0981	'Molecular chaperone GrpE (heat shock protein)'	FALSE	FALSE	GCAACGCTTGCCCGTTTGATGGGCT	23	10.8		COG_Posttranslational modification, protein turnover, chaperones	-0.1451	0.3737	-0.1002	0.6029	-0.1649	0.4087	-0.1211	0.1332
Sphme2DRAFT_1228	'hypothetical protein'	FALSE	FALSE	GGCACGTTCAGCTCGGGTCCGTCGTT	370	10.8		#N/A	-0.3503	0.3996	0.07334	0.8741	-0.2642	0.4692	0.1597	0.4899
Sphme2DRAFT_2253	'Predicted transcriptional regulator'	FALSE	FALSE	GGAAGGTGGCGCTGGACCAGGGCGTT	362	10.8		COG_Mobilome_prophages, transposons	0.4218	0.173	0.09866	0.8183	0.01008	0.9815	-0.303	0.1038
Sphme2DRAFT_2334	'Subtilisin-like serine proteases'	FALSE	FALSE	GCGACGCCACCGCCGACTGGCGGTT	188	10.8		#N/A	-0.08953	0.812	-0.04625	0.9215	-0.8893	0.0001625	-0.86	2.731e-13
Sphme2DRAFT_2862	'cyd operon protein YbgT'	FALSE	FALSE	GGATCGTCGGCGCGGTCGATCCGCT	438	10.8		#N/A	0.2863	0.4909	-0.0467	0.9215	0.4705	0.1298	0.1442	0.4728
Sphme2DRAFT_2566	'Uncharacterized protein conserved in bacteria'	FALSE	FALSE	GGATCGGCCCCAGCAGGTTGGTCGTT	429	10.8		COG_Function unknown	-0.1618	0.5811	-0.08586	0.8183	-0.02547	0.9429	0.04981	0.7704
Sphme2DRAFT_1918	'TonB family C-terminal domain'	FALSE	FALSE	GGATCACACCGCCGCCGATCAGCCATT	225	10.8		#N/A	-0.1592	0.8127	-0.1196	0.8611	-0.4874	0.2714	-0.4438	0.2091
Sphme2DRAFT_0919	'ATPase components of ABC transporters with duplicated ATPase domains'	FALSE	FALSE	TGAACACCCCGCCTTCCCGCCCGCT	36	10.8		COG_General function prediction only	0.1696	0.2477	0.1322	0.4258	-0.04069	0.8626	-0.07811	0.3795
Sphme2DRAFT_0756	'Chemotaxis protein histidine kinase and related kinases'	FALSE	FALSE	GCATCGATCGGCCCAGCGAGGCGCT	276	10.8		COG_Cell motility	0.1327	0.5188	-0.28	0.2805	-0.6616	0.003961	-1.076	6.079e-49
Sphme2DRAFT_0488	'Thiamine monophosphate synthase'	FALSE	FALSE	GAAACAGTCGGGGCGGCGGCCGGTC	386	10.8		COG_Coenzyme transport and metabolism	0.2393	0.4388	0.02712	0.9551	0.2175	0.5099	0.01196	0.9611
Sphme2DRAFT_0343	'Glycosyltransferase'	FALSE	FALSE	GCAACGCCGGCCGGCGCGCAGGTGCT	454	10.8		COG_Cell wall, membrane, envolope biogenesis	0.0378	0.8566	0.3362	0.01764	-0.5543	0.0007882	-0.2562	9.122e-05
Sphme2DRAFT_2155	'Pirin-related protein'	FALSE	FALSE	GAAACGCAGCGTTCCCGCTGCGGGCGTT	48	10.7		COG_General function prediction only	-0.05159	0.8911	0.1714	0.6102	-0.1738	0.5672	0.02956	0.8789
Sphme2DRAFT_2778	'Mg chelatase-related protein'	FALSE	FALSE	GCATCGGCGCACGCCGCCCCGCATT	465	10.7		COG_Posttranslational modification, protein turnover, chaperones	0.598	0.06112	0.4326	0.07842	0.3263	0.3712	0.1544	0.3379
Sphme2DRAFT_2983	'lipoprotein releasing system, transmembrane protein, LolC/E family'	FALSE	FALSE	GGAACACTGTTTCCCCGAACCACGGCCGTT	145	10.7		COG_Cell wall, membrane, envolope biogenesis	0.06621	0.7028	0.1467	0.3334	0.03978	0.8558	0.118	0.1166
Sphme2DRAFT_3015	'NifU homolog involved in Fe-S cluster formation'	FALSE	FALSE	GCGACGAGCGCGGGGATCGCCGATT	94	10.7		COG_Posttranslational modification, protein turnover, chaperones	0.1019	0.7047	0.1235	0.6971	-0.007927	0.9838	0.01211	0.9574
Sphme2DRAFT_3256	'Glutathione S-transferase'	FALSE	FALSE	GCTACGCCCCCGGGCCCTTCGGGTT	288	10.7		COG_Posttranslational modification, protein turnover, chaperones	-0.423	0.01558	-0.6381	0.002843	0.3468	0.2048	0.1245	0.3233
Sphme2DRAFT_3153	'protein-export membrane protein, SecD/SecF family'	FALSE	FALSE	GGAACGCCGTCGCGGGCGCAGCGTC	250	10.7		COG_Intracellular trafficking, secretion and vesicular transport	-0.02819	0.8824	0.07661	0.6527	-0.09357	0.604	0.009867	0.9282
Sphme2DRAFT_2740	'acetolactate synthase, large subunit, biosynthetic type'	FALSE	FALSE	GCGACCGGCCGGCCACTCGCGCATT	457	10.7		COG_amino acid transport and metabolism	-0.1978	0.2131	-0.1594	0.36	0.1198	0.5817	0.1568	0.05648
Sphme2DRAFT_2545	'oxidoreductase alpha (molybdopterin) subunit'	FALSE	FALSE	GCATCCAACCGCCGGGCGGGACGTT	29	10.7		COG_Energy production and conversion	-0.5403	1.056e-06	-0.9449	5.396e-08	0.5254	0.01645	0.1245	0.132
Sphme2DRAFT_2360	'Cytochrome P450'	FALSE	FALSE	GCAACGCCGCGCACCTATGGCGGCT	19	10.7		COG_Defense mechanisms	0.1461	0.7302	0.1555	0.6348	-0.2494	0.4218	-0.2718	0.1024
Sphme2DRAFT_0202	'hypothetical protein'	FALSE	FALSE	GGATCGCGCCGAGCAACAGCCGGCT	196	10.7		#N/A	0.07268	0.7713	-0.09465	0.7484	0.205	0.4454	0.03134	0.8198
Sphme2DRAFT_1421	'Bacterial cell division membrane protein'	FALSE	FALSE	GCACCGCGCCCGCGCTCGGCGCATT	309	10.6		COG_Cell cycle control, cell division, chromosome partitioning	-0.04361	0.8431	-0.303	0.03086	0.3867	0.02141	0.1268	0.1344
Sphme2DRAFT_2261	'Asp-tRNAAsn/Glu-tRNAGln amidotransferase A subunit and related amidases'	FALSE	FALSE	TGAACGCCGCGGAGGTGCCGTGGGTT	88	10.6		COG_Translation, ribosomal structure and biogenesis	0.07771	0.7778	0.2882	0.1953	-0.2745	0.305	-0.06699	0.6624
Sphme2DRAFT_2705	'nicotinate-nucleotide pyrophosphorylase'	FALSE	FALSE	GCAACATCTGCCCGTACATGGCGCT	411	10.6		COG_Coenzyme transport and metabolism	0.01844	0.9465	-0.03397	0.9182	0.1292	0.6022	0.07298	0.5086
Sphme2DRAFT_3040	'double-strand break repair protein AddB, alphaproteobacterial type'	FALSE	FALSE	GCAAGGCAGGGGCGACCGCCCCGTT	256	10.6		COG_Replication, recombination and repair	-0.006545	0.9824	-0.1506	0.4813	0.05289	0.8439	-0.09121	0.4079
Sphme2DRAFT_3095	'succinyl-CoA synthetase, alpha subunit'	FALSE	FALSE	GGAACCGGGACTGGAAGCTGCGGCT	261	10.6		COG_Energy production and conversion	-0.2192	0.2301	-0.145	0.3177	-0.07087	0.7745	0.001901	0.9902
Sphme2DRAFT_3232	'Phosphotransferase system, mannose/fructose-specific component IIA'	FALSE	FALSE	GGACCCCGTGCTGCGCCCGGGCACT	284	10.6		COG_Carbohydrate transport and metabolism	-0.04048	0.8566	0.0687	0.7557	-0.02175	0.9335	0.08557	0.3371
Sphme2DRAFT_3244	'Tryptophan halogenase.'	FALSE	FALSE	GGAACGCGTGCGGGACATGCTGGCGCT	330	10.6		#N/A	-0.2118	0.4036	0.2141	0.4884	-0.5749	0.02357	-0.1356	0.2877
Sphme2DRAFT_2776	'membrane protein insertase, YidC/Oxa1 family, N-terminal domain'	FALSE	FALSE	GGAACCGCATGAAACGGCGGTTGCGGGCGTT	412	10.6		COG_Cell wall, membrane, envolope biogenesis	-0.1131	0.5148	0.03442	0.8623	-0.1871	0.2804	-0.03981	0.6484
Sphme2DRAFT_2439	'DNA primase, catalytic core'	FALSE	FALSE	GGAACGAGTCCGGGGTGACGATGGCT	244	10.6		COG_Replication, recombination and repair	0.1247	0.4179	0.4417	0.0002782	-0.1703	0.3746	0.1469	0.04322
Sphme2DRAFT_1685	'Chorismate mutase'	FALSE	FALSE	GGATCGTGCCGCTGCGCGCATCGTT	267	10.6		COG_amino acid transport and metabolism	0.1621	0.5795	0.04272	0.9215	-0.1612	0.5925	-0.2771	0.05177
Sphme2DRAFT_1468	'2OG-Fe(II) oxygenase superfamily.'	FALSE	FALSE	GCAACATGTCGAGCAGCGGCGCGCT	331	10.6		#N/A	-0.04265	0.8859	-0.3811	0.1104	0.1045	0.7662	-0.2372	0.02839
Sphme2DRAFT_0468	'hypothetical protein'	FALSE	FALSE	GGATCGAAGGGCCCGGCGCGCAGCT	93	10.6		#N/A	0.06107	0.8546	-0.02228	0.9628	-0.05483	0.8764	-0.142	0.2816
Sphme2DRAFT_3910	'hypothetical protein'	FALSE	FALSE	AGAACCGGGAGGCCATCGCGCGGTT	113	10.6		#N/A	-0.0013	0.9972	0.3293	0.2031	-0.2814	0.3338	0.04486	0.8358
Sphme2DRAFT_0070	'Response regulators consisting of a CheY-like receiver domain and a winged-helix DNA-binding domain'	FALSE	FALSE	GGAACGCTCCGCGGCGCGCGCTGCGAT	320	10.5		COG_Signal transduction mechanisms	0.07717	0.7468	0.1014	0.7132	0.1128	0.6855	0.132	0.1903
Sphme2DRAFT_0418	'hypothetical protein'	FALSE	FALSE	GAATCGCGATCCCCTGACCGGCCGTT	472	10.5		#N/A	0.5211	0.1046	0.6578	0.006622	-0.1139	0.7769	0.01959	0.9573
Sphme2DRAFT_0773	'heme ABC exporter, ATP-binding protein CcmA'	FALSE	FALSE	CGATCGCGCGCCTGCCCGCGGCGTT	381	10.5		COG_Posttranslational modification, protein turnover, chaperones	0.3619	0.07047	0.3029	0.2693	0.01002	0.9815	-0.05337	0.7316
Sphme2DRAFT_1540	'hypothetical protein'	FALSE	FALSE	GAAACATGCCGGCGATGGCGGCGCGTT	404	10.5		#N/A	0.1857	0.5835	0.2934	0.37	0.684	0.0296	0.7931	5.799e-12
Sphme2DRAFT_1855	'TIGR00730 family protein'	FALSE	FALSE	GCAACGTCACCGCGCGCGGCGAGCGGTT	366	10.5		COG_General function prediction only	0.1258	0.5295	0.06693	0.7832	0.1109	0.6432	0.05054	0.6401
Sphme2DRAFT_2630	'Outer membrane receptor for ferrienterochelin and colicins'	FALSE	FALSE	GTAACGCCCGCCCCAACCACCCGTC	226	10.5		COG_Inorganic ion transport and metabolism	-0.1832	0.208	0.1068	0.7053	-0.5202	0.003483	-0.2346	0.0563
Sphme2DRAFT_3025	'acetyl-CoA carboxylase, carboxyl transferase, alpha subunit'	FALSE	FALSE	CGAACGGCGCGGCAGCGGCACGCGTT	35	10.5		COG_Lipid transport and metabolism	-0.04571	0.8025	0.01007	0.9708	0.08937	0.6523	0.1445	0.03441
Sphme2DRAFT_3065	'RNA polymerase-binding protein DksA'	FALSE	FALSE	GCAACGGAGTGCCGCCTATGCCATT	362	10.5		COG_Translation, ribosomal structure and biogenesis	-0.1418	0.5724	0.227	0.2733	-0.3793	0.1276	-0.0148	0.9156
Sphme2DRAFT_3497	'Response regulator containing a CheY-like receiver domain and an HTH DNA-binding domain'	FALSE	FALSE	GGAACAAGGCGCCGTTGTGGGGCGGT	362	10.5		COG_Signal transduction mechanisms	0.2225	0.5143	0.2089	0.5058	0.1198	0.7164	0.1161	0.5779
Sphme2DRAFT_3356	'Predicted metalloendopeptidase'	FALSE	FALSE	GCAACCTCGACGCCTGGTATCCGGCGTT	378	10.5		COG_Posttranslational modification, protein turnover, chaperones	-0.08293	0.6123	-0.08078	0.6512	0.1928	0.2465	0.1937	0.005778
Sphme2DRAFT_1691	'Uracil-DNA glycosylase'	FALSE	FALSE	GGACCGCCATGTCGCCCCCGCCGATT	58	10.5		COG_Replication, recombination and repair	0.02243	0.941	0.003376	0.9948	-0.0205	0.952	-0.03727	0.802
Sphme2DRAFT_1284	'PAS domain S-box'	FALSE	FALSE	GCAACCGCAGCCGCCCGAGCGCGCCATT	131	10.5		COG_Signal transduction mechanisms	-0.009754	0.9676	-0.1223	0.4214	0.4167	0.003184	0.3029	7.878e-07
Sphme2DRAFT_0878	'flagellar hook-basal body complex protein FliE'	FALSE	FALSE	GAAACCAGCCCGGTGACGCCGCTGTT	234	10.5		COG_Cell motility	0.01027	0.9784	0.03129	0.9545	-0.5577	0.03924	-0.5324	4.324e-07
Sphme2DRAFT_0549	'hypothetical protein'	FALSE	FALSE	TGAACGGCACCGCCATCCCGCCGCT	347	10.5		COG_General function prediction only	0.1877	0.1949	0.3667	0.004548	0.01584	0.9521	0.1926	0.00511
Sphme2DRAFT_0155	'hypothetical protein'	FALSE	FALSE	GGAACACCGATCGGCGGCGCGACGCT	332	10.5		#N/A	-0.1834	0.4487	0.126	0.7037	0.4034	0.1148	0.6929	1.038e-11
Sphme2DRAFT_0653	'ribosomal protein L36, bacterial type'	FALSE	FALSE	GAAACGCTCTAACGCCTGCGCCGTT	80	10.4		#N/A	-0.1617	0.3285	0.009634	0.972	-0.3233	0.03151	-0.153	0.1048
Sphme2DRAFT_1134	'hypothetical protein'	FALSE	FALSE	GGATCCTCGATCGCTTCCCGCCAGTT	397	10.4		#N/A	0.6846	0.0001599	0.513	0.04353	-0.2682	0.4319	-0.4476	0.0001044
Sphme2DRAFT_1191	'Carboxylesterase type B'	FALSE	FALSE	GCAACCATCGCGACATCGCGCTGCT	386	10.4		COG_Lipid transport and metabolism	-0.04536	0.8958	0.03154	0.9489	-0.4346	0.09327	-0.3525	0.0004939
Sphme2DRAFT_1286	'Enoyl-CoA hydratase/carnithine racemase'	FALSE	FALSE	GGAACCCGGCGACGCCGGAGGCCGTG	79	10.4		COG_Lipid transport and metabolism	0.02687	0.9098	-0.1692	0.3281	0.2269	0.2296	0.0319	0.7766
Sphme2DRAFT_1896	'CBS-domain-containing membrane protein'	FALSE	FALSE	GGCACCGCCGCCCCATCCCCCCGTC	275	10.4		#N/A	0.2674	0.4918	-0.1975	0.5995	0.2022	0.5946	-0.2389	0.1804
Sphme2DRAFT_2523	'hypothetical protein'	FALSE	FALSE	GGAACGAACCCATCGGCGTACGGGCGTA	133	10.4		#N/A	-0.6099	0.08714	-0.941	2.152e-07	0.08976	0.829	-0.2404	0.233
Sphme2DRAFT_2879	'Signal transduction histidine kinase'	FALSE	FALSE	GGAACCACGTGCCGGTCATCCTGCT	389	10.4		COG_Signal transduction mechanisms	0.05687	0.8277	0.0118	0.9774	0.1353	0.6077	0.08876	0.4352
Sphme2DRAFT_3150	'Phosphomannose isomerase'	FALSE	FALSE	CGAACAATCCCCTCCGTCGCAGGTT	32	10.4		COG_Carbohydrate transport and metabolism	0.03807	0.8649	0.1467	0.4214	0.05761	0.8152	0.1646	0.03658
Sphme2DRAFT_3522	'glutamine amidotransferase of anthranilate synthase or aminodeoxychorismate synthase'	FALSE	FALSE	GCAACCCGGCCGCGGCGCGACCGAT	454	10.4		COG_amino acid transport and metabolism	0.01507	0.9564	-0.1863	0.3539	0.2765	0.1692	0.07568	0.4348
Sphme2DRAFT_3345	'recombination protein RecR'	FALSE	FALSE	GCATCGCCGGCCAGGATCGCGCGCT	356	10.4		COG_Replication, recombination and repair	0.2468	0.5366	-0.09556	0.807	0.2552	0.4498	-0.06146	0.7819
Sphme2DRAFT_1174	'Short-chain dehydrogenases of various substrate specificities'	FALSE	FALSE	CCAACGATGCCACCGGCCGACCGTT	291	10.4		COG_General function prediction only	0.06745	0.9282	-0.324	0.3388	0.941	0.004377	0.5594	0.01294
Sphme2DRAFT_1056	'DNA gyrase, B subunit'	FALSE	FALSE	GGAACGCCGCGCCGCCAGCGTCCGCG	291	10.4		COG_Replication, recombination and repair	0.02851	0.891	0.2511	0.01352	-0.2061	0.1872	0.01603	0.8628
Sphme2DRAFT_0804	'3'-phosphoadenosine 5'-phosphosulfate sulfotransferase (PAPS reductase)/FAD synthetase and related enzymes'	FALSE	FALSE	GCAACCATCACCCCCGCCCAGCGCGTC	464	10.4		COG_amino acid transport and metabolism	0.1979	0.6721	0.2556	0.4032	-0.02258	0.9578	0.02017	0.9541
Sphme2DRAFT_0650	'phosphoglycerate mutase, BPG-dependent, family 1'	FALSE	FALSE	GGAACGCGACCGGAGCGACCGCGCGTG	176	10.4		COG_Carbohydrate transport and metabolism	-0.004392	0.9901	0.02653	0.9277	-0.1193	0.6387	-0.08705	0.3839
Sphme2DRAFT_1188	'5-keto 4-deoxyuronate isomerase'	FALSE	FALSE	CGAACTCGCGCCGCTCGCCGGCCATT	325	10.3		COG_Carbohydrate transport and metabolism	-0.4569	0.3365	0.06244	0.9236	-0.9325	0.003218	-0.4212	0.1937
Sphme2DRAFT_1417	'UDP-N-acetylmuramyl-tripeptide synthetase'	FALSE	FALSE	GGAACGCCGCGCCCGTCGTCGGCCGCA	147	10.3		COG_Cell wall, membrane, envolope biogenesis	0.2093	0.2781	-0.2076	0.2424	0.5114	0.004261	0.0939	0.4508
Sphme2DRAFT_1941	'Predicted ATPase'	FALSE	FALSE	GCAACCCGGTGCGCACCGCGGCGGAT	255	10.3		COG_Replication, recombination and repair	0.1728	0.3018	0.1101	0.6152	-0.1113	0.64	-0.1731	0.04831
Sphme2DRAFT_1952	'Uncharacterized protein conserved in bacteria'	FALSE	FALSE	GGAACGCGCGCGTCATCGCGCCGCC	474	10.3		COG_Function unknown	0.03057	0.8943	-0.02225	0.9417	-0.08636	0.7122	-0.1377	0.0966
Sphme2DRAFT_2295	'ABC-type molybdate transport system, ATPase component'	FALSE	FALSE	GCAACCGGGGGCGGAGCCGAGCGTG	88	10.3		#N/A	0.04948	0.8884	0.0005156	0.9989	0.2477	0.393	0.1935	0.1048
Sphme2DRAFT_2643	'Signal transduction histidine kinase'	FALSE	FALSE	GCAATGCGCTGGCGTGCGGGGCGTT	276	10.3		COG_Signal transduction mechanisms	0.2486	0.4761	-0.171	0.6348	0.4445	0.1162	0.04638	0.825
Sphme2DRAFT_3470	'formyltetrahydrofolate deformylase'	FALSE	FALSE	GGATCGTCGTGTCGGGCGGCCGGGCGCT	340	10.3		COG_Nucleotide transport and metabolism	-0.4278	0.3168	-0.03502	0.9503	-0.1477	0.7092	0.2285	0.3921
Sphme2DRAFT_3052	'Predicted sugar kinase'	FALSE	FALSE	GCATCGCACCGGCGGCCCGGCGCGCT	286	10.3		COG_Nucleotide transport and metabolism	0.06328	0.8844	-0.3055	0.2347	0.4164	0.1984	0.05522	0.7419
Sphme2DRAFT_2228	'Dehydrogenases with different specificities (related to short-chain alcohol dehydrogenases)'	FALSE	FALSE	CGAACTCGTCCCGGCGCAGCGTGTT	365	10.3		COG_General function prediction only	0.09239	0.8306	0.3352	0.1904	-0.3755	0.1984	-0.1269	0.4271
Sphme2DRAFT_1835	'hypothetical protein'	FALSE	FALSE	GGAACCAGGCTTCGACCTGGTTATT	419	10.3		#N/A	-0.3883	0.4458	0.1226	0.8141	0.8117	0.03658	1.273	8.854e-14
Sphme2DRAFT_1637	'DEXH box helicase, DNA ligase-associated'	FALSE	FALSE	GGATCGATCCACGCATCGGCGGGCT	249	10.3		COG_Replication, recombination and repair	-0.05086	0.8851	0.1635	0.6644	-0.155	0.6493	0.0577	0.7091
Sphme2DRAFT_1624	'hypothetical protein'	FALSE	FALSE	GGAACCGGGTGGCAGGCGACGCGAT	279	10.3		#N/A	-0.09447	0.7468	0.1922	0.494	-0.2793	0.317	0.003523	0.9865
Sphme2DRAFT_0864	'Flagellar biosynthesis pathway, component FlhB'	FALSE	FALSE	AGAACGGCCGCTCGTCGCCGGCGCT	396	10.3		COG_Cell motility	0.01763	0.9606	-0.2676	0.3985	0.3167	0.3206	0.01049	0.9587
Sphme2DRAFT_0334	'TolR protein'	FALSE	FALSE	GGATCGGTCGCCCCCTTCGTCGGGCT	263	10.3		COG_Intracellular trafficking, secretion and vesicular transport	0.3428	0.005463	0.2134	0.1655	0.3334	0.06221	0.2026	0.004762
Sphme2DRAFT_0323	'1-hydroxy-2-methyl-2-(E)-butenyl 4-diphosphate synthase'	FALSE	FALSE	GCAACGCGCAGCCAGTCGAGGCCGTA	90	10.3		COG_Lipid transport and metabolism	0.07825	0.6374	0.06299	0.7597	-0.01033	0.9666	-0.02638	0.7867
Sphme2DRAFT_3816	'Domain of unknown function (DUF955).'	FALSE	FALSE	GAAACGGCGAGCGCCGTGAGCGGCT	470	10.3		#N/A	-0.08	0.8305	0.07206	0.855	-0.3491	0.1996	-0.1903	0.1824
Sphme2DRAFT_0278	'phosphoribosylformylglycinamidine synthase, purS protein'	FALSE	FALSE	TGAACGACTTCCTCACCGGCCTGTT	286	10.2		COG_Nucleotide transport and metabolism	-0.1518	0.3671	-0.1008	0.595	0.09024	0.6818	0.1402	0.1028
Sphme2DRAFT_0456	'Outer membrane lipoprotein-sorting protein'	FALSE	FALSE	GGCACCAACACCCGCCCCGACAGTT	38	10.2		COG_Cell wall, membrane, envolope biogenesis	0.4643	0.0002962	0.6727	0.0001632	0.02314	0.9375	0.2333	0.1314
Sphme2DRAFT_0678	'ferrochelatase'	FALSE	FALSE	GCATCGGGCGAGGCGCCGGGCGGGGTT	98	10.2		COG_Coenzyme transport and metabolism	-0.04807	0.8481	0.08138	0.7276	-0.07872	0.7586	0.04984	0.6509
Sphme2DRAFT_0797	'Transcriptional regulators'	FALSE	FALSE	GGAACGTACCCCCTGCGCAGCTGTA	109	10.2		COG_Transcription	-0.01997	0.9448	0.07389	0.7956	-0.2437	0.2873	-0.153	0.1107
Sphme2DRAFT_0974	'Putative lipoprotein'	FALSE	FALSE	GGAACCATCGGGCGCTTTGCACCGAT	169	10.2		#N/A	0.1742	0.3312	0.1782	0.406	-0.4062	0.03731	-0.4035	2.157e-05
Sphme2DRAFT_1260	'Cytochrome B561'	FALSE	FALSE	GCAACGCGCGACGCCCGCCCGTTTGCGTT	68	10.2		COG_Energy production and conversion	0.3788	0.02505	0.1771	0.5648	0.03115	0.9332	-0.1684	0.2195
Sphme2DRAFT_1904	'hypothetical protein'	FALSE	FALSE	GGCACGGCCGCACGATCCCGGCGCT	253	10.2		#N/A	0.01346	0.9676	0.03868	0.916	0.05344	0.8601	0.08074	0.494
Sphme2DRAFT_2301	'hypothetical protein'	FALSE	FALSE	GGAACGTCTCCGCCAACTGGGCGCC	148	10.2		#N/A	0.1553	0.8726	-0.4381	NA	-1.475	0.02173	-2.067	7.84e-05
Sphme2DRAFT_2430	'5-keto 4-deoxyuronate isomerase'	FALSE	FALSE	GCAACGCCAACCGCATCTACCGGCT	36	10.2		COG_Carbohydrate transport and metabolism	-0.03989	0.9282	0.07685	0.839	-0.411	0.1334	-0.2964	0.009298
Sphme2DRAFT_2744	'ATPases involved in chromosome partitioning'	FALSE	FALSE	GGAACCAGCTTTCCGCAAGCGCCGGAT	371	10.2		COG_Cell motility	-0.1482	0.379	-0.4088	0.1208	-1.23	2.612e-09	-1.492	5.195e-61
Sphme2DRAFT_2989	'molybdenum cofactor biosynthesis protein B, proteobacterial'	FALSE	FALSE	GCAACGTGGCGCTCGACCGGGTCGCT	23	10.2		COG_Coenzyme transport and metabolism	0.05294	0.8312	0.1064	0.6736	-0.04605	0.8764	0.008523	0.9606
Sphme2DRAFT_3255	'Na+/H+-dicarboxylate symporters'	FALSE	FALSE	GGCACGGGCCAGGCGGCGGCCGCGTT	217	10.2		COG_Energy production and conversion	0.02113	0.9282	0.1516	0.3851	0.09046	0.6851	0.2204	0.001888
Sphme2DRAFT_3381	'Predicted sugar phosphate isomerase'	FALSE	FALSE	GGAACGGCCGTCGCCTTCCTGGTCT	42	10.2		COG_Cell wall, membrane, envolope biogenesis	0.06773	0.8304	0.04795	0.9182	-0.1036	0.7661	-0.1092	0.4936
Sphme2DRAFT_3102	'Neutral trehalase'	FALSE	FALSE	GCAACGATCCCGCCGTCCGCCAGCA	405	10.2		COG_Carbohydrate transport and metabolism	-0.1166	0.6702	-0.5959	0.0003521	0.7649	0.0002979	0.2817	0.004376
Sphme2DRAFT_2607	'hypothetical protein'	FALSE	FALSE	GGAACAGGGTGCCGCCATGCGCCTCT	463	10.2		#N/A	-0.03864	0.9413	0.2495	0.3851	-0.2992	0.3837	-0.003275	0.9902
Sphme2DRAFT_2548	'exosortase A system-associated hydrolase 1'	FALSE	FALSE	GCAACGACGGCGACCGACAGGCGAT	246	10.2		#N/A	0.3387	0.3369	-0.2031	0.5836	0.3861	0.1979	-0.13	0.5741
Sphme2DRAFT_2354	'Acyl-CoA dehydrogenases'	FALSE	FALSE	GAAACGATCCGCCTCGACGGCGCGAT	15	10.2		COG_Lipid transport and metabolism	-0.1087	0.933	0.03913	0.9569	-0.9003	0.08772	-0.7817	0.1605
Sphme2DRAFT_1951	'ABC-type multidrug transport system, permease component'	FALSE	FALSE	GGAGCGGGCGGCGCCGCGACGACGGGTT	277	10.2		COG_Defense mechanisms	-0.1271	0.4354	-0.08491	0.6707	0.04523	0.8474	0.08707	0.3236
Sphme2DRAFT_1407	'ATPases involved in chromosome partitioning'	FALSE	FALSE	GGCACGGTCTTGCGCACCGGCCCGGTT	259	10.2		COG_Cell motility	0.009068	0.9822	-0.132	0.6612	0.4415	0.07049	0.2903	0.004863
Sphme2DRAFT_0347	'Predicted permease'	FALSE	FALSE	GGAACCCGACAGCCCCGGCGACAATT	267	10.2		COG_General function prediction only	-0.02786	0.9235	-0.2233	0.1733	0.3971	0.03174	0.2008	0.01831
Sphme2DRAFT_0511	'methionine biosynthesis protein MetW'	FALSE	FALSE	GGAACGCGCCATCGCCGGCTCGCACT	364	10.1		#N/A	0.002482	0.9956	0.1581	0.5393	-0.1936	0.4705	-0.03621	0.78
Sphme2DRAFT_1162	'hypothetical protein'	FALSE	FALSE	GGAACAGCGGGCGGCGCGGGCGGCG	330	10.1		#N/A	0.6038	0.0002346	0.0132	0.98	-0.08406	0.8212	-0.6799	1.373e-09
Sphme2DRAFT_1791	'polyhydroxyalkanoate synthesis repressor PhaR'	FALSE	FALSE	GGAGCTGCGGGCCGGGGCGCCCGCT	177	10.1		COG_Secondary metabolites biodynthesis, transport and catabolism	-0.08586	0.7028	0.06647	0.8147	-0.2864	0.1872	-0.137	0.1312
Sphme2DRAFT_1797	'Trypsin-like serine proteases, typically periplasmic, contain C-terminal PDZ domain'	FALSE	FALSE	GGATCGAGGCTTCGAAGCCCTCGTT	382	10.1		#N/A	0.144	0.5429	-0.1122	0.6673	0.3656	0.1153	0.1118	0.2906
Sphme2DRAFT_2561	'sugar transferase, PEP-CTERM/EpsH1 system associated'	FALSE	FALSE	GCAACGACGGGCCGGCGCGCGAGGT	105	10.1		#N/A	0.08824	0.7794	-0.07622	0.8659	-0.6456	0.008608	-0.8063	2.869e-10
Sphme2DRAFT_3245	'Glycosyl hydrolase family 9./N-terminal ig-like domain of cellulase.'	FALSE	FALSE	GCATCCATCTGGTCCAGGCGGGCATT	461	10.1		#N/A	-0.0026	0.9956	0.1063	0.7793	-0.2682	0.3651	-0.1479	0.2058
Sphme2DRAFT_3397	'hypothetical protein'	FALSE	FALSE	GAAACCAGCGGCGGGCTGAAGGCGCT	393	10.1		#N/A	-0.1243	0.6234	-0.118	0.7658	-0.7346	0.004441	-0.7171	6.052e-17
Sphme2DRAFT_3146	'DNA ligase, NAD-dependent'	FALSE	FALSE	GGATCGCTGAGCGCCGGCGCGCCTT	250	10.1		COG_Replication, recombination and repair	0.01176	0.9606	-0.1185	0.4293	0.2562	0.0969	0.1247	0.1079
Sphme2DRAFT_2880	'Membrane-associated phospholipid phosphatase'	FALSE	FALSE	GCAACAGCGCCGCCGTTGCCGCGGT	443	10.1		#N/A	0.1699	0.7521	-0.03829	0.9465	0.1712	0.6646	-0.04262	0.9095
Sphme2DRAFT_2749	'hypothetical protein'	FALSE	FALSE	GGATACTCTGGCCCGGTCAGGCGTT	177	10.1		#N/A	-0.04549	0.8985	0.3384	2.46e-05	-0.2746	0.2053	0.1083	0.1773
Sphme2DRAFT_2037	'hypothetical protein'	FALSE	FALSE	GCAACGATGACGGCCCCGCGCCGGAATT	253	10.1		#N/A	-0.02703	0.9564	0.0765	0.8564	-0.7084	0.003746	-0.5906	6.806e-06
Sphme2DRAFT_1477	'hypothetical protein'	FALSE	FALSE	TGAACCGCCTTGTGGCCGCGCCGGTT	52	10.1		#N/A	0.3365	0.2491	-0.2108	0.4208	0.518	0.08007	-0.02477	0.9051
Sphme2DRAFT_0525	'ABC-type transport system involved in Fe-S cluster assembly, permease and ATPase components'	FALSE	FALSE	GGGACGACCCGAGCCTCGGTGCATT	151	10.1		COG_Posttranslational modification, protein turnover, chaperones	-0.02265	0.9276	0.2072	0.2309	-0.2447	0.2192	-0.01284	0.9266
Sphme2DRAFT_0135	'Putative polyhydroxyalkanoic acid system protein (PHA_gran_rgn).'	FALSE	FALSE	GAAACGCCCTCCGGCCCGCTGCAGCT	347	10.1		#N/A	-0.08371	0.729	0.03257	0.9236	0.005388	0.9868	0.1168	0.271
Sphme2DRAFT_3536	'hypothetical protein'	FALSE	FALSE	GGAACCCTTGCGGAAGCTGCCCCGCCTGTT	243	10.1		#N/A	-0.1652	0.4425	-0.02577	0.9464	-0.2506	0.3206	-0.114	0.3003
Sphme2DRAFT_0009	'hypothetical protein'	FALSE	FALSE	GCGTCCATCGCCGCCAGCGCCCGTT	203	10		#N/A	0.1979	0.3548	-0.1381	0.4214	0.8988	8.528e-08	0.5612	1.193e-13
Sphme2DRAFT_1893	'hypothetical protein'	FALSE	FALSE	GGAACAGCCAGCCGTGGCCCTGGATA	165	10		#N/A	0.1388	0.5302	0.37	0.03185	-0.2179	0.3823	0.01299	0.9465
Sphme2DRAFT_2015	'Cupin superfamily protein.'	FALSE	FALSE	GCATCGGGATGAACGGCCCCCGGCCGTT	226	10		#N/A	0.01902	0.9564	-0.1874	0.5985	0.1289	0.7311	-0.08201	0.5928
Sphme2DRAFT_3375	'Arabinose efflux permease'	FALSE	FALSE	GGAGCCCGCTCGGCTGGGGACGGTT	388	10		COG_Carbohydrate transport and metabolism	-0.1148	0.7913	-0.3785	0.1104	0.2068	0.4965	-0.0598	0.7946
Sphme2DRAFT_1973	'hypothetical protein'	FALSE	FALSE	GCATCGTGCATGGGGTTGCCGCCGGTT	148	10		#N/A	0.03903	0.9137	-0.09812	0.776	0.2337	0.4281	0.1056	0.458
Sphme2DRAFT_1579	'Type I site-specific restriction-modification system, R (restriction) subunit and related helicases'	FALSE	FALSE	GGCACGATGTGCGCCGACCGCGCACT	179	10		COG_Defense mechanisms	-0.1245	0.4918	0.0238	0.9341	-0.06178	0.8103	0.08331	0.3763
Sphme2DRAFT_0049	'Predicted permease'	FALSE	FALSE	GGATCGATGACGACGGCTTCCTGTT	398	10		COG_General function prediction only	0.1999	0.2189	-0.05318	0.855	0.07376	0.7844	-0.1805	0.02714
Sphme2DRAFT_2897	'hypothetical protein'	FALSE	FALSE	GAAACCCGCGGCGTCCCGCCCCCGAT	72	9.98		#N/A	0.664	1.492e-06	0.2348	0.3509	0.1207	0.6953	-0.3137	0.002653
Sphme2DRAFT_3292	'Hemolysins and related proteins containing CBS domains'	FALSE	FALSE	GGAACATGCCACGCACCTGCTGGTA	140	9.98		#N/A	-0.127	0.4479	-0.005319	0.988	-0.1461	0.4756	-0.0257	0.8165
Sphme2DRAFT_2339	'Type I restriction-modification system methyltransferase subunit'	FALSE	FALSE	GGAACAGCCTGTCGGCGATCCGGCGAT	172	9.97		COG_Defense mechanisms	0.007179	0.9811	0.009164	0.9778	-0.1062	0.6304	-0.1052	0.2602
Sphme2DRAFT_0301	'efflux transporter, outer membrane factor (OMF) lipoprotein, NodT family'	FALSE	FALSE	GCAACGATCGGCCGCGCGCGCCCCGTG	181	9.96		COG_Cell wall, membrane, envolope biogenesis	0.4527	0.461	0.07122	0.9215	0.5293	0.2561	0.1515	0.7562
Sphme2DRAFT_2327	'Uncharacterized protein conserved in bacteria'	FALSE	FALSE	GGATCGACCAGCGCTGGCGGGGCGTG	418	9.96		COG_General function prediction only	0.003548	0.9958	0.01217	0.98	0.1958	0.4983	0.2007	0.319
Sphme2DRAFT_2470	'PTS system, N-acetylglucosamine-specific IIBC component'	FALSE	FALSE	GGATCGACGGGCTGCACCCCGCCGTG	278	9.95		COG_Carbohydrate transport and metabolism	-0.07835	0.7984	-0.184	0.5512	0.07866	0.8154	-0.01095	0.9611
Sphme2DRAFT_3379	'hypothetical protein'	FALSE	FALSE	GAGACCTTCGGCGCCGACCACGCGTT	8	9.95		#N/A	-0.1368	0.6702	-0.2888	0.3132	0.4241	0.0984	0.2527	0.04407
Sphme2DRAFT_2049	'Uncharacterized protein conserved in bacteria'	FALSE	FALSE	GGAACGGCTTGGCACTGGGCGGCGTC	265	9.94		COG_Translation, ribosomal structure and biogenesis	-0.2636	0.03758	0.02398	0.9277	-0.2281	0.2197	0.05782	0.5416
Sphme2DRAFT_1760	'Multidrug resistance efflux pump'	FALSE	FALSE	GGAACGCGCCCGCACCGCCGAGGTG	203	9.94		COG_Defense mechanisms	0.1438	0.4839	0.2146	0.2866	-0.4573	0.01866	-0.3857	1.007e-05
Sphme2DRAFT_1582	'Restriction endonuclease S subunits'	FALSE	FALSE	GCAAGCCGCAGGCGGACAGCGCGTT	234	9.94		COG_Defense mechanisms	-0.06799	0.7488	0.04614	0.857	-0.0778	0.7399	0.03323	0.7911
Sphme2DRAFT_3765	'flagellar hook-basal body complex protein FliE'	FALSE	FALSE	GGTACTACCCGCCCTCATCCTCGTT	458	9.94		COG_Cell motility	0.1611	0.7789	0.4801	0.194	-0.6086	0.1063	-0.3147	0.2273
Sphme2DRAFT_3287	'tRNA-N(6)-(isopentenyl)adenosine-37 thiotransferase enzyme MiaB'	FALSE	FALSE	GGAACTGCGCGCAGCGCCGCTGGTC	474	9.93		COG_Translation, ribosomal structure and biogenesis	0.07334	0.715	-0.08079	0.7064	0.2743	0.1285	0.1191	0.1549
Sphme2DRAFT_2291	'Glycosyltransferases, probably involved in cell wall biogenesis'	FALSE	FALSE	GGAACGGCAGGCGGGGATCGAGCGGCT	341	9.92		COG_Cell motility	0.04651	0.812	-0.04179	0.8565	0.2553	0.142	0.1647	0.0233
Sphme2DRAFT_2336	'hypothetical protein'	FALSE	FALSE	GGAACGACCGCCGCGGAATGGCGCC	256	9.92		#N/A	-0.2355	0.5	-0.08241	0.8746	-0.9826	6.553e-05	-0.8114	9.538e-06
Sphme2DRAFT_1100	'Uncharacterized conserved protein'	FALSE	FALSE	GCAACCAGCGTGGCAGCACCGCGAT	416	9.92		COG_Function unknown	0.2875	0.3056	0.04466	0.8716	0.4576	0.0791	0.2153	0.01
Sphme2DRAFT_0667	'cAMP-binding proteins - catabolite gene activator and regulatory subunit of cAMP-dependent protein kinases'	FALSE	FALSE	GGATCGCGGTCGACGCGCCCAGCTGGTT	304	9.91		COG_Signal transduction mechanisms	0.4233	0.0002022	0.742	2.474e-09	-0.4736	0.007458	-0.1576	0.05259
Sphme2DRAFT_0592	'Gamma-aminobutyrate permease and related permeases'	FALSE	FALSE	GGAACGAGGCGGGGATCGCCGGCGGCCTGTT	322	9.9		COG_amino acid transport and metabolism	0.2456	0.1733	0.3249	0.1103	-0.08921	0.7784	-0.01052	0.9574
Sphme2DRAFT_0461	'Uncharacterized conserved protein'	FALSE	FALSE	CGAACAGCCTCGTCACCGACCGGTT	249	9.89		COG_Function unknown	0.1249	0.7077	0.2373	0.4288	0.1911	0.5404	0.3144	0.01462
Sphme2DRAFT_2812	'Uncharacterized protein involved in exopolysaccharide biosynthesis'	FALSE	FALSE	GGAACCGACCATAAGGCGCACCAGCCCTTT	25	9.88		COG_Cell wall, membrane, envolope biogenesis	-0.05297	0.8114	-0.0879	0.755	-0.6873	0.0001331	-0.7273	7.514e-23
Sphme2DRAFT_3902	'copper-resistance protein, CopA family'	FALSE	FALSE	GCACCGTGCGGCGCTTTCTGGCGTT	335	9.88		COG_Cell cycle control, cell division, chromosome partitioning	0.09537	0.7431	0.4218	0.03956	-0.1004	0.7745	0.2287	0.01547
Sphme2DRAFT_2377	'alpha-1,2-mannosidase, putative'	FALSE	FALSE	GCACCGCATCGCCGCCCAAGCCGTT	65	9.87		COG_Carbohydrate transport and metabolism	-0.05059	0.8441	-0.2652	0.1673	0.1665	0.4999	-0.04575	0.7163
Sphme2DRAFT_0415	'hypothetical protein'	FALSE	FALSE	GGAACATGCCGCCGGGTCGGTCATC	149	9.87		#N/A	0.1702	0.7568	0.7372	0.03643	-0.6169	0.1235	-0.08495	0.8027
Sphme2DRAFT_3871	'Acyl-CoA synthetases (AMP-forming)/AMP-acid ligases II'	FALSE	FALSE	GCAACGATCCGGACTGACCTGGGCT	43	9.87		COG_Lipid transport and metabolism	-0.06042	0.8821	-0.01463	0.9793	0.03371	0.9307	0.05409	0.7675
Sphme2DRAFT_2480	'hypothetical protein'	FALSE	FALSE	GTAACCAGCCAGGGCGAGACCCGTT	451	9.86		#N/A	0.09141	0.7457	-0.04347	0.9219	-0.08898	0.7949	-0.2339	0.03865
Sphme2DRAFT_2280	'Transcriptional regulator'	FALSE	FALSE	GGAACCATCGCGCTGTCGCCGCGCG	416	9.86		COG_Transcription	0.05814	0.8076	-0.08486	0.7418	0.1911	0.3993	0.04656	0.7102
Sphme2DRAFT_1218	'Outer membrane receptor proteins, mostly Fe transport'	FALSE	FALSE	GGAACAGCACGCCACCGCCGCGCACCGCCGTT	401	9.86		COG_Inorganic ion transport and metabolism	-0.4448	0.01193	-0.8983	4.293e-08	0.9325	1.307e-05	0.4756	8.411e-07
Sphme2DRAFT_2131	'Lysophospholipase'	FALSE	FALSE	GGAACAGCCGTTGGTGGTCGGTCCGCGTT	199	9.85		COG_Lipid transport and metabolism	0.02745	0.9525	0.1566	0.6439	-0.822	0.0008101	-0.7157	1.759e-09
Sphme2DRAFT_1868	'GTP-binding protein YchF'	FALSE	FALSE	GGCACAATTGCGGCAGCGACGCGCT	119	9.85		COG_Translation, ribosomal structure and biogenesis	-0.00781	0.9784	0.299	0.01906	-0.5216	0.0007759	-0.217	0.000556
Sphme2DRAFT_0715	'hypothetical protein'	FALSE	FALSE	GGATCGTGCTCGCCGTCTTCGCGCT	307	9.85		#N/A	-0.263	0.2718	0.1111	0.7338	-0.449	0.101	-0.08017	0.549
Sphme2DRAFT_1794	'Periplasmic protease'	FALSE	FALSE	GGCACGCTGCGCGTTCCCGCCGGCT	157	9.84		#N/A	0.289	0.2121	0.1984	0.3456	0.1548	0.6052	0.06266	0.6067
Sphme2DRAFT_3212	'Nucleoside diphosphate kinase'	FALSE	FALSE	CGAACCAGGCCCGCCACGTCGCGCT	262	9.83		COG_Nucleotide transport and metabolism	-0.1652	0.2672	-0.07994	0.6286	-0.02203	0.9233	0.06166	0.4889
Sphme2DRAFT_0174	'hypothetical protein'	FALSE	FALSE	GCAACACACGGGCGCGGCAGGGTTGTT	395	9.83		#N/A	0.05843	0.8493	0.5509	0.009784	-0.08003	0.8154	0.408	8.182e-05
Sphme2DRAFT_2517	'hypothetical protein'	FALSE	FALSE	GGACCCGCCACTCAAACCCGTCGTT	46	9.82		#N/A	-0.1778	0.5602	-0.8539	1.499e-05	0.03978	0.9086	-0.6558	8.298e-07
Sphme2DRAFT_0585	'Phosphoenolpyruvate carboxylase'	FALSE	FALSE	GGAACGAGTCCGGGGTGACGAGGAATT	86	9.82		COG_Energy production and conversion	0.1173	0.503	0.1343	0.4515	-0.02658	0.9202	-0.0121	0.928
Sphme2DRAFT_2666	'Transcriptional regulator'	FALSE	FALSE	GCAAATACGGCGGCGCGGCGGCGTT	378	9.81		COG_Signal transduction mechanisms	0.03963	0.9074	0.186	0.4726	-0.1569	0.6088	-0.01019	0.9611
Sphme2DRAFT_0800	'23S rRNA methylase'	FALSE	FALSE	AGAACGTCCGGCGCCCGCGCCTGCT	323	9.81		COG_Translation, ribosomal structure and biogenesis	-0.01774	0.949	0.07041	0.7614	-0.2758	0.1505	-0.1908	0.01669
Sphme2DRAFT_0119	'uroporphyrin-III C-methyltransferase'	FALSE	FALSE	GCACCTCGGCCGCGCCCTCGCCGTT	271	9.8		COG_Coenzyme transport and metabolism	0.09877	0.787	0.2964	0.1576	-0.2326	0.4658	-0.04327	0.778
Sphme2DRAFT_0834	'Microcystin-dependent protein'	FALSE	FALSE	GCAACGCCGGCGGGAAACGCGCGCA	249	9.8		COG_Function unknown	0.1721	0.7618	0.3409	0.4014	-0.2969	0.4933	-0.1306	0.6892
Sphme2DRAFT_0450	'Ubiquinone biosynthesis hydroxylase, UbiH/UbiF/VisC/COQ6 family'	FALSE	FALSE	GGAACAACGCCTGCCCTACGACCGTA	43	9.8		COG_Coenzyme transport and metabolism	0.1489	0.4993	0.02534	0.9339	0.1604	0.4999	0.03677	0.779
Sphme2DRAFT_1114	'Predicted membrane protein'	FALSE	FALSE	TGAACTTCCCCGGCTTTCGGGGATT	9	9.79		COG_Function unknown	-0.1967	0.3251	-0.5362	0.005548	0.3041	0.2372	-0.03659	0.7922
Sphme2DRAFT_1154	'Phage head-tail joining protein.'	FALSE	FALSE	GCATCGACGGGCCCGACGGCTGGCT	411	9.79		#N/A	0.6562	0.0005316	0.6409	0.004487	-0.7001	0.01395	-0.7187	1.478e-09
Sphme2DRAFT_2217	'Predicted helicase'	FALSE	FALSE	GGAACCCCGGACGTGATCGGGGTGCT	354	9.79		#N/A	-0.2748	0.1507	-0.146	0.5306	-0.1358	0.6136	-0.007347	0.9664
Sphme2DRAFT_2227	'Outer membrane receptor proteins, mostly Fe transport'	FALSE	FALSE	GCTACCGCCGCGCTGCTCGCGCGCGTT	398	9.76		COG_Inorganic ion transport and metabolism	-0.3351	0.2806	0.3318	0.2606	-0.5258	0.06856	0.1179	0.5473
Sphme2DRAFT_3828	'hypothetical protein'	FALSE	FALSE	GCAACGCGCGGCTGCGCCGCACCTT	210	9.76		#N/A	-0.213	0.5639	0.2513	0.354	-0.7306	0.007523	-0.2812	0.04153
Sphme2DRAFT_1315	'ATP-dependent protease HslVU, peptidase subunit'	FALSE	FALSE	GCAACCCCTCCGCGTCTCCGCGTCT	86	9.75		COG_Posttranslational modification, protein turnover, chaperones	-0.2373	0.1678	0.004115	0.9939	-0.2071	0.3995	0.03512	0.7885
Sphme2DRAFT_1422	'undecaprenyldiphospho-muramoylpentapeptide beta-N-acetylglucosaminyltransferase'	FALSE	FALSE	GCAACCGCATCGACGCCTTCCTGTT	474	9.75		COG_Cell wall, membrane, envolope biogenesis	0.08372	0.7224	-0.2861	0.05531	0.4718	0.008304	0.1008	0.311
Sphme2DRAFT_1544	'30S ribosomal protein S11'	FALSE	FALSE	TGAACATCGCCGCCGAGCGCCGCGTT	365	9.75		COG_Translation, ribosomal structure and biogenesis	-0.1983	0.2435	-0.09547	0.4279	-0.2769	0.07635	-0.1742	0.007298
Sphme2DRAFT_2593	'Proteins containing SET domain'	FALSE	FALSE	GGAACAAGTCCGGGGTGACGGGGTG	122	9.75		#N/A	0.2424	0.1747	0.2728	0.2028	0.6434	0.003071	0.6735	5.019e-16
Sphme2DRAFT_3308	'hypothetical protein'	FALSE	FALSE	GAAACGCGCAAGTGCGTTGCGCCATT	27	9.74		#N/A	0.1562	0.5385	0.004951	0.993	0.4055	0.09023	0.2482	0.0141
Sphme2DRAFT_2289	'NAD-dependent aldehyde dehydrogenases'	FALSE	FALSE	GCAACCGATCCCGGCGCATCGCACT	30	9.74		COG_Energy production and conversion	-0.04071	0.8751	-0.3084	0.07088	0.4794	0.01046	0.2095	0.01385
Sphme2DRAFT_3912	'copper-(or silver)-translocating P-type ATPase'	FALSE	FALSE	GCAACGCCGCTCCCGCGCGTAGATT	86	9.74		COG_Inorganic ion transport and metabolism	0.06626	0.8189	0.2066	0.4702	-0.02336	0.9486	0.1035	0.4152
Sphme2DRAFT_2493	'hypothetical protein'	FALSE	FALSE	GGAACAGCCGGATCAGCTTCGCCGATT	213	9.73		#N/A	0.2183	0.5334	0.0639	0.8831	-0.08323	0.8232	-0.252	0.133
Sphme2DRAFT_0933	'hypothetical protein'	FALSE	FALSE	GCAACCGCGCGCCGGGTGGCAGCGGCT	294	9.72		#N/A	1.747	NA	0.1975	NA	1.068	NA	-0.4722	NA
Sphme2DRAFT_2001	'hypothetical protein'	FALSE	FALSE	GAAACCATCGCGCGCCATCCCGCCGTC	297	9.72		#N/A	-0.1183	0.5406	-0.206	0.299	0.1427	0.5453	0.05272	0.6589
Sphme2DRAFT_2687	'hypothetical protein'	FALSE	FALSE	GCAAGGACGCGCGCCGCGCCGCCATT	236	9.7		#N/A	-0.09168	0.6519	-0.2024	0.2218	0.2404	0.2139	0.1292	0.126
Sphme2DRAFT_2143	'hypothetical protein'	FALSE	FALSE	GAAACGGGCGGCGATTGCGCGAGCT	262	9.7		#N/A	-0.3321	0.6303	-0.4593	0.3744	-0.0254	0.9702	-0.155	0.7812
Sphme2DRAFT_3466	'Flavodoxin reductases (ferredoxin-NADPH reductases) family 1'	FALSE	FALSE	GGAACCACGTGCTCGTCGATCATGCGGTT	331	9.69		COG_Energy production and conversion	-0.108	0.8117	0.05385	0.8985	0.01228	0.9769	0.1629	0.3726
Sphme2DRAFT_2271	'cytochrome o ubiquinol oxidase subunit II'	FALSE	FALSE	GGACCTCATGGTCGCCCCGCGTGTT	216	9.69		COG_Energy production and conversion	-0.2309	0.08755	0.03727	0.8347	0.01669	0.9379	0.2851	9.043e-06
Sphme2DRAFT_2815	'Transcriptional regulators'	FALSE	FALSE	GCATCGAGCAGCGGCGCGAGGCATT	210	9.68		COG_Transcription	0.09276	0.8304	-0.3373	0.1733	0.3907	0.1265	-0.05547	0.8101
Sphme2DRAFT_2833	'Aminopeptidase N'	FALSE	FALSE	GGGACAGGGGGCCGACCTGCACGTT	33	9.68		COG_amino acid transport and metabolism	0.08335	0.7761	-0.09397	0.7761	0.3988	0.1126	0.2234	0.02864
Sphme2DRAFT_2440	'Uncharacterized conserved protein'	FALSE	FALSE	AGAACGCCCGTGGCCCCATCGGGCTTT	174	9.68		COG_Function unknown	-0.1549	0.381	0.04375	0.8617	-0.009822	0.9738	0.1874	0.0185
Sphme2DRAFT_2273	'Transcription elongation factor'	FALSE	FALSE	GGAAAGGATGCCGGGCGGATTCGTT	120	9.68		COG_Transcription	-0.1213	0.6403	0.05337	0.8965	-0.1788	0.5391	-0.01171	0.9574
Sphme2DRAFT_0053	'Asp-tRNAAsn/Glu-tRNAGln amidotransferase A subunit and related amidases'	FALSE	FALSE	GGAACCCCACCCCCAGCCCCCGTGTC	469	9.67		COG_Translation, ribosomal structure and biogenesis	0.09649	0.6994	-0.3656	0.04839	0.4665	0.03524	0.005341	0.9779
Sphme2DRAFT_2659	'AraC-type DNA-binding domain-containing proteins'	FALSE	FALSE	GGAACACCTCGCGCTGGCCGACCTT	426	9.67		COG_Transcription	0.01503	0.9544	0.125	0.5311	0.02572	0.9226	0.1327	0.1568
Sphme2DRAFT_0718	'hypothetical protein'	FALSE	FALSE	GGAACGCCTCCACCCAGTTCGCCGAT	163	9.66		#N/A	-0.0374	0.9061	0.3428	0.1097	-0.2736	0.3064	0.09934	0.4986
Sphme2DRAFT_0741	'Beta-lactamase class C and other penicillin binding proteins'	FALSE	FALSE	GGATCGCGCCGGCCTGCCGACGCTGTT	36	9.66		COG_Defense mechanisms	0.1444	0.4647	0.06328	0.8288	-0.02115	0.9457	-0.1047	0.3555
Sphme2DRAFT_1554	'GTP-binding protein LepA'	FALSE	FALSE	GGAACGCGGCGTGCGCTGGGCGCTGGTA	99	9.66		COG_Translation, ribosomal structure and biogenesis	-0.05099	0.7999	0.108	0.4811	-0.172	0.3381	-0.0147	0.8906
Sphme2DRAFT_1964	'Amino acid transporters'	FALSE	FALSE	TGATCGCGGGCGTGGCGCGGCGGTT	199	9.65		COG_amino acid transport and metabolism	0.1017	0.6321	0.01893	0.9503	0.1879	0.4027	0.1019	0.2871
Sphme2DRAFT_2694	'NADPH:quinone reductase and related Zn-dependent oxidoreductases'	FALSE	FALSE	GAAACGGTGCGCGCGCAGCCGGGTA	438	9.64		COG_Energy production and conversion	-0.09526	0.7027	-0.4438	0.01042	0.2901	0.2121	-0.05433	0.6898
Sphme2DRAFT_0833	'Endopolygalacturonase'	FALSE	FALSE	GCAACCGTGCCCGCAGGCTGGGCGAT	403	9.64		#N/A	0.06285	0.9074	0.4733	0.06364	-0.2313	0.4998	0.1605	0.4233
Sphme2DRAFT_0697	'Beta-lactamase class A'	FALSE	FALSE	GGAACCTGCTCCAGACCGCCGAGCT	262	9.64		COG_Defense mechanisms	0.0286	0.941	-0.7375	8.323e-06	1.045	3.137e-06	0.2828	0.001244
Sphme2DRAFT_1618	'metallophosphoesterase, DNA ligase-associated'	FALSE	FALSE	GGGTCGATCCCGTCGCCCGCCGATT	296	9.63		COG_General function prediction only	-0.03404	0.891	-0.007095	0.9852	0.02036	0.9429	0.04663	0.6939
Sphme2DRAFT_2768	'protein-export chaperone SecB'	FALSE	FALSE	GCAACC.CCGCCTCGGCCTGCGGTT	408	9.63		COG_Intracellular trafficking, secretion and vesicular transport	-0.04984	0.7778	-0.1223	0.4202	0.1332	0.4502	0.06137	0.458
Sphme2DRAFT_2488	'Bacteriophytochrome (light-regulated signal transduction histidine kinase)'	FALSE	FALSE	GGATCGTCAGCGTGCCCCGCGCGAT	326	9.63		COG_Signal transduction mechanisms	0.02709	0.891	-0.1055	0.5613	0.1319	0.4908	-0.0004394	0.9976
Sphme2DRAFT_2539	'K+ transporter'	FALSE	FALSE	GAAACGCTGTCGCGGCTGCCCGGCGTC	251	9.62		COG_Inorganic ion transport and metabolism	-0.1586	0.2509	-0.1143	0.4713	-0.06395	0.7608	-0.02021	0.8457
Sphme2DRAFT_3138	'hypothetical protein'	FALSE	FALSE	GACACCGCCCGCGGGCAAGGCCGTT	91	9.61		#N/A	0.08144	0.8782	-0.1497	0.6453	0.187	0.6021	-0.06067	0.7806
Sphme2DRAFT_3377	'Transcriptional regulator'	FALSE	FALSE	GGAACGCGCAGGCCGGACGATCCCAATT	51	9.6		COG_Transcription	-0.872	0.001334	-0.9968	1.099e-06	0.2589	0.3927	0.136	0.644
Sphme2DRAFT_2848	'Predicted transcriptional regulators'	FALSE	FALSE	CGAACCCCGGCGGCCCCGCGGCGTC	50	9.59		#N/A	-0.1706	0.5295	-0.05344	0.9017	-0.03724	0.9212	0.0691	0.6711
Sphme2DRAFT_2441	'carbamoyl-phosphate synthase, small subunit'	FALSE	FALSE	GGAAAGCGGCGGCCCCGTGAACCGGTT	75	9.57		COG_amino acid transport and metabolism	-0.1286	0.4065	-0.009163	0.9708	0.008833	0.9713	0.1272	0.0438
Sphme2DRAFT_3027	'Flp pilus assembly protein, pilin Flp'	FALSE	FALSE	GGAACGTCGGCGGGCGGCATCGGCA	410	9.56		COG_Extracellular structures	-0.3133	0.1079	0.02393	0.9722	-2.497	1.338e-19	-2.186	7.962e-89
Sphme2DRAFT_2149	'Predicted membrane protein'	FALSE	FALSE	GCAGCGGCGGTGGCGGCGTGCCGTT	293	9.56		COG_Function unknown	0.1724	0.5153	0.1387	0.6495	0.2134	0.4957	0.178	0.1088
Sphme2DRAFT_2042	'Thymidine kinase'	FALSE	FALSE	GGAACCCCGCGATCCCCTGTACCGCCGCT	4	9.56		COG_Nucleotide transport and metabolism	-0.1344	0.662	0.1126	0.754	-0.3665	0.2405	-0.1134	0.4152
Sphme2DRAFT_1029	'Putative NADP-dependent oxidoreductases'	FALSE	FALSE	GGAGCGATCCCGGGCCTTTTTGCGTT	55	9.55		COG_General function prediction only	-0.05011	0.8214	-0.7749	0.0001676	0.8397	0.0001634	0.116	0.1864
Sphme2DRAFT_2464	'Uncharacterized protein involved in copper resistance'	FALSE	FALSE	GAAACAATTACGCGTTTCCTGCTCGTT	151	9.55		COG_Inorganic ion transport and metabolism	0.04837	0.9317	0.4034	0.2045	-0.5187	0.1124	-0.1858	0.4152
Sphme2DRAFT_2649	'hypothetical protein'	FALSE	FALSE	GGAACCGCGTCGAAACCGCCGCCAGCCTTT	452	9.55		#N/A	0.2337	0.3893	0.07723	0.8287	0.2679	0.3993	0.1168	0.391
Sphme2DRAFT_2757	'Lactoylglutathione lyase and related lyases'	FALSE	FALSE	GGAACGCATGGGCAAGGACGCGGTC	101	9.55		COG_Secondary metabolites biodynthesis, transport and catabolism	0.1955	0.3927	0.01508	0.9739	0.3959	0.1279	0.2101	0.05364
Sphme2DRAFT_1271	'hypothetical protein'	FALSE	FALSE	AGAACAGCGGCATCAGCAGGTCGTT	370	9.55		#N/A	-0.009939	0.9843	-0.4878	0.04232	-0.1041	0.7723	-0.6085	6.316e-06
Sphme2DRAFT_0110	'Uncharacterized conserved protein'	FALSE	FALSE	GCAACGATCTGCTGCGCGCGCGCCAGTGGTT	354	9.55		COG_Energy production and conversion	0.2652	0.1528	0.2182	0.3992	-0.06408	0.8582	-0.1177	0.2538
Sphme2DRAFT_3016	'Kef-type K+ transport systems, membrane components'	FALSE	FALSE	GGCACCCTTCGATCCGGCTGGCGTT	117	9.54		COG_Inorganic ion transport and metabolism	0.01874	0.941	0.0915	0.6995	0.006965	0.9815	0.07839	0.4685
Sphme2DRAFT_1777	'hypothetical protein'	FALSE	FALSE	GCAGCGCGCGCCCCGCCGCCCGCCATT	303	9.53		#N/A	0.3817	0.507	0.3693	0.2558	0.2472	0.6093	0.2233	0.4078
Sphme2DRAFT_2474	'Transposase and inactivated derivatives'	FALSE	FALSE	GGAACCGGAGGCCGGCAATGGCGGTG	416	9.53		#N/A	0	NA	0	NA	-5.125e-15	NA	0	NA
Sphme2DRAFT_3180	'Transcriptional regulators'	FALSE	FALSE	GCAACAGGATGATCCGCACCCGTGGGTT	167	9.53		COG_Transcription	0.1088	0.7778	-0.2029	0.5068	0.4177	0.1001	0.0976	0.5687
Sphme2DRAFT_2799	'RNA methyltransferase, RsmD family'	FALSE	FALSE	GCAACCGCTCGGGTGCTCCCCGCTT	171	9.52		COG_Translation, ribosomal structure and biogenesis	0.09945	0.7296	-0.06987	0.8606	0.145	0.6506	-0.01513	0.9443
Sphme2DRAFT_0994	'Uncharacterized protein conserved in bacteria'	FALSE	FALSE	GGAACTGCGGGTGAAACGATCCCGTT	12	9.49		COG_Inorganic ion transport and metabolism	0.3223	0.2023	0.4801	0.05624	-0.3408	0.2058	-0.1808	0.3377
Sphme2DRAFT_2847	'hypothetical protein'	FALSE	FALSE	GCAACCCGGGCGCCCGCCCCGCCATG	286	9.49		#N/A	-0.02352	0.941	0.09756	0.7736	-0.02711	0.9378	0.08317	0.5595
Sphme2DRAFT_1735	'Protein of unknown function (DUF3696).'	FALSE	FALSE	GGAACTCTCACGCCGCGCCACCGGCA	365	9.49		#N/A	-0.1581	0.4008	0.1125	0.6062	-0.2293	0.2726	0.04243	0.7442
Sphme2DRAFT_2419	'Beta-galactosidase'	FALSE	FALSE	GCAACCGCCCGGTCGAGGCACCGCT	207	9.48		#N/A	-0.005961	0.9844	0.05341	0.8946	-0.3452	0.1922	-0.2877	0.0004672
Sphme2DRAFT_1763	'Predicted pyridoxal phosphate-dependent enzyme apparently involved in regulation of cell wall biogenesis'	FALSE	FALSE	GGATCCATCGCCTGCGTGCCGAGCT	223	9.47		COG_Cell wall, membrane, envolope biogenesis	-0.0505	0.8756	-0.1682	0.6427	-1.357	1.451e-08	-1.473	2.145e-48
Sphme2DRAFT_0745	'rarD protein'	FALSE	FALSE	GCAACCGTTCCGGAGACAATCCTTT	329	9.47		COG_Function unknown	0.3183	0.2998	0.02582	0.9573	0.3591	0.2612	0.0659	0.6838
Sphme2DRAFT_3898	'Uncharacterized protein conserved in bacteria'	FALSE	FALSE	GGATCGAGCGCGCCAGCCCCGAATA	422	9.47		#N/A	-0.2186	0.4137	-0.5323	0.08188	0.4228	0.2069	0.1105	0.406
Sphme2DRAFT_0051	'Beta-lactamase class C and other penicillin binding proteins'	FALSE	FALSE	GGAATCGCATCGACGGCGGTGCGTT	284	9.46		COG_Defense mechanisms	-0.1316	0.5883	-0.2008	0.3725	0.3366	0.1533	0.2646	0.009185
Sphme2DRAFT_1153	'phage conserved hypothetical protein, phiE125 gp8 family'	FALSE	FALSE	GCAACGGTCACGGGGACCGGCGGCA	232	9.46		#N/A	0.7857	2.676e-09	0.5983	0.002852	-0.3932	0.1295	-0.5819	2.814e-09
Sphme2DRAFT_2891	'hypothetical protein'	FALSE	FALSE	GAAACGGCGGCGCGACGTTGTCCGCT	31	9.46		#N/A	-0.1062	0.7028	3.515e-05	0.9998	0.08201	0.7956	0.1859	0.05881
Sphme2DRAFT_0250	'Transcriptional regulator'	FALSE	FALSE	GGAACGAAAAGCGCGGCTCCGCGGCA	83	9.46		COG_Transcription	-0.02041	0.9564	0.1781	0.4228	-0.3706	0.1317	-0.1702	0.07018
Sphme2DRAFT_2840	'Histidine acid phosphatase.'	FALSE	FALSE	GCAACCCGGTGACCCAGCCTGCGGGCT	27	9.45		#N/A	-0.1679	0.7302	-0.09131	0.829	-0.01629	0.9706	0.05964	0.8367
Sphme2DRAFT_3886	'DNA-binding HTH domain-containing proteins'	FALSE	FALSE	GGAACGGCCGGCAGAAGCGCGGATC	182	9.44		COG_Transcription	0.05587	0.8824	-0.3255	0.2036	-0.01855	0.9578	-0.4135	0.0002021
Sphme2DRAFT_1591	'Phage integrase family.'	FALSE	FALSE	GAAACCGCCGCCGCCGAAGATCGTA	440	9.43		#N/A	0.04766	0.891	0.4456	0.06542	-0.3981	0.1239	-0.01622	0.9426
Sphme2DRAFT_0528	'Glutamyl- and glutaminyl-tRNA synthetases'	FALSE	FALSE	CGAACACGTCCTCGCCGCGCACGTT	220	9.42		COG_Translation, ribosomal structure and biogenesis	0.09835	0.598	0.226	0.1577	-0.1411	0.5077	-0.01586	0.896
Sphme2DRAFT_1379	'Pseudouridylate synthases, 23S RNA-specific'	FALSE	FALSE	GGATCGCCCTTTGCCGCGGCGAGCAGGCGTT	259	9.41		COG_Translation, ribosomal structure and biogenesis	0.08152	0.7138	0.1216	0.5888	0.08514	0.7517	0.1236	0.1739
Sphme2DRAFT_0459	'Uncharacterized protein conserved in bacteria'	FALSE	FALSE	GCAACGGGGCGCTTGCCTCGTTCGCT	29	9.41		COG_Function unknown	0.1791	0.4484	0.0662	0.8424	0.005228	0.9885	-0.1113	0.3661
Sphme2DRAFT_2637	'ribosomal protein S21'	FALSE	FALSE	GGATCGGGCATCGCGTGCCGTCACGGGTT	95	9.4		#N/A	-0.08525	0.628	-0.02456	0.909	-0.05324	0.7967	0.005642	0.9664
Sphme2DRAFT_1709	'flagellar biosynthesis protein FlhA'	FALSE	FALSE	GAAACCCGCAGCGCCAATCTCGCCTT	215	9.4		COG_Cell motility	0.2428	0.142	-0.3865	0.1815	0.5529	0.04546	-0.08184	0.5744
Sphme2DRAFT_0607	'Uncharacterized protein conserved in bacteria'	FALSE	FALSE	GGATCGCATCGGCCACCGCCGCGAT	441	9.37		COG_Function unknown	-0.1451	0.406	0.1678	0.2914	-0.2969	0.1065	0.01516	0.8999
Sphme2DRAFT_0276	'hypothetical protein'	FALSE	FALSE	GCAACATCGGCGGCGCTTAGGCGAT	83	9.36		#N/A	0.009041	0.9843	0.09852	0.8023	-0.3089	0.2822	-0.2109	0.1379
Sphme2DRAFT_1179	'Beta-xylosidase'	FALSE	FALSE	GAAAGCGTCGGCTGCGACAGCCCGTT	341	9.36		COG_Carbohydrate transport and metabolism	-0.06668	0.871	0.2337	0.4393	0.1044	0.763	0.3913	0.001018
Sphme2DRAFT_3164	'Na+/H+-dicarboxylate symporters'	FALSE	FALSE	GGATCGCGACGGCGGCGCGCGCGAT	50	9.36		COG_Energy production and conversion	0.2309	0.3302	0.1532	0.6355	0.105	0.7662	0.02573	0.8824
Sphme2DRAFT_0104	'hypothetical protein'	FALSE	FALSE	GGACCGTGCCCGGCGGCGGCGCCTT	156	9.35		#N/A	-0.07618	0.8214	0.004731	0.9939	0.06494	0.8546	0.1545	0.225
Sphme2DRAFT_0243	'Phosphate/sulphate permeases'	FALSE	FALSE	CGAACACAATGGCCGATCGGCGCGTT	63	9.34		#N/A	-0.1668	0.3816	-0.1914	0.3423	0.5461	0.003156	0.5192	2.042e-09
Sphme2DRAFT_2233	'DNA polymerase III, subunit gamma and tau'	FALSE	FALSE	GGAACCACCAGAGCCACAGGACGGTA	304	9.34		COG_Replication, recombination and repair	0.05936	0.7694	0.1843	0.2703	-0.1143	0.6088	0.009177	0.9505
Sphme2DRAFT_2021	'Uncharacterized conserved protein'	FALSE	FALSE	GGAACCGAAGCTGGCAGGGGGGCTTT	9	9.33		COG_Function unknown	-0.8226	1.339e-13	-0.2672	0.1483	-0.501	0.005114	0.05578	0.6228
Sphme2DRAFT_2326	'hypothetical protein'	FALSE	FALSE	GCAACGTCGTCCTCGCCGACTGGCTGTT	336	9.33		#N/A	-0.1221	0.7618	0.1305	0.7287	-0.01244	0.9769	0.2562	0.08324
Sphme2DRAFT_0014	'birA, biotin-[acetyl-CoA-carboxylase] ligase region'	FALSE	FALSE	GGA.CGATGGCCGCCGCTCGCGCATT	12	9.33		COG_Coenzyme transport and metabolism	0.0429	0.8566	-0.1823	0.2558	0.3367	0.05536	0.1087	0.1919
Sphme2DRAFT_3382	'Na+/proline symporter'	FALSE	FALSE	CGATCGACGGGGCGGGCGGACCGTT	45	9.32		COG_amino acid transport and metabolism	0.03711	0.9044	0.06701	0.8542	-0.09234	0.7843	-0.05846	0.66
Sphme2DRAFT_2988	'DNA-directed DNA polymerase III (polc)'	FALSE	FALSE	GAAACGAGGTTATCCACCGCTGGTT	49	9.31		COG_Replication, recombination and repair	-0.04422	0.801	0.08565	0.5974	0.0009631	0.9973	0.1293	0.04174
Sphme2DRAFT_2287	'hypothetical protein'	FALSE	FALSE	GGAACAGGCGCAGCGGCTCGCCGCC	211	9.31		#N/A	0.2565	0.04291	0.03896	0.8768	0.1385	0.4987	-0.08017	0.4428
Sphme2DRAFT_3405	'ribosomal protein S6'	FALSE	FALSE	GGAACGCGCCAACGGCCGCACCGTCGTG	405	9.29		COG_Translation, ribosomal structure and biogenesis	-0.2928	0.12	0.07629	0.6155	-0.4068	0.02481	-0.03871	0.711
Sphme2DRAFT_2934	'hypothetical protein'	FALSE	FALSE	GGAACACCAAGCGCCGCTGCGGCACGCT	210	9.29		#N/A	0.8757	2.882e-05	0.391	0.1172	-0.3321	0.3318	-0.821	9.715e-15
Sphme2DRAFT_2389	'Protein of unknown function (DUF2946).'	FALSE	FALSE	GGATCGCCGGACGTGGCCGCGGCGCT	287	9.29		#N/A	0.1914	0.3212	-0.122	0.5499	0.08961	0.7276	-0.2227	0.005381
Sphme2DRAFT_0266	'Uncharacterized protein conserved in bacteria'	FALSE	FALSE	GCATCGCGCACCGCCGGCTGGCGCT	150	9.27		COG_Function unknown	0.07203	0.7493	-0.08381	0.7551	0.1894	0.4415	0.03236	0.8017
Sphme2DRAFT_1220	'hypothetical protein'	FALSE	FALSE	GGCATGACCAGCAGCGCCCGGCCGTT	426	9.27		#N/A	0.3254	0.1218	0.02208	0.9464	0.3669	0.09607	0.06317	0.6457
Sphme2DRAFT_2535	'Carboxylesterase type B'	FALSE	FALSE	GGATCCCGGCGGCGCGACGATCGGCT	395	9.26		COG_Lipid transport and metabolism	0.227	0.3162	-0.1488	0.5974	0.3725	0.1586	-0.001692	0.9949
Sphme2DRAFT_0134	'S-formylglutathione hydrolase'	FALSE	FALSE	CGAACCACGACAGTTTGCGCCCGTT	462	9.25		COG_Defense mechanisms	-0.04865	0.8569	-0.03227	0.9288	-0.0338	0.9184	-0.01486	0.9362
Sphme2DRAFT_2746	'Sporulation related domain.'	FALSE	FALSE	GGAACGACATGGGGGCGGCAGACAGCGTT	362	9.25		#N/A	0.1113	0.7354	-0.4647	0.06806	-0.9959	0.0001417	-1.571	3.737e-66
Sphme2DRAFT_3442	'Coenzyme F420-dependent N5,N10-methylene tetrahydromethanopterin reductase and related flavin-dependent oxidoreductases'	FALSE	FALSE	GGATCGCCGCCGCCGCCTCGCTCGAT	164	9.25		COG_Coenzyme transport and metabolism	-0.3418	0.02585	0.08803	0.8377	-0.5487	0.03869	-0.1377	0.3232
Sphme2DRAFT_1997	'N-acetylmuramoyl-L-alanine amidase'	FALSE	FALSE	GGACCGGGCGGCAGGGCGCGCACGCGCGTT	453	9.24		COG_Cell wall, membrane, envolope biogenesis	-0.2863	0.01668	-0.009168	0.9824	-1.705	4.025e-29	-1.426	4.92e-82
Sphme2DRAFT_3080	'Predicted transcriptional regulators'	FALSE	FALSE	GAAACCGACGCGGCCTTCGCCGATG	421	9.24		COG_Transcription	-0.1735	0.5339	0.1151	0.7454	-0.3727	0.1769	-0.0956	0.501
Sphme2DRAFT_3160	'Protein related to penicillin acylase'	FALSE	FALSE	GGAACGTGATCACCCTGCGGCCGGT	222	9.24		COG_Secondary metabolites biodynthesis, transport and catabolism	0.4124	0.04205	0.2335	0.37	0.2604	0.3669	0.07576	0.6028
Sphme2DRAFT_2069	'Glucose-6-phosphate isomerase'	FALSE	FALSE	GCAACCGCGGCAGCATCGATTCGCT	272	9.24		COG_Carbohydrate transport and metabolism	-0.03684	0.86	-0.02106	0.9437	0.1273	0.5432	0.1427	0.05047
Sphme2DRAFT_2557	'hypothetical protein'	FALSE	FALSE	GGAACAGCCGGGCTTGCTCGATGCGCT	399	9.23		#N/A	-0.1962	0.2131	0.001142	0.9981	-0.9102	1.331e-06	-0.7141	6.897e-24
Sphme2DRAFT_1124	'hypothetical protein'	FALSE	FALSE	GGACCGAGGACGAGAGGCTGGCGGTT	200	9.23		#N/A	0.6512	0.0001321	0.05956	0.8833	0.42	0.0917	-0.1763	0.2602
Sphme2DRAFT_1871	'hypothetical protein'	FALSE	FALSE	GCATCCCGCCGCTGCCCGCCGCGCT	335	9.22		#N/A	0.228	0.4484	0.2182	0.4279	-0.1845	0.5215	-0.2057	0.158
Sphme2DRAFT_3858	'hypothetical protein'	FALSE	FALSE	GGATCGACGGGCGAGTGCGCACGCT	184	9.22		#N/A	0.1831	0.5946	0.3975	0.1295	-0.2796	0.3685	-0.06606	0.7105
Sphme2DRAFT_0822	'hypothetical protein'	FALSE	FALSE	GGAACGCGTGCGCTTGCTTGGCATC	380	9.2		#N/A	-0.1126	0.7097	0.1089	0.6182	-0.3946	0.09994	-0.173	0.03631
Sphme2DRAFT_3344	'peptide deformylase'	FALSE	FALSE	GCAACTCGCGCACGGCCTGCCGGTC	126	9.2		COG_Translation, ribosomal structure and biogenesis	-0.0758	0.6823	-0.02573	0.9223	0.0105	0.9674	0.06043	0.5232
Sphme2DRAFT_1959	'Isopenicillin N synthase and related dioxygenases'	FALSE	FALSE	GCAACCCGGGGGACCGGGTCCGGCCGTA	275	9.2		COG_Secondary metabolites biodynthesis, transport and catabolism	-0.056	0.7789	-0.1211	0.4652	0.0435	0.8476	-0.02133	0.8461
Sphme2DRAFT_0973	'probable S-adenosylmethionine-dependent methyltransferase, YraL family'	FALSE	FALSE	GGATCAGCTGGGCGCCCTCGGCGAT	376	9.2		COG_Translation, ribosomal structure and biogenesis	0.2021	0.3805	-0.02272	0.9584	0.2578	0.3435	0.03175	0.8461
Sphme2DRAFT_0605	'Predicted flavoprotein'	FALSE	FALSE	GCAACGACTTGCTCAGCGGCGCGGT	358	9.2		COG_Energy production and conversion	0.1376	0.5934	-0.02105	0.9568	0.01609	0.9627	-0.1406	0.2306
Sphme2DRAFT_3538	'Arabinose efflux permease'	FALSE	FALSE	GGAAATGCGGACCGATCAGGCCGTT	320	9.2		COG_Carbohydrate transport and metabolism	0.01093	0.9721	0.1475	0.5413	-0.1286	0.6286	0.004724	0.9795
Sphme2DRAFT_2525	'hypothetical protein'	FALSE	FALSE	GGAATGGCGTGGCCGGTGCCGTGTT	432	9.17		#N/A	0.1198	0.6446	-0.06146	0.8809	0.03209	0.9332	-0.1437	0.2503
Sphme2DRAFT_2055	'acetyl-CoA acetyltransferases'	FALSE	FALSE	CGAACCAGCGCCGGCGCCCTGCCTT	398	9.17		COG_Lipid transport and metabolism	-0.03767	0.9067	-0.1672	0.5604	-0.4026	0.1097	-0.5393	9.756e-11
Sphme2DRAFT_0060	'Predicted aminoglycoside phosphotransferase'	FALSE	FALSE	GGGACTCCGCGGCGAGGGGGGCGGTT	101	9.17		COG_General function prediction only	-0.3115	0.2074	-0.4472	0.07669	-0.1049	0.7745	-0.2142	0.08451
Sphme2DRAFT_1870	'Predicted membrane protein'	FALSE	FALSE	GCATCGGCCTGCGCCGCACCCCGGCGCT	251	9.16		COG_Function unknown	0.3485	0.4125	-0.2835	0.3488	0.6156	0.08403	-0.001724	0.9963
Sphme2DRAFT_3205	'2-C-methyl-D-erythritol 2,4-cyclodiphosphate synthase/2-C-methyl-D-erythritol 4-phosphate cytidylyltransferase'	FALSE	FALSE	GGAACGGCATGTCGGTGACGCCGGTC	149	9.16		COG_Lipid transport and metabolism	0.1192	0.5454	-0.1218	0.5292	0.2812	0.1393	0.03909	0.7219
Sphme2DRAFT_0567	'Methylase involved in ubiquinone/menaquinone biosynthesis'	FALSE	FALSE	GGATCGGCACGGCCGTGCTGGGGCT	153	9.16		#N/A	0.159	0.3743	0.1562	0.3777	-0.05468	0.8286	-0.06064	0.5503
Sphme2DRAFT_2451	'Septum formation initiator'	FALSE	FALSE	GGCACGATATGCGGGCCGGAGCGTT	44	9.15		COG_Cell cycle control, cell division, chromosome partitioning	-0.2213	0.2005	-0.06014	0.7642	-0.1218	0.5838	0.03834	0.6809
Sphme2DRAFT_2660	'AraC-type DNA-binding domain-containing proteins'	FALSE	FALSE	GGATCGCGACCGGCATGAGCGCGCGTT	400	9.15		COG_Transcription	0.01143	0.9741	-0.1049	0.7429	0.2406	0.3855	0.1312	0.2195
Sphme2DRAFT_2969	'adenosylhomocysteinase'	FALSE	FALSE	GGATCGACCCGCGGCTGCTGGTGGTG	106	9.15		COG_Coenzyme transport and metabolism	-0.2567	0.0563	-0.3826	1.403e-10	0.2854	0.03927	0.1589	0.01043
Sphme2DRAFT_1288	'Outer membrane cobalamin receptor protein'	FALSE	FALSE	CGAACAGCGCTGGCGGCGCCGCATT	441	9.15		#N/A	-0.005249	0.984	0.02311	0.9277	-1.566	5.822e-38	-1.538	3.785e-166
Sphme2DRAFT_3791	'Uncharacterized conserved protein'	FALSE	FALSE	GCATCGTCTTCCTCGATGACCCGTT	333	9.15		COG_Transcription	-0.1216	0.801	0.6305	0.009655	-0.7545	0.01062	-0.0214	0.9459
Sphme2DRAFT_1333	'FOG: HPt domain'	FALSE	FALSE	GGCACCGGCGAGCTCAACCGCTGGTT	326	9.12		COG_Signal transduction mechanisms	-0.0747	0.7352	0.1363	0.6337	-1.2	4.756e-10	-0.9879	2.036e-44
Sphme2DRAFT_0394	'Mu-like prophage FluMu protein gp28'	FALSE	FALSE	GAAACCGCCGGCCGCGCCGCGGGCG	52	9.11		COG_Mobilome_prophages, transposons	0.3869	0.2285	0.5328	0.01574	-0.4444	0.1276	-0.2997	0.03128
Sphme2DRAFT_1404	'NADH:ubiquinone oxidoreductase 17.2 kD subunit'	FALSE	FALSE	GGAACTGGTCGGCGGCCGCGCGGCA	157	9.1		COG_Energy production and conversion	-0.03974	0.8375	-0.01175	0.9683	-0.09925	0.6378	-0.07319	0.383
Sphme2DRAFT_1881	'hypothetical protein'	FALSE	FALSE	GGCACCGCATCGGGCAGCAGCGGTT	459	9.1		#N/A	0.129	0.622	0.5254	0.009338	-0.07038	0.833	0.317	0.0004901
Sphme2DRAFT_2005	'Isocitrate lyase'	FALSE	FALSE	GGACCGGGCGCGGTGGCTGACGATT	405	9.1		COG_Energy production and conversion	-0.1702	0.5143	0.1665	0.6044	-0.4279	0.09579	-0.08346	0.5278
Sphme2DRAFT_3037	'ATPase, YjeE family'	FALSE	FALSE	GGGTCCACTCCGCGGCGAGCGGGTT	70	9.1		COG_Translation, ribosomal structure and biogenesis	0.0601	0.8304	0.09532	0.7478	-0.1534	0.5855	-0.1167	0.3379
Sphme2DRAFT_0632	'hypothetical protein'	FALSE	FALSE	GGCACCGGCGGCGTCGCCGAGGCGCT	369	9.1		#N/A	0.1858	0.3417	-0.03485	0.9268	0.1157	0.6875	-0.1027	0.3797
Sphme2DRAFT_2236	'Predicted hydrolase of the alpha/beta superfamily'	FALSE	FALSE	GGATCGTCTCCCCCCGCCAGCCATG	262	9.09		COG_General function prediction only	-0.1446	0.4297	0.1049	0.6141	-0.2582	0.1854	-0.008869	0.9574
Sphme2DRAFT_0977	'Acetyltransferase (GNAT) family.'	FALSE	FALSE	GCAACGGCTTCGGCTACGACGCGAT	322	9.09		#N/A	0.3024	0.4352	-0.2725	0.3171	0.5276	0.05021	-0.04035	0.8776
Sphme2DRAFT_0312	'hypothetical protein'	FALSE	FALSE	GGAACGCCCTCGCGCCAGCTATTGGTC	219	9.09		#N/A	0.146	0.3553	0.07263	0.7314	-0.1927	0.2795	-0.2664	0.0008458
Sphme2DRAFT_0061	'Zn-dependent alcohol dehydrogenases, class III'	FALSE	FALSE	GGAACAGCGGATCGCCAAGGCGCGTA	456	9.09		COG_General function prediction only	-0.2382	0.4359	-0.521	0.01695	0.1805	0.5661	-0.09724	0.5434
Sphme2DRAFT_0698	'L-aspartate oxidase'	FALSE	FALSE	GAAACCGGCTGTCCTACACGCCCCGGTT	142	9.08		COG_Coenzyme transport and metabolism	0.0008084	0.9972	0.001058	0.9981	-0.1074	0.6631	-0.1011	0.2906
Sphme2DRAFT_0222	'phosphoribosylformimino-5-aminoimidazole carboxamide ribotide isomerase'	FALSE	FALSE	GGATGCGCGGCCGCGTCCGCCGGCT	437	9.07		COG_amino acid transport and metabolism	0.1972	0.4425	-0.2306	0.1834	0.4815	0.02413	0.05459	0.677
Sphme2DRAFT_0674	'Sortase and related acyltransferases'	FALSE	FALSE	GCATCGACACGCGCGCCACGGCGCT	132	9.07		COG_amino acid transport and metabolism	-0.01525	0.9621	0.07166	0.8136	-0.08748	0.7702	-0.00303	0.9865
Sphme2DRAFT_1603	'Predicted endonuclease containing a URI domain'	FALSE	FALSE	GCAACACCGGCGCCCTTTTTGGTTT	168	9.07		COG_Replication, recombination and repair	-0.1223	0.6212	0.2229	0.194	-0.4764	0.01689	-0.1319	0.1955
Sphme2DRAFT_0029	'NADH-quinone oxidoreductase, B subunit'	FALSE	FALSE	GGAATATGAGTGCGGCTTCCCCGCGTT	336	9.07		COG_Energy production and conversion	-0.2087	0.1521	-0.2559	0.01563	0.1058	0.569	0.05803	0.5298
Sphme2DRAFT_1090	'ATP phosphoribosyltransferase involved in histidine biosynthesis'	FALSE	FALSE	GGCACCTTCCACCTCGGCCGCCGTT	184	9.05		COG_amino acid transport and metabolism	0.06029	0.7778	-0.02338	0.9363	0.05472	0.822	-0.02938	0.8283
Sphme2DRAFT_1600	'export-related chaperone CsaA'	FALSE	FALSE	GGAATTGATCGGCCCTCCGGCGCATT	6	9.05		COG_Translation, ribosomal structure and biogenesis	-0.1074	0.6352	0.005672	0.9895	0.01741	0.9548	0.1279	0.2209
Sphme2DRAFT_3495	'Uncharacterized conserved protein'	FALSE	FALSE	GGATCTGACCCGCCGGCACGGGGCGCT	399	9.05		COG_Function unknown	-0.05909	0.8649	0.1443	0.6752	-0.01609	0.9649	0.1696	0.2203
Sphme2DRAFT_1348	'Predicted hydrolases or acyltransferases (alpha/beta hydrolase superfamily)'	FALSE	FALSE	GGAACAAGTCCGGGGTGACGGGATA	67	9.04		#N/A	0.3343	0.05171	-0.03912	0.9242	0.3476	0.19	-0.02373	0.8789
Sphme2DRAFT_1388	'hypothetical protein'	FALSE	FALSE	GCGACCAGAGCGCGCTGGGCCGGTT	382	9.04		#N/A	0.214	0.2264	0.2788	0.1312	-0.02092	0.9446	0.04405	0.7414
Sphme2DRAFT_2029	'threonine dehydratase, medium form'	FALSE	FALSE	GCAACCTGACGACGGCGCCCTGCGCATT	206	9.04		COG_amino acid transport and metabolism	0.1044	0.5932	-0.1136	0.5331	0.2767	0.1352	0.05579	0.5443
Sphme2DRAFT_1400	'Acyl-CoA synthetases (AMP-forming)/AMP-acid ligases II'	FALSE	FALSE	GGAATGAGAACGTTGATCGCGCGTT	53	9.04		COG_Lipid transport and metabolism	0.2225	0.0601	-0.02978	0.8946	0.08179	0.6818	-0.1727	0.003979
Sphme2DRAFT_1170	'hypothetical protein'	FALSE	FALSE	GCAACCCATCGTGGCCATCCCGGCT	60	9.04		#N/A	0.1947	0.4839	0.1203	0.7276	-0.2282	0.4544	-0.3087	0.003655
Sphme2DRAFT_1609	'diguanylate cyclase (GGDEF) domain'	FALSE	FALSE	TGAACCCGGCGCAGCATGTGGCGTT	101	9.03		#N/A	-0.2137	0.09707	-0.2909	0.04626	-0.6532	1.107e-05	-0.7329	3.691e-28
Sphme2DRAFT_1660	'Predicted periplasmic/secreted protein'	FALSE	FALSE	CGAACCTCTCGGTCGCATGCGGCGTT	29	9.03		#N/A	-0.4737	0.02339	-0.8419	0.0008023	0.2079	0.5524	-0.1685	0.2282
Sphme2DRAFT_0623	'hypothetical protein'	FALSE	FALSE	CGAACCATCGCCGCCGCCGCCCCCT	158	9.03		#N/A	0.02695	0.9106	-0.3027	0.03803	0.3006	0.08967	-0.02835	0.8142
Sphme2DRAFT_3120	'Predicted membrane protein'	FALSE	FALSE	TGAACGACGAACGCTCGCGCCCATT	247	9.02		#N/A	0.02332	0.941	-0.3226	0.2171	-0.2014	0.5079	-0.5545	4.215e-10
Sphme2DRAFT_3275	'Arabinose efflux permease'	FALSE	FALSE	GGTACGGCGGGAGGAGCAGGCGATT	302	9.02		COG_Carbohydrate transport and metabolism	-0.007252	0.9822	-0.03224	0.9052	0.08078	0.7459	0.0519	0.6114
Sphme2DRAFT_0583	'Uncharacterized membrane-associated protein'	FALSE	FALSE	GGAACCGGCGAAATGGGCGGCCAAGCTGCGTT	118	9.01		COG_Function unknown	-0.1331	0.485	-0.2379	0.2395	0.1126	0.6631	0.01016	0.9538
Sphme2DRAFT_0866	'flagellar biosynthetic protein FliQ'	FALSE	FALSE	TGATCGAGCGCGCCGGCGCGCCGCT	447	9.01		COG_Cell motility	0.2702	0.2998	-0.3141	0.3341	0.6748	0.02173	0.06402	0.7067
Sphme2DRAFT_3806	'Plasmid replication initiator protein'	FALSE	FALSE	GAAACATGCAGGGGCGGAGCATCGGTT	40	9.01		COG_Function unknown	0.02454	0.9303	0.201	0.3608	-0.5137	0.01256	-0.3382	6.02e-05
Sphme2DRAFT_1241	'Methylase of chemotaxis methyl-accepting proteins'	FALSE	FALSE	GGAACCGACGCTGTCGACGCGAGTG	354	9		COG_Cell motility	0.1168	0.8493	0.7923	0.00853	-0.496	0.1846	0.1728	0.5625
Sphme2DRAFT_0447	'hypothetical protein'	FALSE	FALSE	GCAATCGTCTGGCCGTCTCGCCAGTT	127	8.99		#N/A	-0.3131	0.2491	0.1081	0.7721	-1.375	1.783e-09	-0.9716	8.892e-16
Sphme2DRAFT_0728	'Predicted membrane protein'	FALSE	FALSE	GGAACGAGTCCCGGGTGACGGAGTG	82	8.99		COG_Function unknown	0.026	0.9396	0.278	0.3132	-0.3623	0.212	-0.1111	0.4233
Sphme2DRAFT_1159	'hypothetical protein'	FALSE	FALSE	GGAGCGATGCCGGCGAAGCGGCGCT	294	8.99		#N/A	0.75	3.263e-11	0.5077	0.007073	-0.4481	0.05115	-0.6936	6.591e-18
Sphme2DRAFT_2966	'Oligoendopeptidase F'	FALSE	FALSE	GGAACTAGGCCAGGCGATCGCCGACT	91	8.99		#N/A	-0.03408	0.8786	0.01453	0.9614	-0.1422	0.4981	-0.09436	0.2952
Sphme2DRAFT_3465	'Predicted divalent heavy-metal cations transporter'	FALSE	FALSE	GCAACGGTCTGCGGCGCATGCCCATG	238	8.99		#N/A	0.07412	0.941	0.2899	0.6348	-0.1732	0.7868	0.06575	0.9315
Sphme2DRAFT_0781	'Uncharacterized conserved protein'	FALSE	FALSE	GGAACGCCGCGCGCGAAGGCCGCATC	131	8.99		COG_Posttranslational modification, protein turnover, chaperones	0.1139	0.7493	-0.1779	0.5632	0.8065	0.0008774	0.4996	1.469e-07
Sphme2DRAFT_0152	'Response regulators consisting of a CheY-like receiver domain and a winged-helix DNA-binding domain'	FALSE	FALSE	TGAACGTGCGCTCCGGGGGCAGGTT	418	8.98		COG_Signal transduction mechanisms	0.1655	0.6291	0.07765	0.8405	0.02129	0.9535	-0.06187	0.7158
Sphme2DRAFT_2077	'dihydrodipicolinate reductase'	FALSE	FALSE	GAAACCACCGCCGCCGCCCGCAATC	311	8.98		COG_amino acid transport and metabolism	0.1436	0.5048	0.07206	0.8032	-0.007969	0.9815	-0.08108	0.4748
Sphme2DRAFT_3392	'glucose-6-phosphate 1-dehydrogenase'	FALSE	FALSE	GCAACCCCGGCACCGGCCACGTCCGGCT	117	8.98		COG_Carbohydrate transport and metabolism	-0.167	0.2063	-0.1842	0.1527	0.09595	0.6022	0.07778	0.3103
Sphme2DRAFT_3075	'Long-chain fatty acid transport protein'	FALSE	FALSE	GGATCCGGCGCAGCGCGGCCGCCTGCT	273	8.98		COG_Lipid transport and metabolism	0.2368	0.04818	0.3538	0.001133	-0.4508	0.000698	-0.3345	5.694e-07
Sphme2DRAFT_3007	'Metal-dependent hydrolase'	FALSE	FALSE	GGCACCAAATGCGCGCGGCGGCGTT	11	8.97		COG_General function prediction only	-0.5323	4.552e-05	-0.4198	0.02813	-0.042	0.8941	0.07042	0.5996
Sphme2DRAFT_1337	'RNA polymerase sigma factor, sigma-70 family'	FALSE	FALSE	GGAACCGGGCGATGGCGCCCCCGCCGTG	436	8.97		COG_Transcription	0.2742	0.3333	0.3448	0.1558	-0.05013	0.8848	0.007995	0.9715
Sphme2DRAFT_0840	'hypothetical protein'	FALSE	FALSE	GGAACGCCGGCTGTTCGTGCAGGGATT	6	8.97		#N/A	0.3349	0.6015	0.5823	0.08792	0.2301	0.6612	0.4893	0.0966
Sphme2DRAFT_1805	'hypothetical protein'	FALSE	FALSE	GCAACGACCGTGCTCAACCGCGCGAT	417	8.96		#N/A	-0.1444	0.4018	0.06803	0.7477	-0.2172	0.2534	-0.005859	0.9664
Sphme2DRAFT_2409	'type I secretion outer membrane protein, TolC family'	FALSE	FALSE	GGATCGGATCAGCCTGTCGCCGCTGTT	101	8.96		COG_Cell wall, membrane, envolope biogenesis	0.1946	0.787	0.2691	0.5319	0.06462	0.9202	0.1872	0.5542
Sphme2DRAFT_1467	'hypothetical protein'	FALSE	FALSE	GGAACAGCCCGCTGCCCACGCCGGCG	79	8.96		#N/A	0.347	0.5478	-0.3895	0.2236	0.5727	0.1932	-0.1787	0.4635
Sphme2DRAFT_3922	'hypothetical protein'	FALSE	FALSE	GGAACGGGCGCGACCGATCCCGCTCGGGTT	69	8.96		#N/A	-0.209	0.3489	0.2867	0.1102	-0.6289	0.001845	-0.1345	0.1603
Sphme2DRAFT_3900	'hypothetical protein'	FALSE	FALSE	GGATCGCCGCTTCGGCGACACCGCCCGCT	83	8.96		#N/A	0.03695	0.933	0.1723	0.6152	-0.1032	0.7761	0.03064	0.8789
Sphme2DRAFT_1226	'Tryptophan halogenase.'	FALSE	FALSE	GGTACGATCGCGCCGACCGCGGCGCT	393	8.95		#N/A	-0.09604	0.7086	-0.0202	0.9636	-0.2652	0.3399	-0.185	0.08126
Sphme2DRAFT_1743	'Type IV secretory pathway, VirJ component'	FALSE	FALSE	GCATCGGGCCGCCCGCCCGCGCTCT	66	8.95		#N/A	0.5385	0.01728	0.5788	0.007675	-0.1457	0.6646	-0.09249	0.5174
Sphme2DRAFT_0616	'hypothetical protein'	FALSE	FALSE	GGAAAGCGACGCCTCCCTCCCCCGCT	362	8.95		#N/A	-0.2197	0.7403	0.2119	0.6956	-0.04034	0.9457	0.3969	0.256
Sphme2DRAFT_1202	'Fe2+-dicitrate sensor, membrane component'	FALSE	FALSE	GAAACCTATTGCCGGATCAGCGGGCT	447	8.94		COG_Inorganic ion transport and metabolism	0.3857	0.3272	0.3593	0.1565	0.1222	0.7761	0.1068	0.5994
Sphme2DRAFT_2422	'Lysophospholipase L1 and related esterases'	FALSE	FALSE	GGATCGCCCAGCGCTTCGCCGCGAT	20	8.94		COG_amino acid transport and metabolism	-0.04931	0.8962	0.1113	0.7554	-0.5825	0.01471	-0.4124	0.0001155
Sphme2DRAFT_0569	'hypothetical protein'	FALSE	FALSE	GGATCTGGCCGCGCATGTCGTCGGCT	97	8.93		#N/A	0.02018	0.9257	0.1122	0.5116	-0.1159	0.554	-0.02464	0.8087
Sphme2DRAFT_3192	'methionyl-tRNA synthetase'	FALSE	FALSE	GGCTCGCCGGGGCGGGCGATCCGTT	360	8.93		COG_Translation, ribosomal structure and biogenesis	-0.09397	0.5749	-0.06073	0.7453	0.01191	0.9582	0.04409	0.6197
Sphme2DRAFT_3238	'Alpha-glucosidases, family 31 of glycosyl hydrolases'	FALSE	FALSE	GGAACTGGCCCGCGCGCATGGCATC	284	8.93		COG_Carbohydrate transport and metabolism	0.006088	0.9865	0.4082	0.09981	-0.4248	0.1112	-0.01628	0.9258
Sphme2DRAFT_2961	'aspartate-semialdehyde dehydrogenase (peptidoglycan organisms)'	FALSE	FALSE	GGATCGACCACGCGACGTGGCAGCT	78	8.92		COG_amino acid transport and metabolism	-0.1616	0.3496	0.04689	0.851	-0.2228	0.2691	-0.01624	0.8946
Sphme2DRAFT_3295	'Esterase/lipase'	FALSE	FALSE	GCAGCAGGTCGCGGATCAGGCCGTT	131	8.92		COG_Lipid transport and metabolism	-0.004983	0.9865	-0.09132	0.7104	0.2011	0.3784	0.1094	0.2545
Sphme2DRAFT_2623	'Transcriptional regulators'	FALSE	FALSE	TCACCGCGCGCGGCGTCCGCCCGTT	341	8.92		COG_Transcription	0.5841	0.0005949	0.2286	0.4273	-0.442	0.08277	-0.7913	3.219e-13
Sphme2DRAFT_3383	'Outer membrane cobalamin receptor protein'	FALSE	FALSE	GGCACGACGACGCCAGCCTGATCGTT	187	8.91		#N/A	0.1061	0.5733	0.2147	0.2655	-0.1728	0.4698	-0.06656	0.5209
Sphme2DRAFT_0909	'hypothetical protein'	FALSE	FALSE	GAAACGGTGCGGCAGATGATGTGTT	319	8.91		#N/A	0.01467	0.9822	0.1885	0.5971	-0.2565	0.4965	-0.04717	0.8459
Sphme2DRAFT_0465	'DNA polymerase III, epsilon subunit, Proteobacterial'	FALSE	FALSE	GAAACGCGCGCGCGCCGACGTCGTC	91	8.91		COG_Replication, recombination and repair	0.06069	0.7678	0.1853	0.2693	-0.03407	0.8951	0.08868	0.3311
Sphme2DRAFT_0900	'Bacterial aa3 type cytochrome c oxidase subunit IV.'	FALSE	FALSE	GGAAATCGGTCGCGCCAGCGCGCATT	450	8.9		#N/A	-0.5342	0.005747	0.2833	0.1604	-0.8275	0.000256	-0.01274	0.9533
Sphme2DRAFT_2662	'Predicted metal-dependent hydrolase'	FALSE	FALSE	GGATCGGATCGAGCGCATCGCGATT	431	8.9		COG_General function prediction only	0.02999	0.933	-0.319	0.2227	0.5318	0.02626	0.1733	0.2736
Sphme2DRAFT_3336	'hypothetical protein'	FALSE	FALSE	GGAACTCACCGATAAAACATGGGTT	49	8.9		#N/A	-0.22	0.421	-0.4822	0.06437	0.6918	0.005537	0.4371	0.001923
Sphme2DRAFT_3367	'hypothetical protein'	FALSE	FALSE	GGCACGCGCGCCTATGTCGGCGCGTT	375	8.9		#N/A	0.01694	0.9564	-0.004782	0.9931	-0.1401	0.5883	-0.1647	0.103
Sphme2DRAFT_3121	'hypothetical protein'	FALSE	FALSE	GGAACGCGACGAGGGCGGCCTCCCCGTC	395	8.9		#N/A	-0.03272	0.9074	-0.214	0.2837	0.3313	0.1274	0.1477	0.1246
Sphme2DRAFT_2648	'Fatty acid desaturase'	FALSE	FALSE	GGAACGGCAGGTCGACGAACGCCTT	370	8.89		COG_Lipid transport and metabolism	0.1275	0.4875	-0.06205	0.7808	0.06606	0.7881	-0.127	0.1328
Sphme2DRAFT_3249	'Zn-dependent oligopeptidases'	FALSE	FALSE	TGAACGCCGGTCCGCCATCCCGTCATT	68	8.89		COG_amino acid transport and metabolism	-0.001876	0.9956	-0.2427	0.0762	0.4856	0.0008488	0.2436	0.000212
Sphme2DRAFT_3064	'hypothetical protein'	FALSE	FALSE	GGAACGCGATTGCGAAACCCACCGCT	187	8.89		#N/A	-0.1834	0.1443	-0.2583	0.07669	-0.9045	3.797e-11	-0.9793	8.078e-57
Sphme2DRAFT_2305	'Fe2+/Zn2+ uptake regulation proteins'	FALSE	FALSE	GGCTCGATCGCGCGGCGATCGCGTT	417	8.88		COG_Inorganic ion transport and metabolism	-0.05368	0.801	0.06985	0.772	-0.0143	0.9578	0.1054	0.2681
Sphme2DRAFT_0117	'succinylglutamic semialdehyde dehydrogenase'	FALSE	FALSE	GCCACCTTGCCGCCCCGCCGCCATT	39	8.87		COG_Energy production and conversion	0.02834	0.8958	-0.05324	0.8051	0.312	0.06286	0.2292	0.0004913
Sphme2DRAFT_2116	'Fe2+-dicitrate sensor, membrane component'	FALSE	FALSE	AGATCGCGCGGCGCAGCCGCAGGTT	212	8.87		#N/A	0.5832	NA	-0.2066	0.8258	-0.01222	NA	-0.7908	0.1166
Sphme2DRAFT_2476	'Adenine specific DNA methylase Mod'	FALSE	FALSE	AGATCGCGCGGCGCAGCCGCAGGTT	261	8.87		#N/A	0.07641	0.8896	0.389	0.1921	-0.3852	0.2305	-0.09454	0.7163
Sphme2DRAFT_2949	'Glycosyltransferases involved in cell wall biogenesis'	FALSE	FALSE	GGAACAGGCCGACGGGCTTGCGGTC	380	8.87		COG_Cell wall, membrane, envolope biogenesis	-0.007108	0.9822	-0.6424	9.086e-06	0.6803	0.0001752	0.04594	0.6898
Sphme2DRAFT_2921	'hypothetical protein'	FALSE	FALSE	GCAACGCGAGGAGCGCCGCGGCGAT	79	8.87		#N/A	0.2515	0.3722	-0.02998	0.9551	-0.8036	0.002833	-1.095	8.102e-18
Sphme2DRAFT_0910	'hypothetical protein'	FALSE	FALSE	GTAACGGTAGCGTCGTAACGCCCGTT	9	8.86		#N/A	-0.1825	0.5291	0.4021	0.07259	-0.7467	0.004377	-0.1573	0.1722
Sphme2DRAFT_3017	'Uncharacterized small membrane protein'	FALSE	FALSE	GCGACCTGCGCGCGGCGCGGGCGCT	36	8.86		COG_Function unknown	0.2166	0.4223	0.06085	0.891	0.1658	0.6065	0.02227	0.9162
Sphme2DRAFT_1643	'Uncharacterized protein conserved in bacteria'	FALSE	FALSE	GCAACGCTGCGCGCCGATCAGGGGCGCT	257	8.86		COG_Cell wall, membrane, envolope biogenesis	-0.04789	0.8032	0.04862	0.8416	-0.04942	0.8342	0.04817	0.6001
Sphme2DRAFT_1264	'glycerol kinase'	FALSE	FALSE	GCATCGCGCGCGATCCCGGCGCCGTT	167	8.86		COG_Energy production and conversion	-0.07813	0.7835	-0.1905	0.5228	0.1084	0.7349	0.008796	0.9664
Sphme2DRAFT_0263	'hypothetical protein'	FALSE	FALSE	GTATCGGGCGGAGGGGGCGGCGGTT	398	8.85		#N/A	0.2796	0.1649	-0.007941	0.9859	0.6055	0.006147	0.3121	0.001799
Sphme2DRAFT_2542	'hypothetical protein'	FALSE	FALSE	GGAATCATAATCCTGGGGTCGGGGGTT	118	8.85		#N/A	-0.006762	0.9853	0.24	0.4261	-0.5767	0.02665	-0.3254	0.003017
Sphme2DRAFT_3133	'TIGR00266 family protein'	FALSE	FALSE	GCAACGGGCCAGGCGCTCGACAGCT	353	8.85		COG_Function unknown	-0.04707	0.8566	-0.009787	0.98	0.284	0.2258	0.3187	6.006e-05
Sphme2DRAFT_1633	'Outer membrane receptor proteins, mostly Fe transport'	FALSE	FALSE	GGCACTGTCGGCCGCGTCTGCCGCT	127	8.84		COG_Inorganic ion transport and metabolism	-0.2873	0.1657	0.3934	0.0975	-1.217	1.507e-07	-0.544	1.481e-10
Sphme2DRAFT_2770	'Membrane-bound lytic murein transglycosylase'	FALSE	FALSE	GGAACGGCGTCGGCACAGCCGCATC	81	8.84		COG_Cell wall, membrane, envolope biogenesis	0.1354	0.6065	-0.2205	0.2951	0.3559	0.1326	0.0006018	0.9976
Sphme2DRAFT_2996	'hypothetical protein'	FALSE	FALSE	GCAACGACGAGACGCCCGACTGACCGATT	62	8.84		#N/A	0.1656	0.6823	0.8523	1.458e-05	-0.2207	0.4957	0.4592	0.0007058
Sphme2DRAFT_2163	'Dipeptidyl aminopeptidases/acylaminoacyl-peptidases'	FALSE	FALSE	GGATCGCCGCCGGCGACACGCCCGTC	262	8.84		COG_amino acid transport and metabolism	-0.2625	0.3561	0.1748	0.5859	-0.5386	0.03184	-0.125	0.4298
Sphme2DRAFT_1091	'adenylosuccinate synthase'	FALSE	FALSE	GCATCCCGGTAGCTGCGCCCTCGCATT	73	8.83		COG_Nucleotide transport and metabolism	-0.02243	0.9104	-0.01657	0.9437	0.5579	2.332e-05	0.5624	9.439e-24
Sphme2DRAFT_2569	'Diaminopimelate decarboxylase'	FALSE	FALSE	GCGACGACGCCGCGGGCGCGCGATT	335	8.83		COG_amino acid transport and metabolism	-0.09692	0.622	-0.01897	0.9172	0.03162	0.8766	0.1083	0.1996
Sphme2DRAFT_2497	'DNA-directed RNA polymerase, beta subunit'	FALSE	FALSE	GGATCGCTGTTGGACGTCCGCCCTTT	240	8.83		#N/A	-0.1414	0.4931	-0.07198	0.5313	-0.06999	0.7508	-0.0019	0.9875
Sphme2DRAFT_1766	'hypothetical protein'	FALSE	FALSE	GCATCGGCACCTGCGTCGGGCCGCT	231	8.83		#N/A	-0.2364	0.3036	0.4028	0.05148	-0.1429	0.6667	0.5001	2.397e-09
Sphme2DRAFT_0537	'Serine acetyltransferase'	FALSE	FALSE	GGGACGGGTCGGGCGGCGACGGGTGTT	463	8.83		COG_amino acid transport and metabolism	0.01528	0.9784	0.3886	0.1611	-0.4884	0.08772	-0.1329	0.4736
Sphme2DRAFT_1259	'SapC.'	FALSE	FALSE	GCAACGCGCCAGCGTGCGGCCCGCAGGCATT	37	8.82		#N/A	0.3825	0.01249	0.8152	1.068e-08	-0.4976	0.02426	-0.06737	0.3644
Sphme2DRAFT_2284	'Serine acetyltransferase'	FALSE	FALSE	GGAACCATGGAAATTACGCCGCCGAAGCGTT	44	8.81		COG_amino acid transport and metabolism	0.07143	0.7493	0.1749	0.4605	-0.164	0.5266	-0.06005	0.6036
Sphme2DRAFT_0532	'succinyl-CoA synthetase, beta subunit'	FALSE	FALSE	GGAACCAGCCCGGCCCGTGCATGAT	212	8.8		COG_Energy production and conversion	-0.1138	0.5932	0.0664	0.5387	-0.04546	0.8315	0.1346	0.04407
Sphme2DRAFT_2415	'TonB-dependent receptor'	FALSE	FALSE	GCGACGACACCGCGATCGAGCCGTT	315	8.8		COG_Inorganic ion transport and metabolism	-0.2399	0.3123	0.3372	0.1604	-1.117	1.108e-06	-0.5339	4.828e-08
Sphme2DRAFT_3326	'hypothetical protein'	FALSE	FALSE	GCACCGCCCACACCGGCTTGCCGTT	360	8.79		#N/A	0.008321	0.9868	-0.3456	0.1787	0.3095	0.2572	-0.01713	0.9528
Sphme2DRAFT_3376	'Predicted oxidoreductases (related to aryl-alcohol dehydrogenases)'	FALSE	FALSE	AGATCCTTTGCACCCGCGGGCGGTT	62	8.78		COG_General function prediction only	-0.2104	0.5339	-0.4343	0.0502	0.1069	0.7537	-0.123	0.4685
Sphme2DRAFT_3123	'phosphoribosylglycinamide formyltransferase, formyltetrahydrofolate-dependent'	FALSE	FALSE	GAAACGTGGAGCGCGCGCGCCGACT	18	8.78		COG_Nucleotide transport and metabolism	0.04568	0.8649	-0.1928	0.3548	0.3221	0.1388	0.08128	0.4577
Sphme2DRAFT_1769	'hypothetical protein'	FALSE	FALSE	GGATCGGATCCACCCGGATCCGGTCCGTT	19	8.78		#N/A	0.1488	0.7753	0.3034	0.3132	-0.008112	0.9868	0.1622	0.4568
Sphme2DRAFT_0324	'Acyltransferase family.'	FALSE	FALSE	GCATCTGCTGCCTCCAGCGCGCGCT	343	8.77		#N/A	0.1099	0.6482	0.2541	0.2123	-0.1029	0.7286	0.03536	0.7842
Sphme2DRAFT_0210	'Methylase involved in ubiquinone/menaquinone biosynthesis'	FALSE	FALSE	GGATCGGCAAGGCAGGCCGCGCACT	271	8.76		#N/A	0.2421	0.5197	-0.4397	0.06832	0.6331	0.03524	-0.04663	0.8142
Sphme2DRAFT_1801	'ATP synthase, F1 delta subunit'	FALSE	FALSE	GCAGCAAGCTCGCCGCGCGCGCATT	268	8.76		COG_Energy production and conversion	0.08629	0.6067	0.01305	0.9614	-0.1101	0.5604	-0.1835	0.009535
Sphme2DRAFT_0427	'hypothetical protein'	FALSE	FALSE	GCAACCAGCCGGTCGACGTCGGCTTT	436	8.75		#N/A	0.4197	0.1615	0.5276	0.03952	-0.5297	0.0485	-0.4481	0.009145
Sphme2DRAFT_0668	'UDP-N-acetylglucosamine 1-carboxyvinyltransferase'	FALSE	FALSE	GCAACACCGCGCCGCGCCGCACCGTC	225	8.74		COG_Cell wall, membrane, envolope biogenesis	0.2492	0.1774	0.1224	0.5664	0.03237	0.906	-0.09694	0.5001
Sphme2DRAFT_2106	'Heme oxygenase'	FALSE	FALSE	GGACCGCCCTCCGCCGCGCCGCTGGCT	419	8.74		COG_Inorganic ion transport and metabolism	-0.1077	0.801	0.6038	0.003732	-0.2862	0.3435	0.4335	0.0006857
Sphme2DRAFT_2762	'formamidopyrimidine-DNA glycosylase (fpg)'	FALSE	FALSE	GGAAAAGACGCCGCCGACGCGGGCGGTT	122	8.74		COG_Replication, recombination and repair	0.246	0.3161	0.1215	0.7061	0.1577	0.6313	0.03868	0.8083
Sphme2DRAFT_0916	'hypothetical protein'	FALSE	FALSE	GGAACGCTCGACGTCGCACGCCAATA	334	8.74		#N/A	0.4493	0.06366	0.3628	0.1751	0.1284	0.6818	0.06572	0.7497
Sphme2DRAFT_0746	'hypothetical protein'	FALSE	FALSE	GCAACAGCGTCCCGAGCGCGACATT	415	8.73		#N/A	-0.225	0.3489	-0.001965	0.9981	-0.1865	0.5493	0.03768	0.8016
Sphme2DRAFT_1670	'Sel1 repeat.'	FALSE	FALSE	GCAACGCCCTGACGGATATGGTGTT	66	8.72		#N/A	0.06163	0.8249	0.07339	0.8424	-0.05714	0.8694	-0.05488	0.6939
Sphme2DRAFT_1955	'hypothetical protein'	FALSE	FALSE	GCAACAATCCGGCGCACCGCTTTGCGTT	111	8.71		#N/A	-0.07282	0.7694	0.22	0.2546	-0.3786	0.08217	-0.08696	0.3858
Sphme2DRAFT_2096	'hypothetical protein'	FALSE	FALSE	GCAACGTGCCGCTGCGACAGCCGGTG	421	8.71		#N/A	-0.1246	0.8685	0.116	0.8623	-0.2459	0.633	-0.004284	0.996
Sphme2DRAFT_0823	'Phage protein D'	FALSE	FALSE	CGAACACCGGCGACGCCTGGTCGCT	284	8.71		COG_Mobilome_prophages, transposons	-0.08059	0.8569	0.2627	0.3374	-0.3841	0.1868	-0.03978	0.8409
Sphme2DRAFT_1190	'Sugar kinases, ribokinase family'	FALSE	FALSE	GGATCGGGGGCCTCACCAAGCTGCT	243	8.7		COG_Carbohydrate transport and metabolism	0.2184	0.5295	0.08658	0.8183	-0.116	0.7461	-0.2575	0.07767
Sphme2DRAFT_2288	'hypothetical protein'	FALSE	FALSE	GGAACCGGCTCGCGGTGCGGCGGGCG	44	8.7		#N/A	0.002549	0.9956	0.1953	0.4987	-0.1897	0.5363	0.001677	0.9949
Sphme2DRAFT_2425	'Dehydrogenases with different specificities (related to short-chain alcohol dehydrogenases)'	FALSE	FALSE	GCCACGGCAAGCCCCTCTGCCCGGTT	115	8.7		COG_General function prediction only	-0.08205	0.7757	-0.06631	0.866	-0.02596	0.9399	-0.000353	0.9986
Sphme2DRAFT_0454	'hypothetical protein'	FALSE	FALSE	GGTACAACCGCCCGAACCGCGCATA	474	8.68		#N/A	-0.05849	0.8898	0.04284	0.9215	-0.1739	0.5639	-0.0764	0.6838
Sphme2DRAFT_0584	'Predicted thioesterase'	FALSE	FALSE	TGATCGCGGCGGCGTGCGGGTCGTT	405	8.68		COG_Lipid transport and metabolism	0.08511	0.7493	-0.04973	0.8981	0.233	0.4101	0.103	0.3827
Sphme2DRAFT_1314	'Protein of unknown function (DUF3154).'	FALSE	FALSE	GGATCGCCACGCGGGCGCCCGTGCT	303	8.68		#N/A	-0.1925	0.773	0.1339	0.8161	-0.3725	0.4168	-0.03274	0.9533
Sphme2DRAFT_2787	'1-deoxy-D-xylulose 5-phosphate reductoisomerase'	FALSE	FALSE	GCATCGTCACGCGGCGCCCGGCGCT	468	8.68		COG_Lipid transport and metabolism	0.06207	0.7618	0.01129	0.9739	0.01263	0.9632	-0.03955	0.7319
Sphme2DRAFT_3387	'CTP synthase'	FALSE	FALSE	GAGACCCCCGCGCGCTCTTGTCGTT	82	8.68		COG_Nucleotide transport and metabolism	-0.09146	0.573	-0.03803	0.8424	-0.2354	0.1248	-0.1833	0.002102
Sphme2DRAFT_3157	'Beta-lactamase class C and other penicillin binding proteins'	FALSE	FALSE	GGGACGAATCGCTCGTCTGCGCGCT	138	8.68		COG_Defense mechanisms	-0.01949	0.9718	0.2704	0.3786	0.005546	0.9891	0.2898	0.04874
Sphme2DRAFT_2852	'hypothetical protein'	FALSE	FALSE	TGAACAGCCGCACCGCCAGCTCGCGTT	223	8.68		#N/A	-0.05291	0.9235	0.03607	0.938	0.108	0.7761	0.196	0.3345
Sphme2DRAFT_2412	'Transcriptional regulators'	FALSE	FALSE	GGAACGTCCTGCGGCTCCAGTCGGCC	100	8.68		COG_Transcription	0.01255	0.9718	0.01167	0.9778	0.1129	0.6956	0.1106	0.308
Sphme2DRAFT_3767	'hypothetical protein'	FALSE	FALSE	GGAACGGACGTCGCCGATATGGCGGT	456	8.68		#N/A	-0.09804	0.8804	0.1499	0.7755	-0.6896	0.0496	-0.483	0.06917
Sphme2DRAFT_2890	'hypothetical protein'	FALSE	FALSE	TGAACCGCCCGCCGTGCGGGCCGAT	203	8.66		#N/A	0.01366	0.9868	-0.01102	0.9937	0.2088	0.6963	0.1962	0.6978
Sphme2DRAFT_0671	'Acyl-CoA synthetases (AMP-forming)/AMP-acid ligases II'	FALSE	FALSE	GGAACCCACCAGCGGATCGGCGAGT	98	8.66		COG_Lipid transport and metabolism	0.004357	0.991	-0.1829	0.5246	-0.2114	0.4705	-0.4022	2.965e-05
Sphme2DRAFT_0371	'Predicted membrane protein'	FALSE	FALSE	GGAACGGCGTCAGGCTTTCGTCGGTG	438	8.65		COG_Function unknown	0.1205	0.6474	0.46	0.04218	-0.2908	0.2977	0.0496	0.7289
Sphme2DRAFT_3341	'hypothetical protein'	FALSE	FALSE	GAAGCAACGCCACCCCGCCGCCGTT	38	8.65		#N/A	0.1418	0.6897	-0.2449	0.4427	-0.1106	0.7739	-0.5201	3.362e-06
Sphme2DRAFT_2760	'2-polyprenylphenol 6-hydroxylase'	FALSE	FALSE	GGAACGCGCGGCCAAG.CGCGGGCT	458	8.65		COG_Coenzyme transport and metabolism	-0.02429	0.9124	-0.07422	0.7222	0.1387	0.495	0.08495	0.3181
Sphme2DRAFT_0027	'NADH dehydrogenase I, D subunit'	FALSE	FALSE	GCAAGGACTTCCCGCTCTCCGGGTT	357	8.65		COG_Energy production and conversion	-0.08727	0.6039	-0.2425	0.009014	0.1993	0.1772	0.04301	0.6116
Sphme2DRAFT_2395	'adenosine deaminase'	FALSE	FALSE	GGAACGGCGGTTCGCGTTGCAGTTT	25	8.64		COG_Nucleotide transport and metabolism	-0.04594	0.8751	-0.2933	0.2227	0.1736	0.5661	-0.06659	0.5835
Sphme2DRAFT_3054	'FOG: EAL domain'	FALSE	FALSE	ACAACCATCCGCCGACAAGTCCGTT	67	8.64		COG_Signal transduction mechanisms	0.1242	0.6513	-0.1328	0.6736	-0.09822	0.7836	-0.358	0.0004901
Sphme2DRAFT_2549	'hypothetical protein'	FALSE	FALSE	GAAACCTTCGGCGCGCTCGTCGAATT	252	8.64		#N/A	0.03057	0.9193	-0.01654	0.9695	0.04265	0.9007	-0.004808	0.9803
Sphme2DRAFT_0691	'tRNA and rRNA cytosine-C5-methylases'	FALSE	FALSE	GGGACGCGCCGGAACGCCATTGGTT	252	8.59		COG_Translation, ribosomal structure and biogenesis	0.2384	0.2932	-0.01869	0.9545	0.2721	0.2573	0.01464	0.9276
Sphme2DRAFT_1513	'ribosomal protein S10, bacterial/organelle'	FALSE	FALSE	GGAAGAAGGCGGCCGTCACACCCCGTT	437	8.59		COG_Translation, ribosomal structure and biogenesis	-0.358	0.02863	-0.1512	0.1434	-0.306	0.08824	-0.09895	0.1722
Sphme2DRAFT_2433	'Beta-glucosidase-related glycosidases'	FALSE	FALSE	GAAACCATGCAGCGCGGACCTAAGCGGTT	54	8.59		COG_Carbohydrate transport and metabolism	-0.2133	0.2646	-0.09024	0.7477	-0.3607	0.08494	-0.242	0.01455
Sphme2DRAFT_2565	'hypothetical protein'	FALSE	FALSE	GGATCGACCGCCGCCGATGCGGATC	349	8.59		#N/A	-0.1941	0.4036	-0.08739	0.8065	-0.0272	0.9392	0.07397	0.5668
Sphme2DRAFT_1049	'7-keto-8-aminopelargonate synthetase and related enzymes'	FALSE	FALSE	CGAACAGCTGGCGCCGCTGGTCGTA	423	8.59		COG_Coenzyme transport and metabolism	0.2872	0.2121	-0.01355	0.9795	0.1739	0.5901	-0.127	0.4257
Sphme2DRAFT_3281	'Thioredoxin-like proteins and domains'	FALSE	FALSE	GGATCGCGGCGCTGGCGATCGCGGGCT	113	8.58		COG_Posttranslational modification, protein turnover, chaperones	0.08886	0.652	-0.1187	0.5339	0.2949	0.1078	0.08466	0.3196
Sphme2DRAFT_2405	'Response regulator containing CheY-like receiver, AAA-type ATPase, and DNA-binding domains'	FALSE	FALSE	GGAAGCAGTTGCGTGTTCGGACGGTT	136	8.58		COG_Signal transduction mechanisms	0.0904	0.8249	-0.3578	0.1326	0.4358	0.08217	-0.02694	0.8887
Sphme2DRAFT_0246	'efflux transporter, outer membrane factor (OMF) lipoprotein, NodT family'	FALSE	FALSE	GCATCAACGAAGGCATGCGGCCGTT	322	8.58		COG_Cell wall, membrane, envolope biogenesis	-0.1559	0.6469	-0.2377	0.3744	0.2462	0.4692	0.1635	0.1235
Sphme2DRAFT_0204	'hypothetical protein'	FALSE	FALSE	GCAACACGCGCGAGGCGGCGCCGTC	461	8.58		#N/A	-0.1312	0.7423	-0.1112	0.7429	-0.03122	0.9338	0.0007857	0.9976
Sphme2DRAFT_3225	'Methylase involved in ubiquinone/menaquinone biosynthesis'	FALSE	FALSE	GGTACGGCGAAGGCCCCGCCGCGCCGCT	380	8.57		#N/A	-0.2759	0.5947	-0.06638	0.8981	0.3134	0.407	0.5195	0.02536
Sphme2DRAFT_3033	'Uncharacterized protein conserved in bacteria'	FALSE	FALSE	GGAACCGGTCGCCACCTCGACCGCG	160	8.56		COG_Cell cycle control, cell division, chromosome partitioning	-0.1672	0.381	-0.1234	0.6079	0.3387	0.1029	0.3798	2.051e-05
Sphme2DRAFT_0159	'RNA polymerase sigma factor, sigma-70 family'	FALSE	FALSE	GCCGCCAGCGCGCCCGTCGCGCGTT	185	8.56		COG_Transcription	0.1259	0.7184	-0.1042	0.7788	0.2794	0.2823	0.05167	0.7934
Sphme2DRAFT_1405	'Uncharacterized protein conserved in bacteria'	FALSE	FALSE	GCAAGCGCGCCGCCGCGACCGGCGATT	130	8.55		COG_Function unknown	0.4239	0.1826	0.02047	0.9525	0.3819	0.1899	-0.02263	0.9183
Sphme2DRAFT_2060	'2-keto-4-pentenoate hydratase/2-oxohepta-3-ene-1,7-dioic acid hydratase (catechol pathway)'	FALSE	FALSE	AGAAAGCGGGCGGCACCAGCCGGTT	390	8.55		COG_Secondary metabolites biodynthesis, transport and catabolism	-0.07253	0.7215	-0.1933	0.2626	0.06014	0.804	-0.06063	0.5797
Sphme2DRAFT_2699	'Predicted transcriptional regulator'	FALSE	FALSE	GCCACACGCCGTCGCCGCTCGCCGTT	76	8.55		COG_Transcription	-0.1606	0.563	0.08371	0.8183	-0.2587	0.3763	-0.01852	0.9182
Sphme2DRAFT_3214	'Leucyl aminopeptidase'	FALSE	FALSE	GCGACGACGCGCCCGGTCTTCCGGTT	437	8.55		COG_amino acid transport and metabolism	-0.01867	0.9282	-0.1273	0.3851	0.2192	0.151	0.1098	0.1188
Sphme2DRAFT_1469	'diguanylate cyclase (GGDEF) domain'	FALSE	FALSE	GCATCCTTGGCGGCCGGGCTCTGTT	311	8.55		#N/A	-0.0532	0.8257	-0.4494	0.04603	-1.563	4.26e-16	-1.959	1.506e-142
Sphme2DRAFT_0896	'dihydropteroate synthase'	FALSE	FALSE	GGGACGGTTTGAGCCTCTTGCCGTT	191	8.54		COG_Coenzyme transport and metabolism	0.04682	0.8649	0.03845	0.9223	-0.08376	0.7988	-0.08268	0.511
Sphme2DRAFT_2990	'Predicted unusual protein kinase'	FALSE	FALSE	GGATCGGTCGGGCGATACGCTCGTC	460	8.54		COG_Coenzyme transport and metabolism	-0.1063	0.6671	-0.2388	0.3339	0.2093	0.4658	0.07745	0.5175
Sphme2DRAFT_0517	'rpsU-divergently transcribed protein'	FALSE	FALSE	GAAACGATGCGACCGCTGCCGGCGCT	345	8.54		COG_Coenzyme transport and metabolism	0.01822	0.9414	-0.01532	0.9614	0.05816	0.8154	0.02527	0.8311
Sphme2DRAFT_2325	'Predicted integral membrane protein'	FALSE	FALSE	GCAACACGGCGTCCGTCGAACCGCT	449	8.53		COG_Function unknown	-0.09705	0.8731	-0.08778	0.8566	-0.08488	0.8469	-0.05975	0.8528
Sphme2DRAFT_2198	'hypothetical protein'	FALSE	FALSE	GGA.CCGGCCCGCTGAGGGGCCGTT	160	8.53		#N/A	-0.00177	0.9959	-0.2721	0.3419	-1.02	4.401e-06	-1.292	4.266e-43
Sphme2DRAFT_0320	'EamA-like transporter family.'	FALSE	FALSE	GAAACGCAACTCTCGCGGCTGGGCATT	308	8.53		#N/A	0.0818	0.7354	0.00689	0.9884	-0.1054	0.7164	-0.1835	0.05903
Sphme2DRAFT_2091	'Alginate lyase.'	FALSE	FALSE	GGATCGGTGGGACGCGCCTGGGCCGATT	376	8.52		#N/A	-0.2333	0.5627	0.564	0.06263	-0.8091	0.003609	-0.02524	0.9496
Sphme2DRAFT_1374	'PilZ domain.'	FALSE	FALSE	GCAACCGCCCCACATCGGGTCGTTT	96	8.52		#N/A	-0.1314	0.5944	-0.3656	0.1248	-0.66	0.003339	-0.9015	3.104e-23
Sphme2DRAFT_2505	'hypothetical protein'	FALSE	FALSE	GGCACCTATGTGCTGTCGGCCGGTT	349	8.51		#N/A	0.1352	0.4623	-0.07186	0.7429	0.2875	0.1234	0.08017	0.4129
Sphme2DRAFT_3374	'N-acetylglutamate synthase and related acetyltransferases'	FALSE	FALSE	GCATCGGCGATGCGCTGGTCGCCCGCT	175	8.51		COG_amino acid transport and metabolism	0.3533	0.008942	0.2522	0.2309	-0.2437	0.3302	-0.3432	1.28e-05
Sphme2DRAFT_3077	'3-hydroxyacyl-CoA dehydrogenase'	FALSE	FALSE	GGATCGGTCACCGCCGGCACCTCGTC	440	8.51		COG_Lipid transport and metabolism	0.2729	0.02362	0.2554	0.09593	0.2591	0.1709	0.2401	0.0004056
Sphme2DRAFT_1779	'Dienelactone hydrolase and related enzymes'	FALSE	FALSE	GGAACGAGTCCGGGGTGACGGGATG	218	8.51		COG_Secondary metabolites biodynthesis, transport and catabolism	-0.03278	0.9069	-0.2225	0.2836	0.1674	0.5055	-0.02635	0.8398
Sphme2DRAFT_1518	'ribosomal protein S19, bacterial/organelle'	FALSE	FALSE	GGCAAGGGCGGCCAGATCGCCCGTT	374	8.49		COG_Translation, ribosomal structure and biogenesis	-0.1428	0.4352	-0.16	0.132	-0.1336	0.4644	-0.1518	0.02779
Sphme2DRAFT_3175	'Response regulators consisting of a CheY-like receiver domain and a winged-helix DNA-binding domain'	FALSE	FALSE	GGATCGGCCCAGCGCCCGGCCGCATCGCGTT	367	8.49		COG_Signal transduction mechanisms	-0.0616	0.8481	-0.02716	0.9525	-0.01491	0.969	0.02216	0.9046
Sphme2DRAFT_1356	'Response regulator consisting of a CheY-like receiver domain and a Fis-type HTH domain'	FALSE	FALSE	GGCACCGTCGCCTTCCACGATGCGTT	357	8.49		COG_Signal transduction mechanisms	0.1789	0.4942	0.1496	0.6752	-0.002624	0.9945	-0.02053	0.932
Sphme2DRAFT_1292	'ABC-type antimicrobial peptide transport system, ATPase component'	FALSE	FALSE	GGCACCGCTTGAGCCTCCAGCCATT	101	8.48		COG_Cell wall, membrane, envolope biogenesis	-0.06601	0.8038	0.2034	0.4364	-0.3932	0.1182	-0.1298	0.2702
Sphme2DRAFT_1653	'Molecular chaperone'	FALSE	FALSE	CGAACGCTTCGGGGCCGAAACGGTT	278	8.47		#N/A	-0.04257	0.8757	-0.01541	0.9682	-0.08088	0.7776	-0.05413	0.7
Sphme2DRAFT_0158	'Fe2+-dicitrate sensor, membrane component'	FALSE	FALSE	GAAACGGCGCGGCTCGCCGCGGCGAT	163	8.47		COG_Inorganic ion transport and metabolism	0.2307	0.3198	0.07711	0.8296	0.2247	0.443	0.06587	0.6484
Sphme2DRAFT_0342	'Predicted deacetylase'	FALSE	FALSE	GGAACGGG.GCGAGGCACGCGAGTT	342	8.46		COG_General function prediction only	0.3556	0.2111	0.05508	0.855	0.2392	0.4502	-0.05937	0.666
Sphme2DRAFT_3203	'Signal transduction histidine kinase, nitrogen specific'	FALSE	FALSE	GGATCGGCGGACTGGCGCTTCATCCGTT	444	8.46		COG_Signal transduction mechanisms	0.09565	0.66	0.02583	0.9366	0.2351	0.2867	0.1631	0.06925
Sphme2DRAFT_1044	'2-keto-3-deoxy-6-phosphogluconate aldolase'	FALSE	FALSE	GGGACCCCCGCCCAACCCCGGGGTG	47	8.43		COG_Carbohydrate transport and metabolism	0.1583	0.7587	-0.5933	0.01574	0.4031	0.1985	-0.3612	0.079
Sphme2DRAFT_2381	'Transcriptional regulators'	FALSE	FALSE	GGATCGGCCTTCACCTTCTTCTCGCCGTT	309	8.43		COG_Transcription	-0.08425	0.7996	-0.08243	0.8328	0.1032	0.7508	0.1013	0.4524
Sphme2DRAFT_0233	'hypothetical protein'	FALSE	FALSE	GCAAGGCGACTCGCGGCCAGCGGTT	117	8.42		#N/A	0.1876	0.5417	-0.4394	0.0513	0.7223	0.003483	0.09451	0.5381
Sphme2DRAFT_1144	'Protein of unknown function (DUF3164).'	FALSE	FALSE	GCAAAGCCCGCCCCCTCCGGCGGGCT	60	8.41		#N/A	0.7326	8.882e-08	0.5621	0.005548	-0.4641	0.06348	-0.637	4.258e-10
Sphme2DRAFT_1588	'hypothetical protein'	FALSE	FALSE	GGAACGATGGTCGCGGGCTCGTCAGAT	88	8.41		#N/A	0	NA	0	NA	-5.125e-15	NA	0	NA
Sphme2DRAFT_3059	'PilZ domain.'	FALSE	FALSE	GGAACAGTAAGCAAGCGTAAACGGTT	63	8.41		#N/A	0.1162	0.6983	-0.04303	0.9133	0.1327	0.6818	-0.03607	0.837
Sphme2DRAFT_1570	'hypothetical protein'	FALSE	FALSE	GGAACGATGGTCGCGGGCTCGTCAGAT	88	8.41		#N/A	0	NA	0	NA	-5.125e-15	NA	0	NA
Sphme2DRAFT_0993	'chaperone protein DnaK'	FALSE	FALSE	GGCACCGCCACGCTGGCCAGCGGCT	445	8.41		COG_Posttranslational modification, protein turnover, chaperones	-0.04671	0.8481	0.4449	8.184e-09	-0.6262	1.678e-06	-0.1348	0.05571
Sphme2DRAFT_0789	'Mg2+ transporter (mgtE)'	FALSE	FALSE	GGATCACGCGGTGGAACGGCACGCCGTT	281	8.41		COG_Inorganic ion transport and metabolism	0.02715	0.9093	0.1293	0.4897	0.08102	0.7276	0.1809	0.01559
Sphme2DRAFT_1810	'prolyl-tRNA synthetase, family I'	FALSE	FALSE	GCAACATGCGCCGGCAGTCGCCGTG	432	8.4		COG_Translation, ribosomal structure and biogenesis	0.1929	0.1747	0.06428	0.7485	0.1692	0.3692	0.03944	0.651
Sphme2DRAFT_2709	'Bacterial extracellular solute-binding proteins, family 5 Middle.'	FALSE	FALSE	GCAACCTGGCGCCGGGGGGAGCCCGTA	473	8.4		COG_amino acid transport and metabolism	0.2644	0.3688	0.005407	0.9934	0.3602	0.2167	0.1041	0.5113
Sphme2DRAFT_3076	'Uncharacterized protein conserved in bacteria'	FALSE	FALSE	GGACCCCGCCCGGGCGCATGGCGGCT	257	8.39		COG_Function unknown	0.003623	0.9904	0.498	0.0001289	-0.7754	2.837e-06	-0.282	7.022e-05
Sphme2DRAFT_2947	'cysteinyl-tRNA synthetase'	FALSE	FALSE	GCATCATGACCGCCACGCTCGCGCGTT	126	8.39		COG_Translation, ribosomal structure and biogenesis	0.04093	0.8649	-0.1577	0.378	0.1796	0.3795	-0.01798	0.8978
Sphme2DRAFT_2088	'Beta-glucosidase-related glycosidases'	FALSE	FALSE	GGATCGCCTTGCCCCAGGCGTCGATA	351	8.38		COG_Carbohydrate transport and metabolism	0.07599	0.8304	0.2216	0.5055	-0.4798	0.09026	-0.3358	0.005203
Sphme2DRAFT_2876	'Outer membrane protein'	FALSE	FALSE	CGAACCCCGGCCCGCCACGCCACCCCGTT	117	8.38		COG_Cell wall, membrane, envolope biogenesis	0.1151	0.885	-0.03914	0.9545	0.1578	0.7881	0.02672	0.9574
Sphme2DRAFT_0771	'Pterin-4a-carbinolamine dehydratase'	FALSE	FALSE	CGAACGCCGCGGGCAGGCGCGCGAT	131	8.38		COG_Coenzyme transport and metabolism	-0.218	0.325	0.01533	0.9681	-0.08101	0.7881	0.1537	0.2
Sphme2DRAFT_0448	'Membrane proteins related to metalloendopeptidases'	FALSE	FALSE	GCGACGGCGCGGCGGCGCGCGCGCT	221	8.38		#N/A	0.3629	0.1284	-0.1492	0.5339	0.5695	0.02175	0.05103	0.6996
Sphme2DRAFT_0520	'hypothetical protein'	FALSE	FALSE	GGAACGCGCAGCTGCAACCTGTGGGCGCT	180	8.37		#N/A	0.2604	0.2824	0.4392	0.01436	-0.1986	0.5005	-0.02382	0.8885
Sphme2DRAFT_1948	'Transcriptional regulator'	FALSE	FALSE	TGATCGACGAGGCCGGGCAGGCGTT	153	8.36		COG_Transcription	0.2218	0.2661	0.06832	0.7955	0.1511	0.5456	-0.003818	0.9865
Sphme2DRAFT_0786	'protoheme IX farnesyltransferase'	FALSE	FALSE	GGAACAGCGCATCGTGCTGCCCTGGCCCGCT	435	8.36		COG_Coenzyme transport and metabolism	0.1289	0.4897	0.06889	0.7631	-0.02698	0.9208	-0.08967	0.309
Sphme2DRAFT_1047	'adenosylmethionine-8-amino-7-oxononanoate transaminase'	FALSE	FALSE	GGAAGCGTTGCGCGCCCGCGGCGTG	167	8.35		COG_Coenzyme transport and metabolism	0.1526	0.4519	0.03926	0.9152	-0.01802	0.9567	-0.13	0.2681
Sphme2DRAFT_0118	'FOG: EAL domain'	FALSE	FALSE	GCAACGCCTCCACCGCGCGCACGGT	223	8.35		COG_Signal transduction mechanisms	-0.08481	0.7584	-0.2216	0.4785	-0.8821	0.0003771	-1.025	1.046e-31
Sphme2DRAFT_1171	'HIRAN domain.'	FALSE	FALSE	GCAACGACCTTACCCGTTCTGTGTT	25	8.34		#N/A	0.2683	0.3074	-0.215	0.5011	-0.257	0.4271	-0.7493	1.936e-10
Sphme2DRAFT_2142	'Geranylgeranyl pyrophosphate synthase'	FALSE	FALSE	GGAACGAGAGGACGGACACGTCGAT	398	8.34		COG_Coenzyme transport and metabolism	0.1329	0.3795	0.147	0.3132	0.04159	0.852	0.05357	0.4986
Sphme2DRAFT_2556	'ATPases involved in chromosome partitioning'	FALSE	FALSE	GAAACTGTCGCAGGACCCGGCGGTC	472	8.34		COG_Cell cycle control, cell division, chromosome partitioning	-0.04875	0.8511	-0.08481	0.8249	-0.8395	0.0001038	-0.8757	5.198e-24
Sphme2DRAFT_2658	'Obg family GTPase CgtA'	FALSE	FALSE	GGATGCGCCGGCAGGGGTGGCCGTT	26	8.34		COG_Cell cycle control, cell division, chromosome partitioning	0.1165	0.5048	-0.01439	0.9614	0.2201	0.2434	0.08592	0.3555
Sphme2DRAFT_0444	'Predicted permeases'	FALSE	FALSE	GGAACCCCGGATCAAGTCCGGGGTG	180	8.33		COG_Function unknown	0.3057	0.1443	0.1404	0.5879	0.2884	0.3064	0.115	0.2735
Sphme2DRAFT_1065	'Predicted Zn-dependent peptidases'	FALSE	FALSE	GGATCGGCCGCGGTCGCCGCGGCGGT	345	8.33		COG_General function prediction only	0.2026	0.1604	0.05232	0.8183	0.1207	0.5719	-0.0312	0.7553
Sphme2DRAFT_0023	'NADH-quinone oxidoreductase, chain G'	FALSE	FALSE	GCAACGGCGGCGATCTCGCCCCGAT	18	8.33		COG_Energy production and conversion	-0.1395	0.4423	-0.2314	0.0133	0.1104	0.5591	0.01725	0.8748
Sphme2DRAFT_1819	'Protein of unknown function (DUF3572).'	FALSE	FALSE	GGATCGGGCGCCGGCCGCCCGGATC	317	8.32		#N/A	-0.1093	0.76	-0.1364	0.6979	0.1286	0.6717	0.1012	0.5673
Sphme2DRAFT_2148	'NTP pyrophosphohydrolases including oxidative damage repair enzymes'	FALSE	FALSE	GGGACGGCGCGCCCGCGCCCGGCGGATT	420	8.32		#N/A	-0.03264	0.9093	0.1961	0.4573	0.01193	0.9762	0.236	0.0119
Sphme2DRAFT_1947	'Uncharacterized protein affecting Mg2+/Co2+ transport'	FALSE	FALSE	TGATCGACGACCTCGACCAGGCGTT	26	8.31		COG_Inorganic ion transport and metabolism	0.1243	0.4854	0.1046	0.6155	0.1055	0.6631	0.08268	0.3719
Sphme2DRAFT_2761	'ubiquinone/menaquinone biosynthesis methyltransferases'	FALSE	FALSE	GGAAGCCGAATCGCCGCGCGTCGTT	372	8.31		COG_Coenzyme transport and metabolism	-0.0745	0.7021	-0.1534	0.3705	0.177	0.3671	0.09808	0.2545
Sphme2DRAFT_0294	'Outer membrane receptor for ferrienterochelin and colicins'	FALSE	FALSE	CGATCCGTTCGCGCTTCGCCCGGTT	439	8.3		#N/A	-0.1648	0.7493	0.2506	0.3388	-0.1665	0.6729	0.237	0.1736
Sphme2DRAFT_0747	'hypothetical protein'	FALSE	FALSE	GGATCGCCGACGATCTGCGCGCCGCT	293	8.3		#N/A	-0.2261	0.308	-0.1505	0.5979	-0.0562	0.8673	0.01724	0.9296
Sphme2DRAFT_1859	'hypothetical protein'	FALSE	FALSE	CGAACCAGTGGCGGGCGGCGGTCTGTT	55	8.3		#N/A	0.1627	0.662	0.2352	0.4122	-0.02003	0.9582	0.05608	0.7811
Sphme2DRAFT_2590	'hypothetical protein'	FALSE	FALSE	GGCACCGGCACCGGCCGTCCGCGCT	228	8.3		#N/A	-0.2132	0.2488	-0.2768	0.4057	-1.731	2.094e-13	-1.798	2.901e-87
Sphme2DRAFT_1872	'hypothetical protein'	FALSE	FALSE	GGAACAGCGTGCGCGGGGGCGGGGCA	0	8.3		#N/A	-0.1068	0.773	0.07174	0.855	0.1101	0.7276	0.2903	0.0173
Sphme2DRAFT_0836	'Phage-related baseplate assembly protein'	FALSE	FALSE	GGATCGGCTTCACCGGCCGCGCCGGCGAGTT	203	8.29		COG_Mobilome_prophages, transposons	0.05883	0.933	-0.09532	0.8714	0.06099	0.9077	-0.0987	0.7884
Sphme2DRAFT_1431	'deoxyguanosinetriphosphate triphosphohydrolase, putative'	FALSE	FALSE	CCAACCGCGTGCTGACCGGCCCGTT	125	8.28		COG_Nucleotide transport and metabolism	-0.001279	0.9972	-0.3941	0.0649	0.4742	0.06104	0.08274	0.5298
Sphme2DRAFT_1435	'Sporulation related domain.'	FALSE	FALSE	GTAACGATCGTCCGGAGCGGCGTTT	120	8.28		#N/A	-0.08445	0.6116	-0.08963	0.6322	-0.3515	0.02437	-0.3577	3.11e-09
Sphme2DRAFT_3128	'polyphosphate kinase 1'	FALSE	FALSE	GGATCGTCACGCAACCGCAACCGTT	18	8.28		COG_Inorganic ion transport and metabolism	-0.1326	0.3996	-0.1753	0.2868	0.04136	0.8626	-0.001465	0.9928
Sphme2DRAFT_2190	'Flp pilus assembly protein TadG'	FALSE	FALSE	AGATCCATCGCGCGCAGCGGCCGCT	444	8.27		COG_Extracellular structures	-0.4245	0.03024	-0.01831	0.9764	-1.822	4.88e-13	-1.435	1.745e-33
Sphme2DRAFT_2304	'MerC mercury resistance protein.'	FALSE	FALSE	GGATCGAGCGCGCGGGCGGCAGGAT	306	8.27		#N/A	0.188	0.3454	0.3166	0.1167	-0.2402	0.3685	-0.1218	0.2234
Sphme2DRAFT_3263	'Soluble lytic murein transglycosylase and related regulatory proteins (some contain LysM/invasin domains)'	FALSE	FALSE	GGGACGCGCGGGTCTTTACACGCGTT	123	8.27		COG_Cell wall, membrane, envolope biogenesis	0.1085	0.6679	-0.7592	2.793e-11	1.077	4.371e-11	0.2082	0.01819
Sphme2DRAFT_2075	'hypothetical protein'	FALSE	FALSE	GGATCGCGGCGGTCGGCGCGCCATA	270	8.27		#N/A	0.006887	0.9903	0.4436	0.07198	-0.495	0.05578	-0.0677	0.7766
Sphme2DRAFT_1617	'K+ transporter'	FALSE	FALSE	GGAACCATGGCCCGCCCATGCCTGCA	121	8.27		COG_Inorganic ion transport and metabolism	-0.07085	0.709	-0.2387	0.08408	0.08064	0.7058	-0.08865	0.2796
Sphme2DRAFT_3843	'hypothetical protein'	FALSE	FALSE	GGAACATCGTTCCGACCAATGCCGCT	446	8.27		#N/A	0.05098	0.9235	-0.009027	0.9893	-0.3088	0.3318	-0.368	0.04939
Sphme2DRAFT_0918	'Uncharacterized protein conserved in bacteria'	FALSE	FALSE	GGAATGGACATCGGCAACCTCCCGGTT	303	8.26		COG_Function unknown	0.261	0.192	0.6671	0.0009088	-0.7034	0.005635	-0.3055	0.0003063
Sphme2DRAFT_3309	'hypothetical protein'	FALSE	FALSE	GGCACGAAGCCGGCGCGTCCGGGCT	280	8.26		#N/A	0.007204	0.984	-0.1853	0.3526	0.5875	0.003534	0.3931	2.827e-07
Sphme2DRAFT_3005	'Protein of unknown function (DUF1049).'	FALSE	FALSE	GGAACCGCGCCTCACCGCCATCCCCGCCTT	85	8.26		#N/A	0.01554	0.9681	-0.2481	0.319	0.4748	0.06286	0.2174	0.04407
Sphme2DRAFT_2998	'acetyl-CoA carboxylase, carboxyl transferase, beta subunit'	FALSE	FALSE	GCAAGGCTCGATCGACCAGGCCGTT	218	8.26		COG_Lipid transport and metabolism	-0.08041	0.6425	-0.1185	0.4923	0.1287	0.5031	0.08881	0.3225
Sphme2DRAFT_2640	'heavy metal efflux pump (cobalt-zinc-cadmium)'	FALSE	FALSE	GCATCGTCACGGCGGGCGCGCTGTT	24	8.26		COG_Inorganic ion transport and metabolism	-0.3004	0.06713	-0.2625	0.2628	-0.2141	0.4101	-0.1855	0.09923
Sphme2DRAFT_0763	'maleylacetoacetate isomerase'	FALSE	FALSE	GGAACGACTTTCCGAAGGCCCAGCT	18	8.26		COG_Posttranslational modification, protein turnover, chaperones	-0.1564	0.5749	-0.4493	0.05414	0.1407	0.661	-0.1499	0.2713
Sphme2DRAFT_1178	'Outer membrane receptor proteins, mostly Fe transport'	FALSE	FALSE	GCAACGATCTGACCGGCGACGGGGCATA	71	8.25		COG_Inorganic ion transport and metabolism	-0.001835	0.9972	0.4419	0.04567	-0.4118	0.1276	0.0202	0.9376
Sphme2DRAFT_1906	'ABC-type polysaccharide/polyol phosphate export systems, permease component'	FALSE	FALSE	GGAACACACCGGCATCCCCTCGCTGCT	158	8.25		COG_Carbohydrate transport and metabolism	-0.197	0.3611	0.04077	0.9239	-0.274	0.3528	-0.02882	0.8387
Sphme2DRAFT_2444	'transcription elongation factor GreA'	FALSE	FALSE	GGCACCCGCCAGCGTGCAGGCCGCT	149	8.25		COG_Transcription	-0.2356	0.2719	0.1714	0.1999	-0.3426	0.08184	0.06444	0.5273
Sphme2DRAFT_2889	'hypothetical protein'	FALSE	FALSE	GGATTGGTCCGGGCCATCCGCCTGTT	54	8.25		#N/A	0.4667	NA	-1.04	NA	1.176	NA	-0.3441	NA
Sphme2DRAFT_0980	'heat shock gene repressor HrcA'	FALSE	FALSE	GGAACGGCGGCACGCGCTCTTCGACGCT	342	8.24		COG_Transcription	0.1472	0.4459	0.1383	0.5306	0.04436	0.8764	0.03173	0.7969
Sphme2DRAFT_3113	'Ferredoxin'	FALSE	FALSE	GGATCGCCCGGATCGCCCACCAGTGATT	253	8.24		COG_Energy production and conversion	-0.1567	0.475	-0.1583	0.4561	-0.07669	0.7912	-0.07527	0.5099
Sphme2DRAFT_3233	'Phosphotransferase System HPr (HPr) Family'	FALSE	FALSE	GGAACGCCCTCCAACCTCGCCATCT	250	8.24		COG_Carbohydrate transport and metabolism	0.007919	0.982	0.1171	0.6305	-0.06595	0.8187	0.04068	0.738
Sphme2DRAFT_3493	'NAD-dependent aldehyde dehydrogenases'	FALSE	FALSE	GGATCGTCGGGATCGTCTCTGCATT	378	8.24		COG_Energy production and conversion	-0.01542	0.9822	0.1454	0.7062	-0.4351	0.1367	-0.27	0.2135
Sphme2DRAFT_3183	'acetate--CoA ligase'	FALSE	FALSE	GAAACCGACGCTCGCCTGCGCCGAGGCGTT	310	8.24		COG_Lipid transport and metabolism	-0.03413	0.8655	-0.03563	0.8675	0.07719	0.6952	0.07501	0.3379
Sphme2DRAFT_2954	'Uncharacterized protein conserved in bacteria'	FALSE	FALSE	GCAACCCCGATTACGTCGGCGCGCT	224	8.24		COG_Function unknown	-0.2689	0.08714	-0.1661	0.3937	0.005405	0.9848	0.1057	0.3333
Sphme2DRAFT_2728	'dihydroorotate dehydrogenase, subfamily 2'	FALSE	FALSE	GGATCCATGGAGGCGGGACGCTCGTGTT	29	8.24		COG_Nucleotide transport and metabolism	0.06532	0.8249	-0.07573	0.8251	0.3161	0.2161	0.1713	0.1183
Sphme2DRAFT_1492	'hypothetical protein'	FALSE	FALSE	GGCACCAGCGTCCCGGCTGGCCGTC	74	8.23		#N/A	0.3496	0.1327	0.1137	0.7024	-0.08736	0.8119	-0.3221	0.001815
Sphme2DRAFT_3079	'Acyl-CoA synthetases (AMP-forming)/AMP-acid ligases II'	FALSE	FALSE	GGAACGGCGAGCGCGCATAACCGGCGAT	149	8.23		COG_Lipid transport and metabolism	0.0927	0.69	0.03094	0.9268	0.06604	0.8248	0.006765	0.9658
Sphme2DRAFT_3895	'Outer membrane protein'	FALSE	FALSE	GGAACGCGGTCGCGACGCCTGCATG	108	8.23		COG_Cell wall, membrane, envolope biogenesis	0.1611	0.5302	0.1432	0.6659	-0.7304	0.00149	-0.7423	1.238e-13
Sphme2DRAFT_2035	'Outer membrane receptor proteins, mostly Fe transport'	FALSE	FALSE	GCAACACGCCCGCCACAGCCCGGCGGT	47	8.22		COG_Inorganic ion transport and metabolism	-0.2604	0.1324	0.2178	0.4051	-0.2308	0.4057	0.2449	0.02124
Sphme2DRAFT_0594	'3-hydroxyacyl-CoA dehydrogenase'	FALSE	FALSE	GCACCGATCCGATCCGCACGGCGTT	233	8.22		COG_Lipid transport and metabolism	-0.1597	0.3999	0.03688	0.9068	-0.3982	0.04631	-0.2046	0.01362
Sphme2DRAFT_0664	'poly(R)-hydroxyalkanoic acid synthase, class I'	FALSE	FALSE	GGAAGCTGCGGCGCCAGAACGGATT	294	8.21		COG_Lipid transport and metabolism	-0.2483	0.1508	0.1146	0.6321	-0.5339	0.006251	-0.1719	0.03708
Sphme2DRAFT_2952	'Fe2+-dicitrate sensor, membrane component'	FALSE	FALSE	GGATGGGGCGGGCGCTCCGTCTGTT	156	8.2		COG_Inorganic ion transport and metabolism	-0.1221	0.4879	-0.4594	0.001013	0.4123	0.01849	0.07504	0.4667
Sphme2DRAFT_2537	'alanine dehydrogenase'	FALSE	FALSE	GCAAGCCTCTCCCGCCCCGCGCGTA	30	8.2		COG_amino acid transport and metabolism	-0.1738	0.275	-0.1824	0.1103	0.4006	0.006348	0.3926	9.88e-11
Sphme2DRAFT_0255	'hypothetical protein'	FALSE	FALSE	CGAACGGTCGCGCCTGTGCCTGTTT	289	8.2		#N/A	0.001169	0.9972	0.305	0.2344	-0.7301	0.001753	-0.4382	0.0004098
Sphme2DRAFT_2704	'hypothetical protein'	FALSE	FALSE	GCATCGCACGCGCCGACCCCTCGAT	340	8.19		#N/A	0.1661	0.795	0.0361	0.9583	0.09708	0.8476	-0.01816	0.9714
Sphme2DRAFT_2073	'NAD-dependent protein deacetylases, SIR2 family'	FALSE	FALSE	GCCACCACCTTCCCGCCACCCGGTT	21	8.19		COG_Posttranslational modification, protein turnover, chaperones	0.1761	0.4868	0.06444	0.8704	0.09546	0.7843	-0.01326	0.9459
Sphme2DRAFT_0637	'Outer membrane cobalamin receptor protein'	FALSE	FALSE	TGAACGAGCGCATCGTGCGGACGGGCGTT	177	8.18		#N/A	-0.101	0.5945	-0.027	0.928	-0.844	6.082e-07	-0.7714	1.416e-33
Sphme2DRAFT_2338	'Type I site-specific restriction-modification system, R (restriction) subunit and related helicases'	FALSE	FALSE	GGAACAGACGCTCGGATGCGGCAAT	183	8.18		COG_Defense mechanisms	-0.06319	0.7519	0.1024	0.6271	-0.1274	0.5657	0.03518	0.7414
Sphme2DRAFT_2479	'Superfamily II helicase'	FALSE	FALSE	GCATCCCCCACGGCCTGCGCCAGCT	279	8.18		#N/A	0.02173	0.9621	-0.0004993	0.9989	0.1237	0.6949	0.1009	0.4693
Sphme2DRAFT_1847	'hypothetical protein'	FALSE	FALSE	TCAACGCTTTGCCCTTTGCCGCGTT	306	8.17		#N/A	0.1603	0.5795	0.007458	0.9895	-0.07853	0.8278	-0.2421	0.02963
Sphme2DRAFT_0879	'Sigma-54 interaction domain./Bacterial regulatory protein, Fis family.'	FALSE	FALSE	GTAACGGCCGGTCGAAACGGGCTTT	226	8.17		#N/A	0.215	0.3505	-0.08579	0.7831	-0.1659	0.5678	-0.4702	1.079e-06
Sphme2DRAFT_0550	'hypothetical protein'	FALSE	FALSE	GGA.CCATGACGCGGTCCGCGCATT	190	8.17		#N/A	0.1955	0.3722	-0.002948	0.9942	0.2885	0.198	0.09065	0.3323
Sphme2DRAFT_0560	'Predicted ATPase'	FALSE	FALSE	GGAACCGGCCCGTACCGGCCCGATC	66	8.16		#N/A	0.1881	0.2974	0.2265	0.1628	-0.04253	0.8702	-0.007353	0.9611
Sphme2DRAFT_2558	'Type II secretory pathway, component ExeA (predicted ATPase)'	FALSE	FALSE	GGATCACCACCTCGGCCAGTGCGGGCGTT	87	8.15		COG_Intracellular trafficking, secretion and vesicular transport	-0.07034	0.7028	-0.1154	0.5882	-0.5565	0.000634	-0.6032	5.156e-21
Sphme2DRAFT_3462	'hypothetical protein'	FALSE	FALSE	GGAGCGGCTCGCCTTCGAGTGCGCGTT	204	8.15		#N/A	0.0259	0.9776	0.4112	0.3481	-0.3958	0.3842	-0.0212	0.9664
Sphme2DRAFT_3243	'Tryptophan halogenase.'	FALSE	FALSE	GCGACGACGCGGAGCGACTCGCCGTT	300	8.14		#N/A	0.09539	0.8025	0.2921	0.3243	-0.312	0.2999	-0.1128	0.5001
Sphme2DRAFT_3148	'DNA repair protein RecN'	FALSE	FALSE	GGATCAACATCGCCGCGTAGGCGCGCT	12	8.14		COG_Replication, recombination and repair	0.1971	0.3207	0.09757	0.6281	0.1523	0.5091	0.04966	0.6121
Sphme2DRAFT_1257	'hypothetical protein'	FALSE	FALSE	GCAACCTCGGCGGTCGAGGCCGGTG	263	8.14		#N/A	0.6644	0.0007033	0.8723	3.445e-05	0.03176	0.9332	0.2353	0.2365
Sphme2DRAFT_3837	'P-type DNA transfer ATPase VirB11'	FALSE	FALSE	GCATCGAACATCGCGAGCAGGGCGGTT	175	8.14		COG_Intracellular trafficking, secretion and vesicular transport	0.08906	0.8275	-0.05291	0.909	0.008975	0.9815	-0.1494	0.474
Sphme2DRAFT_3805	'hypothetical protein'	FALSE	FALSE	GGA.CGGCGTCGCCAGCGCGGGGTT	33	8.14		#N/A	-0.2485	0.4147	0.2112	0.4446	-0.8756	0.0002015	-0.4194	0.0005504
Sphme2DRAFT_0116	'Uncharacterized conserved protein'	FALSE	FALSE	GCGACGAACCGCCCGATCCCCCGCT	325	8.12		COG_Function unknown	-0.02498	0.9413	-0.2508	0.3912	0.2481	0.4246	0.03342	0.8269
Sphme2DRAFT_1304	'phenylalanine-4-hydroxylase, monomeric form'	FALSE	FALSE	GCGTCGGCGGCCGCCAGCCGGCGTT	146	8.12		COG_amino acid transport and metabolism	-0.1238	0.5831	-0.103	0.7276	-0.184	0.4849	-0.1701	0.1522
Sphme2DRAFT_1560	'flavoprotein, HI0933 family'	FALSE	FALSE	GAATCGCTCCGGCCGGTCGCCGGGT	86	8.12		COG_General function prediction only	0.01645	0.9609	-0.2154	0.3865	0.2968	0.2455	0.06465	0.5865
Sphme2DRAFT_2033	'Response regulators consisting of a CheY-like receiver domain and a winged-helix DNA-binding domain'	FALSE	FALSE	GGAACGCGACGACGCCATAGGCGGTC	456	8.11		COG_Signal transduction mechanisms	0.2897	0.3208	0.26	0.346	0.0544	0.8863	0.03457	0.8631
Sphme2DRAFT_3298	'Acetylornithine deacetylase/Succinyl-diaminopimelate desuccinylase and related deacylases'	FALSE	FALSE	TGATCGGGCCGCTGTCCGCGGCGTT	142	8.11		COG_amino acid transport and metabolism	0.1436	0.6116	-0.4249	0.04972	0.4014	0.1177	-0.162	0.2702
Sphme2DRAFT_2838	'Chemotaxis signal transduction protein'	FALSE	FALSE	GAAACAGGTCGCGCGCGGCGTGGCGCT	417	8.11		COG_Cell motility	-0.1867	0.7583	-0.1963	0.7787	-0.8874	0.03229	-0.9091	0.002825
Sphme2DRAFT_0783	'Heme/copper-type cytochrome/quinol oxidase, subunit 3'	FALSE	FALSE	AGATCGGCGCGCGCGACATGGCGTT	405	8.11		COG_Energy production and conversion	-0.03324	0.8597	-0.05362	0.7743	0.04301	0.8288	0.02122	0.825
Sphme2DRAFT_0480	'ATPases involved in chromosome partitioning'	FALSE	FALSE	GGAACCGCGAAAGAAGCGCGCCGCCTTT	305	8.1		COG_Cell motility	-0.00573	0.984	0.2386	0.1103	-0.164	0.4304	0.07815	0.3989
Sphme2DRAFT_1343	'Uncharacterized protein conserved in bacteria'	FALSE	FALSE	GGATCAACGGGGTTGAGGCCCGCATT	102	8.1		COG_Function unknown	0.5493	2.175e-07	0.4344	0.001099	0.6606	6.972e-05	0.5431	2.894e-13
Sphme2DRAFT_2191	'Flp pilus assembly protein TadG'	FALSE	FALSE	GGAACCAGGGGTCGATCGTCGCCGTC	113	8.1		COG_Extracellular structures	-0.3418	0.07624	-0.1052	0.8113	-1.813	3.802e-13	-1.584	6.91e-54
Sphme2DRAFT_2692	'hypothetical protein'	FALSE	FALSE	GGATCTGCGCGCCGCCGCGGCGGTG	326	8.1		#N/A	-0.2657	0.263	-0.4995	0.01714	0.441	0.07789	0.2243	0.04721
Sphme2DRAFT_0843	'P2-like prophage tail protein X'	FALSE	FALSE	GGATCCCACCGAGCCGGCGCCGGCGCT	444	8.1		COG_Mobilome_prophages, transposons	0.4577	NA	0.3794	NA	0.1207	NA	0.04735	NA
Sphme2DRAFT_0083	'Bacterial type II secretion system protein N.'	FALSE	FALSE	GGCTCGGCCGGCGGCGCTGGCCCGCT	139	8.1		#N/A	-0.03817	0.9235	-0.1376	0.6428	0.2172	0.4979	0.1184	0.3395
Sphme2DRAFT_2165	'vacuolar-type H(+)-translocating pyrophosphatase'	FALSE	FALSE	GAAACGCCCGCCCCACCCACTCCGTC	258	8.09		COG_Energy production and conversion	-0.08474	0.787	0.06572	0.8888	-0.3563	0.2132	-0.2078	0.1036
Sphme2DRAFT_0111	'Dioxygenases related to 2-nitropropane dioxygenase'	FALSE	FALSE	GGAACGGGGTGTGCGCTTGGGCGCGAT	210	8.09		COG_General function prediction only	-0.08748	0.6118	0.03468	0.8812	-0.1534	0.4252	-0.0332	0.719
Sphme2DRAFT_3773	'Uncharacterized membrane-associated protein'	FALSE	FALSE	GGAACGACGTGGTGCTGCGGGTGATG	272	8.09		COG_Function unknown	0.1508	0.7138	0.07609	0.8487	-0.1799	0.559	-0.273	0.1144
Sphme2DRAFT_1420	'UDP-N-acetylmuramoylalanine--D-glutamate ligase'	FALSE	FALSE	TCAACGCACCGCCCGCTGCGGTGTT	449	8.08		COG_Cell wall, membrane, envolope biogenesis	0.1035	0.6736	-0.3128	0.03604	0.5489	0.002605	0.1322	0.1524
Sphme2DRAFT_2580	'Chemotaxis response regulator containing a CheY-like receiver domain and a methylesterase domain'	FALSE	FALSE	GGAACATGCCCGTGATGAGCGGGAT	318	8.08		COG_Cell motility	-0.05851	0.8552	-0.4159	0.1555	-1.156	8.539e-06	-1.514	6.794e-49
Sphme2DRAFT_0748	'Transcriptional regulators'	FALSE	FALSE	GCAACATCCGCCGCGCGGTCGATCGCT	190	8.08		COG_Transcription	0.0202	0.9306	0.1678	0.3237	-0.1395	0.5019	0.007612	0.9574
Sphme2DRAFT_0338	'Dioxygenases related to 2-nitropropane dioxygenase'	FALSE	FALSE	GGAACGCCAGCTGATCACCGGCATC	461	8.08		COG_General function prediction only	0.07911	0.6601	0.1715	0.2309	0.05239	0.8154	0.1428	0.04976
Sphme2DRAFT_0280	'Prokaryotic metallothionein.'	FALSE	FALSE	CGAACCGGCTGCGGCTGGTCGCGGCT	395	8.08		#N/A	-0.1015	0.5749	0.05018	0.8515	-0.7674	1.678e-06	-0.6129	1.694e-19
Sphme2DRAFT_0157	'Outer membrane receptor proteins, mostly Fe transport'	FALSE	FALSE	GGAACGGCGGTGACGGTCGACCATG	105	8.08		COG_Inorganic ion transport and metabolism	0.2511	0.2673	0.0575	0.8805	0.2664	0.3336	0.06573	0.6015
Sphme2DRAFT_0779	'Transcriptional regulators'	FALSE	FALSE	TGAACCGAGGGACGAACCACGCATT	0	8.06		COG_Transcription	-0.1934	0.3898	-0.8772	7.196e-07	0.4151	0.1062	-0.2719	0.007127
Sphme2DRAFT_0999	'Uncharacterized protein conserved in bacteria'	FALSE	FALSE	GCAACCTCGTCGCGCGCGTGCCGGTG	473	8.06		COG_Energy production and conversion	-0.2404	0.1204	0.2139	0.1243	-0.412	0.01501	0.04015	0.6689
Sphme2DRAFT_2742	'phosphoserine phosphatase SerB'	FALSE	FALSE	GGATCGCTGCAGCGGACTTGCCGCT	52	8.06		COG_amino acid transport and metabolism	0.1138	0.671	0.1012	0.7429	-0.01376	0.9692	-0.0258	0.9005
Sphme2DRAFT_2866	'ABC-type transport system involved in cytochrome bd biosynthesis, fused ATPase and permease components'	FALSE	FALSE	GGAACGGTCGAGGCGGGCGGTGTACCGCT	426	8.06		COG_Energy production and conversion	0.4808	0.1082	0.3882	0.1063	0.2508	0.4421	0.162	0.2903
Sphme2DRAFT_3416	'Site-specific recombinase XerD'	FALSE	FALSE	GGAACGGCAAGGTCCGGGTGCGCTGGCT	58	8.06		#N/A	-0.1515	0.7519	0.3601	0.1908	-0.3451	0.3172	0.1489	0.4887
Sphme2DRAFT_0357	'Protein of unknown function (DUF2807).'	FALSE	FALSE	GGCACGCTGGAGGCCAATGTCGGCGGTT	260	8.06		#N/A	0.2926	0.1391	0.5354	0.01142	-0.3466	0.1837	-0.09623	0.5011
Sphme2DRAFT_0503	'cell division ATP-binding protein FtsE'	FALSE	FALSE	GGAACGGCGGCGGCGCCTCCTCCTC	400	8.05		COG_Cell cycle control, cell division, chromosome partitioning	-0.003154	0.9944	0.3037	0.1364	-0.2462	0.3352	0.0548	0.6788
Sphme2DRAFT_2429	'Predicted metal-dependent hydrolase of the TIM-barrel fold'	FALSE	FALSE	GGATCACGGGCGCGACCGCCTCGGT	450	8.05		COG_General function prediction only	0.1081	0.6155	0.3015	0.136	-0.2669	0.2785	-0.07258	0.5113
Sphme2DRAFT_1708	'RNA polymerase sigma factor, FliA/WhiG family'	FALSE	FALSE	GCAACAGGCCGCCCAGCCGCTGATC	176	8.05		COG_Transcription	0.2846	0.2488	-0.2959	0.3748	0.4977	0.09372	-0.1035	0.4748
Sphme2DRAFT_1899	'2,3,4,5-tetrahydropyridine-2,6-dicarboxylate N-succinyltransferase'	FALSE	FALSE	GCAACTGCCCGGCCGCAAGCTCGTC	335	8.04		COG_amino acid transport and metabolism	0.1257	0.5116	-0.08207	0.6922	0.2742	0.1489	0.06642	0.5011
Sphme2DRAFT_2335	'hypothetical protein'	FALSE	FALSE	GGCTCCGTCGCCGCGCTCGTCGGCT	45	8.04		#N/A	-0.378	0.1976	0.1022	0.8169	-1.202	4.98e-06	-0.7283	9.209e-09
Sphme2DRAFT_1360	'Predicted hydrolases or acyltransferases (alpha/beta hydrolase superfamily)'	FALSE	FALSE	GAAACGGGGCGCTACGATCCCTCGCT	375	8.04		COG_Coenzyme transport and metabolism	0.2165	0.342	0.1598	0.6106	0.02846	0.9384	-0.03073	0.8305
Sphme2DRAFT_3185	'Uncharacterized protein conserved in bacteria'	FALSE	FALSE	CCAACGAGGCGGATCGGGCGGCCGTT	129	8.03		COG_Function unknown	-0.08635	0.715	-0.07196	0.8127	-0.006527	0.9841	0.005449	0.9755
Sphme2DRAFT_3107	'alpha-1,4-glucan:alpha-1,4-glucan 6-glycosyltransferase'	FALSE	FALSE	TGAACGCAATCGCCTCTGGGGTGTT	234	8.03		COG_Carbohydrate transport and metabolism	-0.3652	0.003764	-0.5167	0.00114	0.4426	0.02263	0.29	0.0002532
Sphme2DRAFT_3813	'Transposase and inactivated derivatives'	FALSE	FALSE	GGAACCAGTGCGTGT.TCAGGCATT	284	8.03		#N/A	0.4153	NA	-0.545	NA	0.02256	NA	-0.9213	NA
Sphme2DRAFT_1290	'efflux transporter, outer membrane factor (OMF) lipoprotein, NodT family'	FALSE	FALSE	GCAACGCACCGCGCGGGGATCGGCGGATT	129	8.02		COG_Cell wall, membrane, envolope biogenesis	0.1522	0.5048	0.3069	0.07491	-0.1558	0.5667	-0.0038	0.9828
Sphme2DRAFT_1877	'TonB family C-terminal domain'	FALSE	FALSE	GCATCGACGGCCCCGGCCCCGGTCT	215	8.02		#N/A	0.02088	0.9544	0.2706	0.2968	-0.2106	0.482	0.05189	0.7144
Sphme2DRAFT_0985	'adenylosuccinate lyase'	FALSE	FALSE	GAATCCATCGGCGTGGCTGCGGGCT	354	8.01		COG_Nucleotide transport and metabolism	0.05272	0.7596	0.0457	0.8182	0.1827	0.2684	0.1752	0.003639
Sphme2DRAFT_3440	'Uncharacterized conserved protein'	FALSE	FALSE	GGCACGCGCTACGCCGGTCGCGCGGT	297	8.01		COG_Posttranslational modification, protein turnover, chaperones	0.1578	0.8249	0.4039	0.2874	0.1328	0.8084	0.3825	0.2208
Sphme2DRAFT_2723	'Aspartyl/asparaginyl beta-hydroxylase and related dioxygenases'	FALSE	FALSE	GACACCTGGCCCGGCGGCACGCCGTT	437	8.01		#N/A	0.3133	0.2275	0.001301	0.9981	-0.07146	0.8476	-0.3851	0.002638
Sphme2DRAFT_0335	'TolQ protein'	FALSE	FALSE	GCATCGACCAGCCCGCGGGTGGACGGTT	459	8.01		COG_Intracellular trafficking, secretion and vesicular transport	0.241	0.0241	0.2736	0.03086	0.2375	0.1512	0.2688	6.316e-06
Sphme2DRAFT_0274	'Chloride channel protein EriC'	FALSE	FALSE	GGATCGCATCCGCCAGCAGGTGGTG	377	8.01		COG_Inorganic ion transport and metabolism	0.2172	0.4699	-0.06126	0.8768	0.3499	0.2411	0.06022	0.7053
Sphme2DRAFT_1193	'Esterase/lipase'	FALSE	FALSE	GGAGCCACGCCAGCGGCGGCCTGCT	370	8		COG_Lipid transport and metabolism	0.22	0.6543	0.1891	0.6703	-0.3037	0.4271	-0.3486	0.1257
Sphme2DRAFT_1792	'hypothetical protein'	FALSE	FALSE	GCAACCAGGAACAGTTCAAGTCGGCGGTT	228	8		#N/A	0.206	0.5726	-0.1148	0.776	-0.004521	0.9911	-0.3045	0.03592
Sphme2DRAFT_2428	'Dehydrogenases with different specificities (related to short-chain alcohol dehydrogenases)'	FALSE	FALSE	CCAACGACGTGTCGGAGCGCGCGTT	378	8		COG_General function prediction only	0.1407	0.4798	0.3268	0.09213	-0.1954	0.462	-0.008682	0.9611
Sphme2DRAFT_2751	'nucleotide sugar dehydrogenase'	FALSE	FALSE	CGAACGTCGCGCGGATCGCGCCGCT	299	8		COG_Cell wall, membrane, envolope biogenesis	-0.09134	0.7107	-0.3136	0.2629	-0.9136	9.074e-05	-1.141	1.005e-32
Sphme2DRAFT_1441	'Twin arginine targeting (Tat) protein translocase TatC'	FALSE	FALSE	TAAACCCGCCCCGCAGTCCGACGTT	104	7.99		COG_Intracellular trafficking, secretion and vesicular transport	-0.1222	0.4487	-0.1366	0.4183	0.01012	0.9692	-0.005472	0.9684
Sphme2DRAFT_2402	'Response regulators consisting of a CheY-like receiver domain and a winged-helix DNA-binding domain'	FALSE	FALSE	GTGACGATGGCGCGGGCGCCCGGTT	60	7.99		COG_Signal transduction mechanisms	0.1836	0.6694	-0.08559	0.8181	0.446	0.1342	0.184	0.1603
Sphme2DRAFT_2426	'L-alanine-DL-glutamate epimerase and related enzymes of enolase superfamily'	FALSE	FALSE	GGATCGCCACGCCGCGCTGGCCGGCCGCT	291	7.99		COG_Cell wall, membrane, envolope biogenesis	-0.01042	0.9804	0.4053	0.02093	-0.5393	0.01955	-0.1256	0.1937
Sphme2DRAFT_2337	'Uncharacterized protein conserved in bacteria'	FALSE	FALSE	GGAACCGCGATCCTCATGCGCAGCGGCGTT	342	7.99		#N/A	-0.03218	0.9703	0.2315	0.6348	-0.5171	0.2218	-0.258	0.4129
Sphme2DRAFT_0950	'Pilus biogenesis CpaD protein (pilus_cpaD).'	FALSE	FALSE	GGAGCGGCGCCCGTCCCCGGCTTTT	34	7.99		#N/A	-0.0003665	0.9981	-0.1962	0.5974	-1.069	1.21e-05	-1.269	3.272e-56
Sphme2DRAFT_0489	'pyridoxal phosphate enzyme, YggS family'	FALSE	FALSE	GGCAGCAGCGCCGCGCCGATGCGTT	79	7.98		COG_General function prediction only	0.1697	0.3208	-0.01103	0.9739	0.2466	0.2161	0.06182	0.569
Sphme2DRAFT_2512	'trigger factor'	FALSE	FALSE	GGACCGGCTGGCTGGGCTGGGCGGGCGTT	331	7.98		COG_Posttranslational modification, protein turnover, chaperones	-0.03986	0.8751	0.02083	0.886	-0.06891	0.7326	-0.008622	0.9426
Sphme2DRAFT_2579	'Response regulator containing CheY-like receiver domain and AraC-type DNA-binding domain'	FALSE	FALSE	GCACCGCGCGCGCGATCCGTGGGCT	372	7.98		#N/A	-0.2273	0.2661	-0.4273	0.1316	-1.246	3.271e-07	-1.452	1.916e-49
Sphme2DRAFT_3283	'universal bacterial protein YeaZ'	FALSE	FALSE	GCACCCGCGCTCGCCGCGGCCGGCGTT	248	7.98		COG_Translation, ribosomal structure and biogenesis	0.1861	0.476	-0.1041	0.6973	0.285	0.2799	-0.003405	0.9865
Sphme2DRAFT_2519	'hypothetical protein'	FALSE	FALSE	GGCACCCTGCGCCACCGTGCCGTCGTT	116	7.98		#N/A	-0.2865	0.7655	0.00163	0.9987	0.3194	0.6399	0.6099	0.2459
Sphme2DRAFT_2058	'Superfamily II DNA and RNA helicases'	FALSE	FALSE	GGA.CGGCGCGCTGGCGAGGCCGTT	18	7.98		COG_Replication, recombination and repair	0.01561	0.9415	0.1822	0.2259	-0.4583	0.003022	-0.2923	2.752e-06
Sphme2DRAFT_0876	'flagellar motor switch protein FliG'	FALSE	FALSE	GGATCGGCGCCGACGGCACCGCGCCGCT	150	7.98		COG_Cell motility	-0.07176	0.7617	-0.003033	0.9966	-0.7885	0.001307	-0.7235	2.945e-24
Sphme2DRAFT_0341	'hypothetical protein'	FALSE	FALSE	GCAACCGGCTTCACCTTGAGCGATT	180	7.97		#N/A	0.1044	0.6694	-0.02509	0.9551	0.01932	0.9578	-0.0975	0.4235
Sphme2DRAFT_3190	'D-alanyl-D-alanine carboxypeptidase'	FALSE	FALSE	GGATCGCGGTGCGCGTCCCCGCCAGCT	356	7.97		COG_Cell wall, membrane, envolope biogenesis	-0.1114	0.4519	-0.2149	0.09522	0.1237	0.4983	0.01862	0.8528
Sphme2DRAFT_1966	'aconitate hydratase 1'	FALSE	FALSE	CGAACGCACGCGCAGCATAGGCGCT	123	7.97		COG_Energy production and conversion	0.01987	0.9372	-0.01377	0.9318	0.05674	0.773	0.02241	0.8219
Sphme2DRAFT_1496	'2-phosphoglycolate phosphatase, prokaryotic'	FALSE	FALSE	GGATCAGCATCGGCCGCCCGGCGAT	146	7.96		COG_Energy production and conversion	-0.1378	0.485	-0.1617	0.4916	0.03554	0.9081	0.01075	0.9511
Sphme2DRAFT_3863	'Lysophospholipase L1 and related esterases'	FALSE	FALSE	GCAACGATCCCGCCGCCGATCCGCG	342	7.96		COG_amino acid transport and metabolism	-0.05339	0.8566	0.1705	0.5182	-0.1405	0.6477	0.08629	0.4524
Sphme2DRAFT_1594	'undecaprenyl-diphosphatase UppP'	FALSE	FALSE	GGA.CGGCCCGACCGCATCCCCGTT	103	7.95		COG_Lipid transport and metabolism	0.02151	0.9213	-0.01663	0.9504	-0.03729	0.8694	-0.07688	0.3661
Sphme2DRAFT_1488	'phosphate ABC transporter, permease protein PstA'	FALSE	FALSE	CGAACGCCTCGTCCGAAAGCGCGCT	437	7.95		COG_Inorganic ion transport and metabolism	0.1179	0.7061	-0.02431	0.9568	0.4777	0.06094	0.3313	0.001481
Sphme2DRAFT_0513	'PAS domain S-box'	FALSE	FALSE	GCATCCGGCGGCGGCCGTGGTGGCT	85	7.95		COG_Signal transduction mechanisms	0.1231	0.5116	0.1957	0.194	-0.1006	0.6521	-0.02876	0.8089
Sphme2DRAFT_1127	'hypothetical protein'	FALSE	FALSE	GGAGCGGGATGCGCCGCCCGCCCCCATT	239	7.94		#N/A	0.6732	0.001583	0.05451	0.9152	0.4587	0.09206	-0.1814	0.3391
Sphme2DRAFT_0389	'phage putative head morphogenesis protein, SPP1 gp7 family'	FALSE	FALSE	GCAACCGCCGAAAATGCGGTCCATT	114	7.94		#N/A	0.2734	0.4854	0.09503	0.8252	0.08269	0.829	-0.07999	0.7558
Sphme2DRAFT_0504	'Cell division protein'	FALSE	FALSE	GCAACGTCGACCCGGACATGGCCGAT	176	7.93		COG_Cell cycle control, cell division, chromosome partitioning	0.3756	0.1747	0.1128	0.7202	0.2093	0.5524	-0.04924	0.737
Sphme2DRAFT_1346	'Transcriptional regulator'	FALSE	FALSE	GAAACCGATCGTTTCCTCAAGCGGTT	41	7.93		COG_Transcription	0.01911	0.9502	0.2005	0.386	-0.008955	0.981	0.1765	0.09445
Sphme2DRAFT_2887	'hypothetical protein'	FALSE	FALSE	CGAACGCCTCTACCCGCAAGGTGCGTT	3	7.92		#N/A	-0.1962	0.7138	0.03509	0.9502	0.03024	0.9501	0.2455	0.2991
Sphme2DRAFT_2473	'Transposase and inactivated derivatives'	FALSE	FALSE	AGAACCTGCGGCTGCGCCGCGCGAT	279	7.92		COG_Mobilome_prophages, transposons	-0.03308	0.9747	0.03093	0.9708	-0.04503	0.9446	-0.009557	0.9879
Sphme2DRAFT_2215	'Transposase and inactivated derivatives'	FALSE	FALSE	AGAACCTGCGGCTGCGCCGCGCGAT	279	7.92		COG_Mobilome_prophages, transposons	0.2272	0.8114	-0.06516	0.9503	0.3584	NA	0.05547	0.9508
Sphme2DRAFT_2113	'Transposase and inactivated derivatives'	FALSE	FALSE	AGAACCTGCGGCTGCGCCGCGCGAT	279	7.92		COG_Mobilome_prophages, transposons	0.23	NA	2.165	NA	-1.239	NA	0.7151	NA
Sphme2DRAFT_0449	'MAPEG family.'	FALSE	FALSE	GGATCACTGCGGAGCGGCTGGCGCT	357	7.92		#N/A	0.4074	0.2748	0.09745	0.7994	0.4092	0.2449	0.1075	0.5004
Sphme2DRAFT_1509	'ribosomal protein S12, bacterial/organelle'	FALSE	FALSE	GCAACAGGCCCGCCACCACCGCCGCGCT	323	7.91		COG_Translation, ribosomal structure and biogenesis	-0.2603	0.2265	0.05491	0.7736	-0.4578	0.01564	-0.1439	0.09163
Sphme2DRAFT_1717	'flagellar basal-body rod protein FlgC'	FALSE	FALSE	GCATCGGCCAGATCACCCGCGCGCT	165	7.91		COG_Cell motility	0.04913	0.8569	-0.3086	0.3591	0.1787	0.6163	-0.1813	0.2249
Sphme2DRAFT_2040	'tRNA pseudouridine 55 synthase'	FALSE	FALSE	TCAACCTGCTCCCGATGCCGCCGTT	210	7.91		COG_Translation, ribosomal structure and biogenesis	-0.3566	0.05495	0.2499	0.02297	-0.6208	0.0005256	-0.01542	0.896
Sphme2DRAFT_0751	'Chemotaxis signal transduction protein'	FALSE	FALSE	GCAGCGCGCGCGCTCTGCGGGCGCT	188	7.91		COG_Cell motility	-0.1523	0.3512	-0.3973	0.02677	-0.7289	3.056e-05	-0.9692	7.019e-41
Sphme2DRAFT_0611	'Predicted aminopeptidases'	FALSE	FALSE	GGCACGGCCCAGGCCGGCGGCCGGTA	191	7.91		#N/A	0.08393	0.745	-0.1164	0.7061	-0.09412	0.7739	-0.296	0.003081
Sphme2DRAFT_1816	'ribosomal protein L33, bacterial type'	FALSE	FALSE	GCACCGCCTCCAGCGCCATGTCGTT	196	7.9		COG_Translation, ribosomal structure and biogenesis	-0.3057	0.1187	0.02292	0.9215	-0.6006	0.0005418	-0.2713	0.0003714
Sphme2DRAFT_2208	'HIRAN domain.'	FALSE	FALSE	GGAACAGGATGCGCTCT.GGGCGTT	211	7.9		#N/A	-0.08278	0.7835	0.1756	0.556	-0.5109	0.04677	-0.2586	0.01294
Sphme2DRAFT_3031	'Protein-L-isoaspartate carboxylmethyltransferase'	FALSE	FALSE	GCATCCGCCGCTTGGCGCGACGGGTT	70	7.9		COG_Posttranslational modification, protein turnover, chaperones	0.2641	0.1255	0.06655	0.7832	0.2087	0.3414	0.009983	0.9574
Sphme2DRAFT_2819	'hypothetical protein'	FALSE	FALSE	GGGTCGCCGCGGCAGCCCTGTCGTT	364	7.9		#N/A	-0.19	0.213	0.0007626	0.9981	0.1591	0.443	0.3503	2.257e-06
Sphme2DRAFT_2046	'Predicted nucleic-acid-binding protein implicated in transcription termination'	FALSE	FALSE	GGATCCAGACTGGCTGACCTGGCGATT	130	7.9		COG_General function prediction only	-0.2383	0.1699	-0.07853	0.7429	-0.2168	0.3399	-0.05905	0.5448
Sphme2DRAFT_0764	'homogentisate 1,2-dioxygenase'	FALSE	FALSE	GGATCGGGTCACCCCGCCCCATCCACT	215	7.9		COG_Secondary metabolites biodynthesis, transport and catabolism	-0.1458	0.5048	-0.5828	0.004211	0.01223	0.9752	-0.4105	2.6e-05
Sphme2DRAFT_0790	'Peptidyl-prolyl cis-trans isomerase (rotamase) - cyclophilin family'	FALSE	FALSE	GGCACGATTGGCCACCCTTCGGGGATT	55	7.89		COG_Posttranslational modification, protein turnover, chaperones	0.04493	0.7984	0.0619	0.7429	0.01869	0.9332	0.03457	0.6794
Sphme2DRAFT_3001	'tryptophan synthase, beta subunit'	FALSE	FALSE	TCAACGCCGGCCGGCTCGACGCGCT	390	7.89		COG_amino acid transport and metabolism	-0.001573	0.9956	-0.1478	0.3348	0.2277	0.145	0.07984	0.3952
Sphme2DRAFT_2992	'hypothetical protein'	FALSE	FALSE	GCAACGACGGCCCTGCCGCCCCGCC	416	7.89		#N/A	0.4569	0.1615	0.1643	0.696	1.112	6.324e-05	0.8226	1.858e-11
Sphme2DRAFT_2676	'hypothetical protein'	FALSE	FALSE	GCCACCCCGGCGGGCGCCGGCGCGCT	262	7.89		#N/A	0.2607	0.4297	0.1502	0.6281	-0.1178	0.7361	-0.2253	0.1382
Sphme2DRAFT_0805	'hypothetical protein'	FALSE	FALSE	GGAACCAGCGCCACATTGCGTTGTG	438	7.89		#N/A	0.2348	0.6955	0.5122	0.1853	-0.1478	0.7844	0.1056	0.7745
Sphme2DRAFT_1309	'succinate dehydrogenase, cytochrome b556 subunit'	FALSE	FALSE	GCATAGGCGGCGGCGACCGAGCGTT	467	7.88		COG_Energy production and conversion	-0.07351	0.6598	0.01499	0.9525	0.1278	0.4915	0.2151	0.0002532
Sphme2DRAFT_3426	'efflux transporter, outer membrane factor (OMF) lipoprotein, NodT family'	FALSE	FALSE	GGCACCGGTCTCGTCTTCGTGCCGTT	386	7.88		COG_Cell wall, membrane, envolope biogenesis	-0.1163	0.682	0.04615	0.9182	-1.393	5.029e-10	-1.234	1.555e-34
Sphme2DRAFT_3423	'Transcriptional regulators'	FALSE	FALSE	GCAACGATTTGCCTGACGAGGATGTT	2	7.88		COG_Transcription	0.3785	0.02528	0.4955	0.02947	-1.453	6.729e-11	-1.341	6.394e-51
Sphme2DRAFT_2151	'Uncharacterized conserved protein'	FALSE	FALSE	TGAACATGTTCACGTCCTCCCCGTT	100	7.88		COG_Function unknown	-0.1254	0.4798	0.2591	0.1115	-0.1716	0.4304	0.2134	0.009486
Sphme2DRAFT_1771	'Uncharacterized small protein containing a coiled-coil domain'	FALSE	FALSE	GGATCG.TTGCCCCGTGCTGCCGTT	102	7.88		COG_Function unknown	0.3904	0.2328	-0.06784	0.8907	0.323	0.3327	-0.1254	0.5787
Sphme2DRAFT_1863	'Cytochrome c1'	FALSE	FALSE	GGAGCGTCCGCGCCCGCTGCCCAAT	93	7.87		COG_Energy production and conversion	-0.3174	0.02805	-0.06854	0.6734	-0.3528	0.03348	-0.1046	0.1385
Sphme2DRAFT_1072	'Geranylgeranyl pyrophosphate synthase'	FALSE	FALSE	GCAAGGCTGCCGGCACCCGCCCCTT	273	7.87		COG_Coenzyme transport and metabolism	0.1231	0.5305	-0.01807	0.9525	0.05987	0.8154	-0.08116	0.4606
Sphme2DRAFT_2107	'Uncharacterized protein conserved in bacteria'	FALSE	FALSE	GGATCGACGCTGGGCGCGGCGTCGCTGTT	191	7.86		COG_Function unknown	0.001456	0.9972	0.5426	0.05008	-0.2973	0.3968	0.2328	0.233
Sphme2DRAFT_3108	'glycogen/starch/alpha-glucan phosphorylases'	FALSE	FALSE	GCAACTGCCCTTCGCCGTCGTGCCGCT	217	7.85		COG_Carbohydrate transport and metabolism	-0.2159	0.1255	0.06216	0.7762	-0.0764	0.7459	0.2005	0.004728
Sphme2DRAFT_0631	'Acetyltransferases, including N-acetylases of ribosomal proteins'	FALSE	FALSE	GCAACCCAAGGCGGTCGCCGCGGTC	470	7.85		COG_Posttranslational modification, protein turnover, chaperones	0.1694	0.5048	-0.001238	0.9981	0.04701	0.897	-0.1169	0.3808
Sphme2DRAFT_0383	'hypothetical protein'	FALSE	FALSE	GGAAGAGGCTGGGCCCTTCGGCGCGCT	155	7.85		#N/A	-0.2854	0.1928	0.2182	0.4034	-0.5886	0.0225	-0.09028	0.4587
Sphme2DRAFT_2030	'Predicted metal-dependent hydrolase with the TIM-barrel fold'	FALSE	FALSE	GGAACACGGTGGCGCCGGTCATCTCGCT	176	7.84		COG_General function prediction only	0.03977	0.8511	0.1118	0.5182	-0.1628	0.3981	-0.09158	0.2443
Sphme2DRAFT_2702	'hypothetical protein'	FALSE	FALSE	GGATCGCGTGCTGGAGGAGGGCGAT	458	7.84		#N/A	0.1977	0.4101	-0.04803	0.8888	0.4698	0.0503	0.2249	0.02529
Sphme2DRAFT_0442	'hypothetical protein'	FALSE	FALSE	GGACCGCCGACCACGCCGTCCCGCT	237	7.83		COG_Cell motility	0.5437	0.3251	0.1124	0.8759	0.1656	0.7825	-0.2815	0.512
Sphme2DRAFT_1922	'lipoprotein signal peptidase'	FALSE	FALSE	GGCACCGACTGGGCCGACGTCCGCT	267	7.83		COG_Cell wall, membrane, envolope biogenesis	0.09345	0.6182	0.09068	0.6673	-0.0663	0.7843	-0.07204	0.4406
Sphme2DRAFT_2944	'hypothetical protein'	FALSE	FALSE	GGAACGCTTGGGGGGCGTATCGATC	42	7.83		#N/A	-0.05193	0.8938	0.198	0.556	-0.2237	0.4891	0.0327	0.8751
Sphme2DRAFT_3315	'Transcriptional regulator'	FALSE	FALSE	GGGACGACCAGCTGCGGCCCCGCCCGCT	413	7.83		COG_Transcription	0.1162	0.7596	-0.1351	0.6943	0.357	0.1664	0.1158	0.4651
Sphme2DRAFT_2612	'MiaB-like tRNA modifying enzyme'	FALSE	FALSE	GGAACACGCGCCGCTCCGGGGGAAA	331	7.83		COG_Translation, ribosomal structure and biogenesis	0.1965	0.2491	0.02674	0.9247	0.2131	0.3212	0.0405	0.7154
Sphme2DRAFT_0533	'Electron transfer flavoprotein, beta subunit'	FALSE	FALSE	GCATCATGTCCGGGCCTGATTCGTT	130	7.82		COG_Energy production and conversion	-0.1653	0.3696	-0.06509	0.6995	-0.2284	0.2054	-0.1279	0.06816
Sphme2DRAFT_3269	'Phytoene/squalene synthetase'	FALSE	FALSE	GGGACAGGAACGAAGGCTGGCCGTT	182	7.82		#N/A	0.3462	0.3374	-0.218	0.512	0.546	0.08184	-0.005297	0.9865
Sphme2DRAFT_0633	'Uroporphyrinogen-III synthase'	FALSE	FALSE	GGAACTCGCCGCCGACCTGCTCGCC	35	7.82		COG_Coenzyme transport and metabolism	0.482	0.352	-0.004117	0.9948	0.3562	0.3924	-0.08978	0.78
Sphme2DRAFT_3463	'Dipeptidyl aminopeptidases/acylaminoacyl-peptidases'	FALSE	FALSE	TGAACGAACCGTCACATAAGGGGTT	4	7.81		COG_amino acid transport and metabolism	-0.004091	0.9865	-0.09303	0.6203	0.3088	0.06122	0.2175	0.002168
Sphme2DRAFT_3461	'hypothetical protein'	FALSE	FALSE	GCACCGCCCTTGGATGGCGGCCGTT	305	7.81		COG_Inorganic ion transport and metabolism	0.001291	0.9972	0.2162	0.4515	-0.05361	0.894	0.1717	0.3444
Sphme2DRAFT_3110	'hypothetical protein'	FALSE	FALSE	GGAACCGCCGACAAGGCGGACATCGTT	338	7.81		#N/A	-0.3202	0.1083	-0.2762	0.2628	-0.3298	0.2035	-0.284	0.003039
Sphme2DRAFT_2423	'Lysophospholipase L1 and related esterases'	FALSE	FALSE	GTTACGTCAGCCGCGGCTGCGCGTT	306	7.81		COG_amino acid transport and metabolism	-0.1092	0.6837	0.265	0.3539	-0.7367	0.001845	-0.3742	0.0002726
Sphme2DRAFT_0126	'diguanylate cyclase (GGDEF) domain'	FALSE	FALSE	GGAAGGGCGCCGCGGCGCCCGGGGGGT	9	7.81		#N/A	-0.2156	0.1586	-0.3065	0.2837	-1.488	3.447e-12	-1.586	2.146e-90
Sphme2DRAFT_3887	'Site-specific recombinases, DNA invertase Pin homologs'	FALSE	FALSE	GGAACACTGGTAACCACGCCCCACGTATT	367	7.81		COG_Replication, recombination and repair	0.01909	0.9564	0.1678	0.5206	-0.5501	0.01281	-0.4002	9.954e-05
Sphme2DRAFT_0796	'Phospholipid N-methyltransferase'	FALSE	FALSE	GCAACCGCATGTCTTGAAACGCGTT	75	7.8		COG_Lipid transport and metabolism	-0.05589	0.7493	-0.06726	0.754	0.05139	0.8168	0.03882	0.6937
Sphme2DRAFT_2986	'Glutathione peroxidase'	FALSE	FALSE	GCAGCCAGCGCGCGATCGAACGGTT	138	7.8		COG_Defense mechanisms	-0.04807	0.891	0.2105	0.4368	-0.07303	0.8474	0.1808	0.08467
Sphme2DRAFT_0794	'Arabinose efflux permease'	FALSE	FALSE	CGATCCGCGAGGCGGGCCGGGCGCGTT	241	7.8		COG_Carbohydrate transport and metabolism	0.2959	0.2122	0.1139	0.7286	0.1753	0.5865	-0.003266	0.9875
Sphme2DRAFT_2076	'Methyl-accepting chemotaxis protein'	FALSE	FALSE	GCAACGGTTGCGGGGGGCGAGGCCGTC	80	7.79		COG_Cell motility	0.07545	0.765	-0.2704	0.3883	-0.5635	0.03876	-0.9266	9.147e-24
Sphme2DRAFT_0289	'conserved hypothetical integral membrane protein'	FALSE	FALSE	GCAA.GGCAGCCCCGGTAGCGCGTT	34	7.78		COG_Function unknown	0.1087	0.6531	0.2	0.4318	0.0696	0.8308	0.1538	0.14
Sphme2DRAFT_0627	'Uncharacterized protein conserved in bacteria'	FALSE	FALSE	GGCACGGGCGCGTCACCGCGCCGAT	242	7.78		COG_Signal transduction mechanisms	0.4623	0.1819	-0.02591	0.9588	0.4284	0.2389	-0.0474	0.8016
Sphme2DRAFT_1229	'Beta-xylosidase'	FALSE	FALSE	GCATCATCCCCGCCGACATGCCGCT	57	7.78		#N/A	-0.1327	0.773	0.04056	0.9268	-0.08029	0.8431	0.08318	0.6588
Sphme2DRAFT_2292	'Phosphoribosylanthranilate isomerase'	FALSE	FALSE	GGAACGGCGCGAGAAGTGGAGCCTGTT	152	7.78		COG_amino acid transport and metabolism	0.02762	0.9343	0.1362	0.6707	0.1068	0.7472	0.2094	0.04874
Sphme2DRAFT_2701	'Zn-dependent hydrolases, including glyoxylases'	FALSE	FALSE	GGATCGAGGCGGCGGCCACAGCGGGTG	293	7.78		COG_General function prediction only	0.07572	0.7493	-0.03778	0.9103	0.2328	0.3193	0.1206	0.225
Sphme2DRAFT_2733	'cysteine desulfurases, SufSfamily'	FALSE	FALSE	GCATCCCCGCGGCGCGCGCGAAGGCGTT	296	7.78		COG_amino acid transport and metabolism	-0.001587	0.9959	-0.3823	0.004946	0.2613	0.1533	-0.1192	0.2088
Sphme2DRAFT_3524	'Indole-3-glycerol phosphate synthase'	FALSE	FALSE	GGAACAGCTCGGCACCGCACGCGCC	353	7.78		COG_amino acid transport and metabolism	0.06153	0.7911	-0.1105	0.5888	0.2908	0.1494	0.1123	0.1996
Sphme2DRAFT_2916	'hypothetical protein'	FALSE	FALSE	GGAGCGATCCCGCCCGAACGGTGGCT	70	7.78		#N/A	0.2082	0.4699	-0.2393	0.4833	-0.7004	0.01156	-1.153	1.043e-17
Sphme2DRAFT_0472	'Predicted membrane protein'	FALSE	FALSE	GCATCGACCGGGCGCTCTCCGCCTT	99	7.77		COG_Function unknown	-0.03149	0.9093	-0.02745	0.938	-0.08554	0.7745	-0.08266	0.4584
Sphme2DRAFT_2016	'Kef-type K+ transport systems, membrane components'	FALSE	FALSE	GGATCGCCCCGTTCTTTCATGGGGTT	122	7.77		COG_Inorganic ion transport and metabolism	0.1988	0.3696	0.4121	0.05531	-0.907	2.037e-05	-0.6919	1.048e-09
Sphme2DRAFT_1802	'proton translocating ATP synthase, F1 alpha subunit'	FALSE	FALSE	AGATCATCCGCGCCTTCCGCGCGCT	243	7.76		COG_Energy production and conversion	0.01977	0.937	0.04366	0.7451	-0.06899	0.7066	-0.046	0.5661
Sphme2DRAFT_2024	'Cell wall hydrolyses involved in spore germination'	FALSE	FALSE	GGAATGACGATGGGGGGGGCGCATT	188	7.76		COG_Cell cycle control, cell division, chromosome partitioning	0.151	0.6798	-0.3193	0.3522	-0.7318	0.02113	-1.193	1.684e-26
Sphme2DRAFT_0227	'Diadenosine tetraphosphate (Ap4A) hydrolase and other HIT family hydrolases'	FALSE	FALSE	GGCACGTCGTACGTCGCCAGCCTGTT	417	7.75		COG_Carbohydrate transport and metabolism	0.2685	0.2312	-0.1701	0.518	0.4958	0.05747	0.05316	0.6714
Sphme2DRAFT_2788	'Predicted membrane-associated Zn-dependent proteases 1'	FALSE	FALSE	CGAACGAGGTGGCGGTCGCCGCCTTT	205	7.75		COG_Posttranslational modification, protein turnover, chaperones	0.07507	0.7498	0.3937	0.01311	-0.2603	0.2419	0.05569	0.6509
Sphme2DRAFT_2979	'hypothetical protein'	FALSE	FALSE	GGATCGCGGCCGATCTGGCGCCGCT	412	7.75		#N/A	0.06781	0.7835	-0.01964	0.9616	-0.2323	0.3641	-0.3193	0.0002594
Sphme2DRAFT_1107	'tRNA (5-methylaminomethyl-2-thiouridylate)-methyltransferase'	FALSE	FALSE	GCAGCAGCATCGCCACCGCGCCGTT	323	7.75		COG_Translation, ribosomal structure and biogenesis	0.2043	0.1997	0.2155	0.1754	0.002232	0.9933	0.01134	0.931
Sphme2DRAFT_3231	'Predicted P-loop-containing kinase'	FALSE	FALSE	GGAACCGCCCTGCTCGCGCGGGCGCC	306	7.74		COG_Signal transduction mechanisms	0.001483	0.9972	-0.07616	0.7832	0.1181	0.6549	0.03611	0.7835
Sphme2DRAFT_3258	'protein RecA'	FALSE	FALSE	GCAACCCCTCCGCGTCCTCCGCGCC	168	7.74		COG_Replication, recombination and repair	-0.0757	0.6403	0.07659	0.652	0.1006	0.5817	0.2526	6.736e-06
Sphme2DRAFT_0363	'Uncharacterized conserved protein'	FALSE	FALSE	GGAACGGTCGGCGCTGTACGACATC	422	7.74		COG_Function unknown	0.07866	0.7864	0.2539	0.2851	0.02989	0.9338	0.1983	0.03865
Sphme2DRAFT_0316	'Predicted membrane protein'	FALSE	FALSE	GGTTCCGCGCACCCGGCGCGGCGTT	333	7.73		COG_Function unknown	-0.07611	0.7458	0.1298	0.6141	-0.1451	0.5838	0.05814	0.6126
Sphme2DRAFT_1587	'Site-specific recombinases, DNA invertase Pin homologs'	FALSE	FALSE	GCAACAAGTCGGTGCTCTTCTCGCT	307	7.73		COG_Replication, recombination and repair	0	NA	0	NA	-5.125e-15	NA	0	NA
Sphme2DRAFT_2690	'Glutathione S-transferase'	FALSE	FALSE	GCAACGCCATCGCGTTGGCGCAGCGGTT	156	7.73		COG_Posttranslational modification, protein turnover, chaperones	0.02849	0.933	-0.1597	0.6281	0.4326	0.1032	0.2346	0.03736
Sphme2DRAFT_2121	'methylisocitrate lyase'	FALSE	FALSE	CGAACCTAGACTGGTTCTCGGCCGTT	209	7.73		COG_Carbohydrate transport and metabolism	-0.1523	0.466	-0.486	0.06106	-2.554	6.621e-40	-2.892	1.717e-92
Sphme2DRAFT_1571	'Site-specific recombinases, DNA invertase Pin homologs'	FALSE	FALSE	GCAACAAGTCGGTGCTCTTCTCGCT	307	7.73		COG_Replication, recombination and repair	0	NA	0	NA	-5.125e-15	NA	0	NA
Sphme2DRAFT_0463	'Phosphotransferase system mannitol/fructose-specific IIA domain (Ntr-type)'	FALSE	FALSE	GGCACGCCAGCGAGGCGGCGGCCATT	360	7.73		COG_Carbohydrate transport and metabolism	0.04428	0.8727	-0.04338	0.8965	0.2168	0.3871	0.1281	0.1722
Sphme2DRAFT_3827	'Transposase and inactivated derivatives'	FALSE	FALSE	GCAAGGCGGCCCACACCGGACGGTT	340	7.73		#N/A	-0.4928	NA	-0.8236	NA	0.2856	NA	-0.05868	NA
Sphme2DRAFT_2129	'hypothetical protein'	FALSE	FALSE	CGATCCTGCCGTCCTCCGCGGCGTT	307	7.72		#N/A	-0.005851	0.9955	0.1785	0.7202	-0.4334	0.2385	-0.2409	0.3663
Sphme2DRAFT_2533	'Response regulator containing CheY-like receiver, AAA-type ATPase, and DNA-binding domains'	FALSE	FALSE	GGATCGTCGTCGACGTTGCGGCGCT	281	7.72		#N/A	0.06806	0.7422	-0.01685	0.9583	0.0009755	0.9973	-0.08919	0.3732
Sphme2DRAFT_2935	'Predicted transcriptional regulator'	FALSE	FALSE	GGCACCGCTGGTCTGCACCGCGATT	238	7.72		COG_Mobilome_prophages, transposons	-0.2931	0.1392	0.1502	0.6084	-0.3552	0.1916	0.0892	0.4208
Sphme2DRAFT_1950	'hypothetical protein'	FALSE	FALSE	GG.TCGATCGCCTGGCCCCCGCGTT	135	7.72		#N/A	0.09284	0.7403	0.0103	0.98	0.1597	0.5817	0.07538	0.5135
Sphme2DRAFT_0713	'riboflavin synthase, alpha subunit'	FALSE	FALSE	GGATCGGCACACGGCCGCTGGCAGCT	54	7.72		COG_Coenzyme transport and metabolism	-0.05192	0.7985	-0.04938	0.8412	-0.02875	0.9104	-0.026	0.8088
Sphme2DRAFT_3158	'Protein related to penicillin acylase'	FALSE	FALSE	GAAACGCACAGCGGCGGCCGCGCGGA	242	7.71		COG_Secondary metabolites biodynthesis, transport and catabolism	-0.01653	0.9718	0.1099	0.7484	-0.1273	0.6729	-0.00637	0.9798
Sphme2DRAFT_2232	'hypothetical protein'	FALSE	FALSE	GAAACGCATGCGCCAGCCGGTCGCG	230	7.71		#N/A	0.3995	0.152	0.02269	0.9632	0.1324	0.6739	-0.2285	0.1834
Sphme2DRAFT_1323	'Acyl-CoA dehydrogenases'	FALSE	FALSE	GGATCATAGCCGCGCACCGGGGGTG	102	7.7		COG_Lipid transport and metabolism	0.05042	0.8756	-0.3328	0.1774	0.5851	0.01064	0.1863	0.1423
Sphme2DRAFT_0656	'hypothetical protein'	FALSE	FALSE	GG.TCGACCAGCCGCCCCAGCCGGTT	358	7.7		#N/A	0.6633	0.001608	-0.0351	0.9379	1.058	3.47e-05	0.3665	0.001546
Sphme2DRAFT_0057	'Gram-negative bacterial tonB protein.'	FALSE	FALSE	CGATCAAGCACGCCGCGCCGCGCATT	450	7.7		#N/A	0.1245	0.6469	-0.2545	0.289	0.4378	0.08501	0.06079	0.6505
Sphme2DRAFT_3270	'Flp pilus assembly protein TadG'	FALSE	FALSE	GGA.CGATCCCCGCGAGCCGATCGTT	251	7.69		COG_Extracellular structures	-0.2572	0.03787	-0.3197	0.2471	-1.89	9.797e-22	-1.949	7.996e-130
Sphme2DRAFT_3432	'diaminopimelate decarboxylase'	FALSE	FALSE	GGAAAGCCGGCGGCTTTGCGCTGCT	453	7.69		COG_amino acid transport and metabolism	-0.1126	0.7752	-0.1748	0.5508	-0.07817	0.817	-0.1524	0.3663
Sphme2DRAFT_3833	'Transposase and inactivated derivatives'	FALSE	FALSE	GGAACAGAGCCCGCATTCTGGGGCGCT	372	7.69		COG_Mobilome_prophages, transposons	-0.1614	0.5435	0.06428	0.8741	0.009348	0.9815	0.2216	0.05824
Sphme2DRAFT_1639	'Transcriptional regulators'	FALSE	FALSE	TCAACGACCGCTGGTCGCGGCGGCT	316	7.68		COG_Transcription	0.6442	1.312e-11	0.5157	0.006293	-1.909	1.674e-27	-2.038	1.84e-207
Sphme2DRAFT_1716	'flagellar basal-body rod protein FlgB'	FALSE	FALSE	GGATCCATGGATACGATGCGGCGGCCGTT	339	7.68		COG_Cell motility	-0.01335	0.9718	-0.3135	0.3275	0.1444	0.7084	-0.1605	0.2438
Sphme2DRAFT_3074	'Aerobic-type carbon monoxide dehydrogenase, small subunit CoxS/CutS homologs'	FALSE	FALSE	GGAACCTGGGCCCGTTTCTTTGCGTA	110	7.68		COG_Energy production and conversion	-0.319	0.01539	-0.708	1.263e-06	0.3821	0.04965	-0.004645	0.9797
Sphme2DRAFT_1626	'Uncharacterized relative of glutathione S-transferase, MAPEG superfamily'	FALSE	FALSE	GGAACGCCGCGACGCTGAGCGAGTC	259	7.68		COG_Function unknown	-0.06072	0.8211	0.1198	0.6752	0.04873	0.8815	0.2241	0.02746
Sphme2DRAFT_0120	'Protein of unknown function (DUF2849).'	FALSE	FALSE	GGCACGCTCGTCGGCAGCCGCGCGAT	147	7.67		#N/A	-0.08939	0.7572	0.4084	0.1076	-0.5446	0.03062	-0.05522	0.7695
Sphme2DRAFT_0298	'AraC-type DNA-binding domain-containing proteins'	FALSE	FALSE	GCACCGATCGCCAGCCCCTCGCGCT	433	7.67		COG_Transcription	0.1105	0.7851	-0.1775	0.5829	0.2343	0.4415	-0.04068	0.8461
Sphme2DRAFT_1512	'translation elongation factor TU'	FALSE	FALSE	GCAACGCGCAGGCGGTGACCGCGAT	346	7.67		COG_Translation, ribosomal structure and biogenesis	-0.03176	0.9124	-0.1623	0.00144	0.1492	0.3433	0.01789	0.8666
Sphme2DRAFT_1549	'Shikimate 5-dehydrogenase'	FALSE	FALSE	GGATCGCCGGCGGCCCTCGTTGATC	107	7.67		COG_amino acid transport and metabolism	-0.07505	0.7493	-0.02452	0.9489	0.03303	0.9184	0.08381	0.4542
Sphme2DRAFT_2364	'Predicted transporter component'	FALSE	FALSE	GGATCGATCCCCGCGTCTTTCGGTG	75	7.67		#N/A	0.1989	0.551	0.1767	0.6102	-0.08162	0.8154	-0.1009	0.6909
Sphme2DRAFT_3019	'Uncharacterized protein conserved in bacteria'	FALSE	FALSE	GAAACCAACGGCACGCGCGCGCTGCT	369	7.67		COG_Function unknown	-0.1759	0.6024	-0.07921	0.8453	0.08207	0.8154	0.1874	0.2099
Sphme2DRAFT_1759	'drug resistance transporter, EmrB/QacA subfamily'	FALSE	FALSE	GGATCGGGCAACGCCTTCGCGCTGCT	369	7.67		#N/A	0.003498	0.9901	0.3111	0.03534	-0.6242	0.0001361	-0.3169	4.423e-06
Sphme2DRAFT_0965	'Protein of unknown function (DUF1453).'	FALSE	FALSE	GAAACGCTGGCGGCGCGCAAGCCGGT	110	7.66		#N/A	0.1488	0.4011	0.08292	0.7024	0.4152	0.01727	0.3454	6.995e-07
Sphme2DRAFT_1042	'Fucose permease'	FALSE	FALSE	GAAACGACCGCCGGCGAT.CCGGTT	428	7.66		COG_Carbohydrate transport and metabolism	0.005124	0.9875	-0.2884	0.2366	0.06888	0.8345	-0.2255	0.01999
Sphme2DRAFT_2408	'ABC-type antimicrobial peptide transport system, permease component'	FALSE	FALSE	GGAAGGCACGCGTCGCCGCGGCGAT	315	7.66		COG_Defense mechanisms	-0.122	0.7198	-0.05479	0.8973	-0.1616	0.5901	-0.0795	0.6185
Sphme2DRAFT_0019	'NADH:ubiquinone oxidoreductase subunit 6 (chain J)'	FALSE	FALSE	CGAACCTTGCCGCCGATGCGCCGTA	50	7.66		COG_Energy production and conversion	0.03648	0.848	-0.17	0.221	0.2905	0.05564	0.08165	0.2777
Sphme2DRAFT_1929	'Predicted glycosylase'	FALSE	FALSE	GCGACGGCGGCGGACGGAGGCTGTT	193	7.65		#N/A	-0.2969	0.01103	-0.2842	0.01058	-0.001227	0.9966	0.01101	0.9392
Sphme2DRAFT_2321	'Response regulator containing CheY-like receiver, AAA-type ATPase, and DNA-binding domains'	FALSE	FALSE	GGATCGCCACGCGCTGCTGCGCGCA	281	7.64		COG_Signal transduction mechanisms	0.357	0.1621	0.02136	0.9618	0.202	0.5271	-0.1456	0.2614
Sphme2DRAFT_2133	'Protein of unknown function (DUF1826).'	FALSE	FALSE	GCATCACTGGCCCGACGACGGCCGCT	208	7.64		#N/A	0.2808	0.5944	0.002744	0.9981	0.2605	0.5182	-0.00104	0.9982
Sphme2DRAFT_1362	'hypothetical protein'	FALSE	FALSE	TGATCGCGGGCGGGCTCGGCGCGCT	390	7.64		#N/A	-0.07653	0.8375	0.02478	0.9584	-0.05551	0.8741	0.04725	0.7981
Sphme2DRAFT_0856	'Thiol-disulfide isomerase and thioredoxins'	FALSE	FALSE	GGATCGAGGCGTTAATCTCGCGCATT	54	7.64		COG_Posttranslational modification, protein turnover, chaperones	0.1146	0.692	-0.1071	0.7484	0.2581	0.3961	0.03662	0.8219
Sphme2DRAFT_0777	'threonine synthase'	FALSE	FALSE	CGAATCGGCACGCCGCCGCCGCGTT	80	7.64		COG_amino acid transport and metabolism	0.04193	0.8431	0.03598	0.8812	0.02929	0.9045	0.02275	0.8409
Sphme2DRAFT_0484	'Predicted secreted (periplasmic) protein'	FALSE	FALSE	GGAACCGGGTGACGGCGACGATGCGGCGCT	456	7.64		COG_Function unknown	0.2114	0.2824	0.102	0.6322	-0.01738	0.9525	-0.1304	0.1265
Sphme2DRAFT_2494	'Putative NADH-flavin reductase'	FALSE	FALSE	GGAACGCTCTGTTCGACGCGGCGCA	299	7.63		COG_General function prediction only	-0.1618	0.6481	-0.004729	0.9939	0.1284	0.6739	0.2852	0.02754
Sphme2DRAFT_1329	'hypothetical protein'	FALSE	FALSE	GGATCGAAGGGCTGCTCGGCACGCT	132	7.63		COG_Energy production and conversion	-0.04531	0.8727	-0.05101	0.8755	-0.07406	0.8007	-0.07841	0.5167
Sphme2DRAFT_1083	'TIGR00730 family protein'	FALSE	FALSE	GCAACGGCTGCGGCCTGTCGGGCGCG	456	7.63		COG_General function prediction only	-0.2173	0.2229	-0.2203	0.1312	-0.07612	0.7602	-0.07981	0.4041
Sphme2DRAFT_0124	'phosophoadenylyl-sulfate reductase (thioredoxin)'	FALSE	FALSE	GCAACTGGGGCAGCTCGCGCTCGTC	332	7.62		COG_amino acid transport and metabolism	-0.1198	0.5932	0.5089	0.052	-0.6091	0.01343	0.008484	0.979
Sphme2DRAFT_2714	'Outer membrane receptor proteins, mostly Fe transport'	FALSE	FALSE	GGCACGCGTGAAGCTGCTATGCGTT	309	7.62		COG_Inorganic ion transport and metabolism	-0.1845	0.6491	0.2797	0.4221	-0.3774	0.2608	0.07054	0.7794
Sphme2DRAFT_2311	'Predicted esterase of the alpha/beta hydrolase fold'	FALSE	FALSE	GGAGCCCCCTCCCGCTCCACCCGTC	137	7.62		COG_General function prediction only	-0.1587	0.6459	-0.5023	0.03127	0.2935	0.2572	-0.03327	0.8789
Sphme2DRAFT_1305	'Ribosomal protein L11 methylase'	FALSE	FALSE	GCGACGCTCGCCCGCTTCTGCGCGCT	53	7.62		COG_Translation, ribosomal structure and biogenesis	0.1955	0.4761	-0.0738	0.7477	0.444	0.04528	0.1751	0.07238
Sphme2DRAFT_2802	'Arabinose efflux permease'	FALSE	FALSE	GGAAGCGCCCGCGGCGTAATCCCGCT	43	7.61		COG_Carbohydrate transport and metabolism	0.04126	0.8591	-0.05405	0.8273	0.2127	0.2616	0.1131	0.2066
Sphme2DRAFT_2759	'hypothetical protein'	FALSE	FALSE	CGAACCGATGCGCGGCCTGCCGGTG	437	7.61		#N/A	0.08643	0.7403	-0.169	0.3898	0.44	0.02782	0.1837	0.05948
Sphme2DRAFT_2356	'Acyl-CoA dehydrogenases'	FALSE	FALSE	GGATCGCTGCGCCGCCCAGCCGAAT	366	7.61		COG_Lipid transport and metabolism	0.04155	0.9824	-0.1264	0.8218	-1.034	0.1299	-1.243	0.03329
Sphme2DRAFT_1081	'Prephenate dehydratase'	FALSE	FALSE	GCAGCGGCCTCGCCGCCGCCACCGGCT	254	7.61		COG_amino acid transport and metabolism	-0.008269	0.9809	-0.1765	0.404	0.1926	0.4246	0.02707	0.8411
Sphme2DRAFT_3830	'PemK-like protein.'	FALSE	FALSE	GGAAC.ACTGCTACGGCCAGGAGTT	363	7.61		COG_Function unknown	-0.2777	0.7198	0.2856	0.6802	-0.6857	0.2079	-0.1428	0.8023
Sphme2DRAFT_0821	'Micrococcal nuclease (thermonuclease) homologs'	FALSE	FALSE	GGAACGAGCAGGCGGTACGCTCCGCG	300	7.6		#N/A	0.08846	0.7521	0.2382	0.3889	-0.3375	0.2163	-0.1922	0.09977
Sphme2DRAFT_3206	'hypothetical protein'	FALSE	FALSE	GGAAGGGCGCCGACTCCGCGCAATT	246	7.6		#N/A	0.04406	0.8739	-0.1976	0.315	0.2505	0.2615	0.00947	0.9574
Sphme2DRAFT_2767	'integral membrane protein MviN'	FALSE	FALSE	GAAGCGCCCCGCCTGCTCTTCCCGTT	167	7.6		COG_Cell wall, membrane, envolope biogenesis	0.08786	0.6771	-0.192	0.1872	0.377	0.02304	0.09593	0.2847
Sphme2DRAFT_3339	'isocitrate dehydrogenase, NADP-dependent, eukaryotic type'	FALSE	FALSE	GGGCCGAAGGCGCGCGCCGGTGGTT	58	7.59		COG_Energy production and conversion	-0.1097	0.5435	-0.0678	0.5843	0.2452	0.1019	0.2866	2.095e-06
Sphme2DRAFT_1814	'Predicted membrane protein'	FALSE	FALSE	TGAACCCCGCGGTGACGGTCGCGCATT	313	7.59		COG_General function prediction only	0.3246	0.3622	-0.1111	0.7761	-0.4992	0.1289	-0.9241	2.203e-17
Sphme2DRAFT_1516	'Ribosomal protein L23'	FALSE	FALSE	GGCACGCGCGAGCGCGCCGATGTCGCCCGTT	444	7.58		COG_Translation, ribosomal structure and biogenesis	-0.1537	0.4125	-0.19	0.0296	-0.1569	0.3607	-0.1933	0.003634
Sphme2DRAFT_1662	'Response regulators consisting of a CheY-like receiver domain and a winged-helix DNA-binding domain'	FALSE	FALSE	GGCACGATCGACGTCGACAGCGCGCT	63	7.58		#N/A	-0.09534	0.6394	0.4136	0.000954	-0.5888	0.0003812	-0.08013	0.3562
Sphme2DRAFT_0888	'Nitroreductase'	FALSE	FALSE	GCATCACTGCGCACGCATCGTCGTT	68	7.58		COG_Energy production and conversion	0.1379	0.5344	0.007519	0.9854	0.1369	0.6092	0.007409	0.9664
Sphme2DRAFT_0507	'Prephenate dehydrogenase'	FALSE	FALSE	GCACCGCATCCGCGCGCCCTTCGCGTT	342	7.58		COG_amino acid transport and metabolism	0.1758	0.3417	0.07079	0.7557	0.06693	0.7844	-0.03875	0.7738
Sphme2DRAFT_2997	'folylpolyglutamate synthase/dihydrofolate synthase'	FALSE	FALSE	GGATCACGGCATGCTCGACATGGTCGTT	97	7.57		COG_Coenzyme transport and metabolism	0.08653	0.6965	-0.1427	0.4364	0.3191	0.09284	0.08708	0.3559
Sphme2DRAFT_2633	'hypothetical protein'	FALSE	FALSE	GGAACAAGTCCGGGGTGACGGTGTG	101	7.57		#N/A	-0.1853	0.7757	0.3976	0.3545	-0.6771	0.104	-0.119	0.7655
Sphme2DRAFT_1768	'ADP-ribose pyrophosphatase'	FALSE	FALSE	GTAACTGCCGGGGCCGAAGGCGCGCT	338	7.56		COG_Nucleotide transport and metabolism	-0.0198	0.9635	0.1041	0.7655	0.09212	0.7916	0.2169	0.05857
Sphme2DRAFT_3014	'Uncharacterized membrane protein, required for colicin V production'	FALSE	FALSE	GGAACGGCCAGTGCCGGTCGATGCGGTG	415	7.56		COG_Function unknown	0.1695	0.421	-0.01133	0.98	0.1765	0.5591	-0.003233	0.9865
Sphme2DRAFT_3882	'Short-chain alcohol dehydrogenase of unknown specificity'	FALSE	FALSE	GCAGCGGCTGCACCTCCCGCCGGTA	188	7.56		#N/A	0.1328	0.8704	0.295	0.6554	-0.5751	0.2615	-0.4087	0.3594
Sphme2DRAFT_3865	'hypothetical protein'	FALSE	FALSE	GCAGCGGCTGCACCTCCCGCCGGTA	327	7.56		#N/A	-0.1848	0.7843	-0.08323	0.8894	-0.1897	0.695	-0.142	0.7231
Sphme2DRAFT_3028	'ADP-ribose pyrophosphatase'	FALSE	FALSE	CGACCGCCGTCGCGCCGCGCGCGTT	88	7.55		COG_Nucleotide transport and metabolism	-0.03498	0.9282	0.3325	0.2	-0.4256	0.1368	-0.05211	0.7192
Sphme2DRAFT_0706	'Post-segregation antitoxin (ccd killing mechanism protein) encoded by the F plasmid'	FALSE	FALSE	GCAACGACCGTGCCATTTACGATTT	284	7.55		COG_Mobilome_prophages, transposons	-0.1524	0.4918	-0.002796	0.9956	-0.2013	0.4414	-0.05306	0.6878
Sphme2DRAFT_1961	'Iron-sulfur cluster assembly accessory protein'	FALSE	FALSE	GGATCCATGGACGCGCGGCGGCGGGCGGCT	184	7.54		COG_Posttranslational modification, protein turnover, chaperones	-0.0756	0.7352	-0.05122	0.8493	0.1297	0.5639	0.1525	0.1344
Sphme2DRAFT_3204	'putative TIM-barrel protein, nifR3 family'	FALSE	FALSE	GCCACGATCAGCGCGACCGTCCGCT	94	7.54		COG_Translation, ribosomal structure and biogenesis	-0.0595	0.7493	0.01638	0.9525	0.05489	0.811	0.129	0.1115
Sphme2DRAFT_2678	'peptidyl-tRNA hydrolase'	FALSE	FALSE	GCATCGCGTCCATGGATCCCGGCGTT	35	7.54		COG_Translation, ribosomal structure and biogenesis	-0.2082	0.3454	0.201	0.3777	-0.5484	0.01557	-0.1448	0.1613
Sphme2DRAFT_0272	'Esterase/lipase'	FALSE	FALSE	GGAACGATAGCAGGGGACGGCCCGCGAT	58	7.53		COG_Lipid transport and metabolism	0.06751	0.8304	-0.06519	0.8676	0.214	0.4659	0.06682	0.636
Sphme2DRAFT_0588	'Glutamyl- and glutaminyl-tRNA synthetases'	FALSE	FALSE	GAAAC.ACGGCTCCTCCCACGGGTT	99	7.53		#N/A	0.2996	0.4116	0.02717	0.9583	0.0476	0.9094	-0.1968	0.2909
Sphme2DRAFT_3036	'Signal transduction histidine kinase'	FALSE	FALSE	GGATCAATGACATTGCCGCTGCCCCGTT	57	7.53		COG_Signal transduction mechanisms	0.05121	0.7967	-0.007224	0.9838	-0.1474	0.4706	-0.2059	0.03711
Sphme2DRAFT_3303	'hypothetical protein'	FALSE	FALSE	GGAAGCGCCCCCTCCACCACCGCTT	76	7.53		#N/A	-0.3007	0.2606	0.5003	0.09207	-0.816	0.0004631	-0.02654	0.939
Sphme2DRAFT_3316	'malate synthase G'	FALSE	FALSE	GTAACGCCGAGGCGCTGCTCGAGCCGTT	212	7.53		COG_Energy production and conversion	0.09609	0.7028	0.01852	0.9616	0.3446	0.15	0.2585	0.004653
Sphme2DRAFT_3062	'seryl-tRNA synthetase'	FALSE	FALSE	TCAACGCAGCCGAGGCGGGCGGGTT	33	7.53		COG_Translation, ribosomal structure and biogenesis	0.04679	0.8006	0.01167	0.9672	0.1828	0.3091	0.1472	0.03436
Sphme2DRAFT_1605	'ribosomal protein L35'	FALSE	FALSE	GCATCGGTCCCCCGTCCTTGCGTTT	110	7.53		COG_Translation, ribosomal structure and biogenesis	-0.3158	0.1223	0.2057	0.017	-0.5686	0.0006891	-0.04649	0.6512
Sphme2DRAFT_2816	'Predicted aminopeptidases'	FALSE	FALSE	GAAACGATCCGCGACGCGGGCGTGTA	39	7.52		COG_Posttranslational modification, protein turnover, chaperones	0.2	0.3436	-0.111	0.6937	0.3981	0.09841	0.08263	0.4894
Sphme2DRAFT_0113	'Glycosyltransferase'	FALSE	FALSE	GGAAGCGACCCGGCTGGAGGGCGGGTT	425	7.52		COG_Cell wall, membrane, envolope biogenesis	0.1334	0.4991	0.02643	0.9277	0.2931	0.1505	0.1847	0.02503
Sphme2DRAFT_2631	'Uncharacterized protein conserved in bacteria'	FALSE	FALSE	GGATCGCCGACGGGCGCGTGCGCTT	226	7.51		COG_General function prediction only	0.2589	0.1444	-0.07067	0.776	0.3517	0.07245	0.02229	0.8887
Sphme2DRAFT_2355	'Dehydrogenases with different specificities (related to short-chain alcohol dehydrogenases)'	FALSE	FALSE	GGATCGGCATCGCCGCCCAGTCGGT	422	7.51		COG_General function prediction only	0.0179	0.9912	-0.4733	0.1198	-0.4979	0.3545	-0.9481	0.09496
Sphme2DRAFT_1169	'hypothetical protein'	FALSE	FALSE	GGGACACAGATGCCAAGCCGGCGTT	456	7.51		#N/A	-0.1728	0.4026	0.004102	0.9939	-1.017	1.108e-07	-0.8426	1.602e-19
Sphme2DRAFT_0750	'Chemotaxis response regulator containing a CheY-like receiver domain and a methylesterase domain'	FALSE	FALSE	TGAACGATTACCCTCCGTCTTCTCGTT	32	7.51		COG_Cell motility	0.01641	0.9428	-0.3095	0.0345	-0.6705	1.885e-05	-0.9984	8.576e-57
Sphme2DRAFT_2810	'hypothetical protein'	FALSE	FALSE	GGAAACGTCCCCGCTGGCGGCCGCA	459	7.5		#N/A	0.01773	0.9564	-0.1976	0.4293	-0.1833	0.5182	-0.3959	3.868e-06
Sphme2DRAFT_1485	'phosphate regulon transcriptional regulatory protein PhoB'	FALSE	FALSE	GAAAGCGACGCCGCGCTCGACGATT	211	7.5		COG_Signal transduction mechanisms	-0.1458	0.5444	-0.09975	0.7429	0.282	0.2846	0.3299	0.000963
Sphme2DRAFT_1985	'hypothetical protein'	FALSE	FALSE	GCAACCTGCCCCTCCGCCGGTCGCG	20	7.48		#N/A	-0.2591	0.3344	-0.07965	0.8319	-0.1107	0.7739	0.05709	0.7197
Sphme2DRAFT_0385	'Uncharacterized conserved protein'	FALSE	FALSE	GGATCGATTGCATCGCCCGCCGATC	73	7.48		COG_Function unknown	0.0195	0.9564	-0.06382	0.8579	0.007953	0.9836	-0.07561	0.5438
Sphme2DRAFT_1233	'hypothetical protein'	FALSE	FALSE	GGATCGACCCCGACATCCCGCGTCT	95	7.47		#N/A	0.08986	0.8757	-0.4782	0.2255	0.6852	0.07049	0.1251	0.6434
Sphme2DRAFT_0853	'hypothetical protein'	FALSE	FALSE	GCGACGATCCCCGCGGCGGCGCGTC	340	7.47		#N/A	-0.2254	0.7519	0.3924	0.4682	-0.6272	0.1872	-0.03834	0.9561
Sphme2DRAFT_0290	'diguanylate cyclase (GGDEF) domain'	FALSE	FALSE	GCATCGGTCGCCGCAGCCCCCTCTT	146	7.46		COG_Signal transduction mechanisms	-0.1269	0.5835	-0.2902	0.3185	-1.45	7.123e-11	-1.623	5.484e-67
Sphme2DRAFT_2062	'Pyruvate/2-oxoglutarate dehydrogenase complex, dehydrogenase (E1) component, eukaryotic type, beta subunit'	FALSE	FALSE	GGAAGGGTGAGGGCAGCCTGCCTTT	58	7.45		COG_Energy production and conversion	-0.2077	0.08665	-0.1521	0.2867	-0.5014	0.0001618	-0.4477	7.444e-14
Sphme2DRAFT_3229	'His Kinase A (phosphoacceptor) domain./HAMP domain./Histidine kinase-, DNA gyrase B-, and HSP90-like ATPase.'	FALSE	FALSE	GAAACGCTCGCGCAGCGCCCGGGGAT	143	7.45		#N/A	0.0001331	0.9995	0.02242	0.9464	0.1518	0.5182	0.1718	0.04929
Sphme2DRAFT_2901	'hypothetical protein'	FALSE	FALSE	GCAATCCGACCGGGACTGGCTGGTT	210	7.45		#N/A	0.1385	0.6297	0.03523	0.9397	-0.9168	0.0001424	-1.024	4.237e-19
Sphme2DRAFT_1328	'Cytochrome P450'	FALSE	FALSE	GCAA.TCGGGCAGCGCCCGGCCGTT	75	7.44		COG_Defense mechanisms	-0.09853	0.7502	-0.01537	0.9757	-0.3897	0.15	-0.31	0.003093
Sphme2DRAFT_3042	'thioredoxin'	FALSE	FALSE	GGATCGTCGCGGGCGTGCTCGCGGT	420	7.43		#N/A	-0.2079	0.1513	0.03438	0.8923	-0.04841	0.8372	0.1924	0.02185
Sphme2DRAFT_1857	'Acetyltransferases'	FALSE	FALSE	GGAATGGCGCGGGCGCTATGCCGAGTT	104	7.43		COG_Translation, ribosomal structure and biogenesis	-0.1661	0.4072	0.2564	0.1949	-0.07983	0.766	0.3421	0.004427
Sphme2DRAFT_1074	'DNA polymerase III, beta subunit'	FALSE	FALSE	GGAACACGCCCCGGACTCGGGGGAC	11	7.43		COG_Replication, recombination and repair	0.1267	0.3388	0.08443	0.6554	-0.04472	0.8385	-0.08921	0.2066
Sphme2DRAFT_0593	'hypothetical protein'	FALSE	FALSE	GGACCGCAACCCGAGCCGACGCGCT	13	7.43		#N/A	-0.2859	0.2809	0.2831	0.2474	-0.7017	0.005557	-0.1369	0.3663
Sphme2DRAFT_0373	'hypothetical protein'	FALSE	FALSE	GGATCGCGTCGGCTTCGTCCATGCGCT	453	7.43		#N/A	0.01466	0.9621	-0.1035	0.6427	0.9018	1.604e-07	0.781	1.925e-22
Sphme2DRAFT_1311	'succinate dehydrogenase, flavoprotein subunit, E. coli/mitochondrial subgroup'	FALSE	FALSE	GCAACAGCTGGGTCGCGGTGCCGAT	297	7.42		COG_Energy production and conversion	-0.08377	0.6575	-0.05654	0.6835	0.2291	0.1248	0.2558	3.354e-05
Sphme2DRAFT_1372	'apolipoprotein N-acyltransferase'	FALSE	FALSE	GAAACGGCCCTGCATGGCGGCGGTC	463	7.42		COG_Cell wall, membrane, envolope biogenesis	0.1563	0.4793	-0.02069	0.9502	0.3025	0.1745	0.1258	0.1829
Sphme2DRAFT_0774	'ABC-type transport system involved in cytochrome c biogenesis, permease component'	FALSE	FALSE	GGACCATCGGGCGAGGGGCGGCATT	62	7.41		COG_Posttranslational modification, protein turnover, chaperones	0.4125	0.08755	0.1845	0.592	0.09059	0.8103	-0.1313	0.5056
Sphme2DRAFT_1561	'Citrate lyase beta subunit'	FALSE	FALSE	GGATCTTGGCGCCGACTACGTCATT	171	7.41		COG_Carbohydrate transport and metabolism	0.04696	0.8797	-0.03782	0.9277	0.07722	0.8154	-0.001726	0.9953
Sphme2DRAFT_2546	'Outer membrane cobalamin receptor protein'	FALSE	FALSE	GGA.CGCCAACGTCCCGCCCGGCGGTT	314	7.41		#N/A	-0.21	0.3588	-0.07292	0.8258	0.2764	0.317	0.4103	1.931e-06
Sphme2DRAFT_3313	'hypothetical protein'	FALSE	FALSE	TGAACGGCGTGCCCGCCCCGGTGGTC	471	7.41		#N/A	0.5689	0.3021	-0.6613	0.004635	0.8439	0.03239	-0.3801	0.05364
Sphme2DRAFT_3170	'Beta-lactamase class C and other penicillin binding proteins'	FALSE	FALSE	GGACCGTTTCGACCCCGCCTTCCGCCGGTT	450	7.41		COG_Defense mechanisms	0.3981	0.01801	0.3637	0.124	-0.1564	0.6054	-0.1854	0.07533
Sphme2DRAFT_0147	'3-methyl-2-oxobutanoate hydroxymethyltransferase'	FALSE	FALSE	GGAAGCGATGGGGCCGGCGGACGCT	362	7.4		COG_Coenzyme transport and metabolism	0.1531	0.3056	-0.001394	0.9981	0.06988	0.7666	-0.08482	0.3171
Sphme2DRAFT_0690	'Protein of unknown function (DUF1674).'	FALSE	FALSE	GCAACACCTCCGCCGCGATTGCGTG	252	7.4		#N/A	-0.1979	0.6696	0.0958	0.7932	-0.1939	0.6088	0.08309	0.6719
Sphme2DRAFT_0673	'Uncharacterized conserved protein'	FALSE	FALSE	GGATCATCCTGTTCGCCGTCCTGTGGTT	465	7.39		COG_General function prediction only	0.1074	0.5714	-0.001886	0.9966	-0.006751	0.9815	-0.1168	0.1762
Sphme2DRAFT_0922	'diaminopimelate epimerase'	FALSE	FALSE	GAAACGGCGGCGCTGGGACCGCGGGTG	367	7.39		COG_amino acid transport and metabolism	-0.1121	0.596	-0.04128	0.9182	-0.3879	0.08558	-0.3152	0.001862
Sphme2DRAFT_2466	'Predicted phosphosugar isomerases'	FALSE	FALSE	GCGTCGATCCCGGCTCGCCCGGGTT	147	7.39		COG_Cell wall, membrane, envolope biogenesis	0.14	0.6024	0.06757	0.8397	0.02564	0.9429	-0.04704	0.7659
Sphme2DRAFT_3058	'RecG-like helicase'	FALSE	FALSE	GGAACAGACGGAGCTAGTGCCTACT	334	7.39		COG_Replication, recombination and repair	0.002503	0.9955	0.007755	0.9851	0.05641	0.8454	0.06047	0.5828
Sphme2DRAFT_3140	'Predicted Zn-dependent proteases and their inactivated homologs'	FALSE	FALSE	GCATCGCGCCCCTCCCGCCCCTAATT	7	7.38		COG_General function prediction only	0.03719	0.881	-0.05877	0.8141	0.1789	0.3924	0.08211	0.4152
Sphme2DRAFT_2715	'cytidylate kinase'	FALSE	FALSE	GCATCGCCGCCATGGCCGCCGCGCT	258	7.38		COG_Nucleotide transport and metabolism	0.24	0.4382	-0.2156	0.3937	0.5537	0.04777	0.1001	0.5214
Sphme2DRAFT_1710	'hypothetical protein'	FALSE	FALSE	GGAACACGTCCGGGGTGACGGGAAT	82	7.38		#N/A	0.2238	0.2748	-0.2912	0.4004	0.3628	0.2972	-0.1536	0.1696
Sphme2DRAFT_1364	'UDP-N-acetylmuramate-alanine ligase'	FALSE	FALSE	GGAAGGCGTCGGCGCGGCGGCGGTC	210	7.38		COG_Cell wall, membrane, envolope biogenesis	0.09508	0.6443	-0.05689	0.8289	0.1264	0.5648	-0.02594	0.8718
Sphme2DRAFT_0022	'NADH:ubiquinone oxidoreductase subunit 1 (chain H)'	FALSE	FALSE	GGAAGTGCTCGGCCACACGCTGCCGTT	240	7.38		COG_Energy production and conversion	-0.1233	0.4682	-0.2891	0.01344	0.1071	0.598	-0.06018	0.4955
Sphme2DRAFT_3294	'Deacetylases, including yeast histone deacetylase and acetoin utilization protein'	FALSE	FALSE	GCGTCCGCGGCCCCGGCATCGCGTT	143	7.37		COG_Chromatin structure and dynamics	0.08059	0.8566	0.08388	0.8564	0.06412	0.8764	0.05538	0.7812
Sphme2DRAFT_1780	'NAD-dependent aldehyde dehydrogenases'	FALSE	FALSE	GCAACCGGCGGAGCTGGCGCCCGCC	295	7.37		COG_Energy production and conversion	-0.2139	0.4627	-0.9656	9.704e-06	1.18	1.473e-05	0.4293	1.033e-07
Sphme2DRAFT_1020	'2'-5' RNA ligase'	FALSE	FALSE	GGTACGGCCGGTCGGGCCGATCAGCGCGTT	320	7.37		COG_Translation, ribosomal structure and biogenesis	-0.1143	0.7354	0.3015	0.2502	-0.382	0.1325	0.0392	0.819
Sphme2DRAFT_3411	'Cell shape-determining protein'	FALSE	FALSE	GCATCGTGCTGACCGGCGGCGGCGCGCT	197	7.36		COG_Cell cycle control, cell division, chromosome partitioning	0.1016	0.7023	-0.1462	0.4222	0.3795	0.05606	0.1309	0.1848
Sphme2DRAFT_2755	'hypothetical protein'	FALSE	FALSE	TGATCAATCTGGGCGACGCGCCGTT	186	7.36		#N/A	0.07098	0.7789	0.02886	0.9373	0.2339	0.3417	0.1937	0.05687
Sphme2DRAFT_2573	'alternative sigma factor RpoH'	FALSE	FALSE	GCAAGGTGGACGCCCCCCTCGCCCGCT	419	7.36		COG_Transcription	0.06776	0.7507	0.4768	0.000347	-0.1512	0.4749	0.2584	0.003017
Sphme2DRAFT_0432	'hypothetical protein'	FALSE	FALSE	GAAACTAATGCGCTGCTCGGCGCGCT	126	7.35		#N/A	0.7103	0.1877	0.5702	0.1024	0.1263	0.8474	-0.05084	0.8897
Sphme2DRAFT_2482	'diguanylate cyclase (GGDEF) domain'	FALSE	FALSE	GAAACTGCGGAGGCGCATCGGCGCT	313	7.35		COG_Signal transduction mechanisms	0.008426	0.9822	0.2367	0.4396	-1.026	1.007e-05	-0.8058	3.747e-19
Sphme2DRAFT_2843	'ABC-type antimicrobial peptide transport system, ATPase component'	FALSE	FALSE	GACACCGTCACCCGATTGCCGCGTT	154	7.35		COG_Cell wall, membrane, envolope biogenesis	-0.2145	0.263	-0.18	0.4086	0.01344	0.9672	0.0476	0.7321
Sphme2DRAFT_2882	'hypothetical protein'	FALSE	FALSE	GCGACGCTCGGGCTGTCGTCGCCGTT	266	7.35		#N/A	-0.1676	0.7498	-0.4007	0.1576	0.2525	0.4794	0.01786	0.9611
Sphme2DRAFT_1186	'Transcriptional regulators'	FALSE	FALSE	GCAACCCGCCCGTCCGCACGACGAT	468	7.34		COG_Transcription	0.04302	0.8684	0.2935	0.1364	-0.2342	0.3302	0.01298	0.9361
Sphme2DRAFT_2293	'molybdenum ABC transporter, periplasmic molybdate-binding protein'	FALSE	FALSE	GCATCGCCTTCCCGGCGCGCTAGGTT	32	7.34		COG_Inorganic ion transport and metabolism	0.1597	0.4352	-0.1209	0.5986	0.3883	0.06207	0.103	0.2788
Sphme2DRAFT_2608	'psp operon transcriptional activator PspF'	FALSE	FALSE	TGAACACTTGCGCATTCTTGGTGTT	18	7.34		#N/A	0.3094	0.2121	0.08184	0.7761	0.3723	0.1587	0.1463	0.2096
Sphme2DRAFT_2461	'Beta-galactosidase/beta-glucuronidase'	FALSE	FALSE	GGAAGCGACCGCCGACGCGCCCGTC	404	7.34		COG_Carbohydrate transport and metabolism	-0.06275	0.8012	-0.2317	0.2837	0.216	0.4057	0.05185	0.6682
Sphme2DRAFT_2186	'ADP-ribose pyrophosphatase'	FALSE	FALSE	GGACCTATGCCGACACCTCGCTGTT	345	7.34		COG_Nucleotide transport and metabolism	-0.1465	0.6459	-0.3051	0.2537	0.1584	0.596	0.009607	0.9684
Sphme2DRAFT_2112	'hypothetical protein'	FALSE	FALSE	AGAACGCGCTTAACGAACGGCCGTT	330	7.34		#N/A	-0.1773	0.7403	-0.11	0.7908	-0.1162	0.7723	-0.07805	0.8002
Sphme2DRAFT_0137	'phosphoribosylformylglycinamidine synthase II'	FALSE	FALSE	GGAACAAGTCCGGGGTGACATAGGGATT	59	7.33		COG_Nucleotide transport and metabolism	-0.05006	0.7797	-0.02051	0.9182	0.1544	0.3302	0.1829	0.001953
Sphme2DRAFT_0935	'Protein of unknown function (DUF3356).'	FALSE	FALSE	GGATCAAGGCGAGCGCGCTCGGCGGTA	241	7.33		#N/A	0.426	0.4072	0.3016	0.5041	-0.2863	0.5432	-0.4262	0.1689
Sphme2DRAFT_3165	'Transcriptional regulator'	FALSE	FALSE	GG.TCGCGCGCGGCGAGGGGGCGTT	62	7.33		COG_Transcription	-0.01472	0.9683	0.07988	0.8251	0.08025	0.8103	0.1779	0.09587
Sphme2DRAFT_2162	'diguanylate cyclase (GGDEF) domain'	FALSE	FALSE	GGAATTCCTGACCGCAATGGGCGCGTT	188	7.33		#N/A	-0.08021	0.8693	-0.3576	0.1874	-0.6715	0.01154	-0.9482	5.708e-11
Sphme2DRAFT_1161	'phage tail tape measure protein, TP901 family, core region'	FALSE	FALSE	GGA.CGACGGCCGCGCTCGGGCGGT	463	7.32		#N/A	0.9039	1.588e-15	0.6346	0.0001694	-0.3908	0.08188	-0.6616	6.71e-16
Sphme2DRAFT_2730	'FeS assembly protein SufB'	FALSE	FALSE	TCAACGAAGCCGTCCGCGGCGCGCT	129	7.32		COG_Posttranslational modification, protein turnover, chaperones	-0.172	0.3078	-0.2414	0.07178	0.1189	0.5654	0.04918	0.6401
Sphme2DRAFT_2359	'AraC-type DNA-binding domain-containing proteins'	FALSE	FALSE	GCAACGAAACGACGCGCAACTCGCT	459	7.32		COG_Transcription	-0.1018	0.7198	0.1707	0.5738	-0.2268	0.4544	0.03521	0.8398
Sphme2DRAFT_1706	'UDP-glucose-4-epimerase'	FALSE	FALSE	GGAACACCGCCGAGCGATATTGCGTA	339	7.32		COG_Cell wall, membrane, envolope biogenesis	0.06737	0.7493	-0.04041	0.8834	0.1478	0.5017	0.03986	0.7086
Sphme2DRAFT_1424	'hypothetical protein'	FALSE	FALSE	CGATCCAGCGTGGCTTTTCCGCGTT	468	7.31		#N/A	0.1007	0.7556	-0.3293	0.136	0.5945	0.01836	0.1613	0.1853
Sphme2DRAFT_2563	'asparagine synthase (glutamine-hydrolyzing)'	FALSE	FALSE	GCATCGCCGACGCCGCGCCGATCGCT	284	7.31		COG_amino acid transport and metabolism	0.0964	0.722	-0.02536	0.9461	-0.01149	0.9752	-0.1379	0.1971
Sphme2DRAFT_1866	'Acyl dehydratase'	FALSE	FALSE	TGAACCTGCCTGCGGGCCAGGGGCT	54	7.31		COG_Lipid transport and metabolism	-0.1515	0.3913	0.1494	0.5015	-1.027	6.105e-10	-0.7293	3.691e-25
Sphme2DRAFT_3761	'hypothetical protein'	FALSE	FALSE	CGAACCTCGCGCGCGAACAGCGGCT	383	7.31		#N/A	0.445	0.263	0.7649	0.02276	-1.046	0.001386	-0.7357	0.0005415
Sphme2DRAFT_3789	'hypothetical protein'	FALSE	FALSE	GGAACCGGACGCCGCGGACACCGGCG	275	7.31		#N/A	-0.005452	0.9873	-0.1809	0.5275	-0.05944	0.8582	-0.2419	0.0173
Sphme2DRAFT_2342	'Predicted transcriptional regulator with C-terminal CBS domains'	FALSE	FALSE	CGAACATGGCGTCGGCGTCCGGGTT	113	7.3		#N/A	-0.1106	0.6598	0.264	0.2004	-0.3556	0.1364	0.01859	0.8999
Sphme2DRAFT_2522	'acetyl-CoA acetyltransferases'	FALSE	FALSE	AGAACGCCCAGCCCCAGCGGCCATA	378	7.3		COG_Lipid transport and metabolism	0.1421	0.4116	-0.1539	0.3551	0.164	0.4186	-0.132	0.1284
Sphme2DRAFT_1438	'segregation and condensation protein B'	FALSE	FALSE	GGAACTCGCCAAGCAGGGGCGCGTC	50	7.29		COG_Transcription	0.06904	0.8584	0.1716	0.6079	0.184	0.5661	0.2836	0.005677
Sphme2DRAFT_3501	'PQQ-dependent catabolism-associated beta-propeller protein'	FALSE	FALSE	GGAACCGCTGGATGAACCATTCGTC	433	7.29		COG_General function prediction only	0.4012	0.45	0.3069	0.5038	0.176	0.7404	0.1099	0.7794
Sphme2DRAFT_3457	'Biopolymer transport proteins'	FALSE	FALSE	GCAATGTGGCGCTCGACGCCGGGTT	419	7.29		#N/A	0.557	0.2573	0.4107	0.2309	-0.1232	0.8113	-0.227	0.4643
Sphme2DRAFT_2218	'hypothetical protein'	FALSE	FALSE	GGATCGGGTCATCGTCTCTTCCATT	79	7.29		#N/A	-0.2201	0.2719	-0.04682	0.8809	-0.1824	0.4702	-0.01268	0.9443
Sphme2DRAFT_1059	'Uncharacterized protein involved in ubiquinone biosynthesis'	FALSE	FALSE	GGAAGGGTTCGGCCGCCCGGCTGTC	470	7.29		COG_Coenzyme transport and metabolism	0.2804	0.2023	-0.04715	0.91	0.6814	0.00264	0.3403	0.0085
Sphme2DRAFT_1012	'Organic radical activating enzymes'	FALSE	FALSE	GGAACCTGCGACAGCTGCCGCCTGCGGTC	62	7.28		COG_General function prediction only	0.01393	0.9611	0.1349	0.4879	-0.3097	0.104	-0.1879	0.02546
Sphme2DRAFT_1887	'sugar transferase, PEP-CTERM system associated/exopolysaccharide biosynthesis polyprenyl glycosylphosphotransferase'	FALSE	FALSE	CGATCGCATCGGCATGCCGCGCATT	330	7.28		COG_Cell wall, membrane, envolope biogenesis	-0.1336	0.5506	-0.3276	0.207	-0.7998	0.0002456	-0.9947	2.84e-25
Sphme2DRAFT_3525	'molybdenum cofactor biosynthesis protein MoaC'	FALSE	FALSE	GAAACCCGCGCCGACCTCGACGCGAT	87	7.28		COG_Coenzyme transport and metabolism	0.1967	0.4704	-0.2137	0.3339	0.3838	0.1414	-0.02784	0.8638
Sphme2DRAFT_3907	'Putative copper export protein'	FALSE	FALSE	GGAACGGCGAACGCCCATCCTAAGCT	465	7.28		COG_Inorganic ion transport and metabolism	0.3895	0.09705	0.5338	0.01526	0.1734	0.5755	0.321	0.003937
Sphme2DRAFT_0543	'Rad3-related DNA helicases'	FALSE	FALSE	GCATGACGTCCGCCGCGCGCGGGTT	41	7.27		COG_Replication, recombination and repair	0.2165	0.3681	0.08149	0.8051	0.123	0.6974	-0.009928	0.9611
Sphme2DRAFT_1167	'hypothetical protein'	FALSE	FALSE	GCCACGCCGCCGGGCGGCGGGTATT	367	7.27		#N/A	0.7394	0.0002406	0.4696	0.06459	-0.424	0.1426	-0.6914	1.23e-08
Sphme2DRAFT_3331	'Dipeptidyl aminopeptidases/acylaminoacyl-peptidases'	FALSE	FALSE	GGAACGGGCGGCGGTGGCCGGACGCC	174	7.27		COG_amino acid transport and metabolism	0.09153	0.5366	-0.0861	0.6322	0.2992	0.0485	0.1212	0.08006
Sphme2DRAFT_1700	'hypothetical protein'	FALSE	FALSE	GGAACGCGTTGCTGCCGCCCCCGCC	398	7.27		#N/A	-0.3707	0.127	0.2798	0.37	-1.536	2.417e-11	-0.8847	1.026e-11
Sphme2DRAFT_0466	'dephospho-CoA kinase'	FALSE	FALSE	TGATCGGCCAGGCGGCACTGGCGTT	66	7.27		COG_Coenzyme transport and metabolism	0.1482	0.5831	-0.00069	0.9988	0.0454	0.9045	-0.1086	0.3644
Sphme2DRAFT_3519	'PPIC-type PPIASE domain.'	FALSE	FALSE	GGCACCCGTTCCGCCGCGCCCGCGAT	266	7.26		#N/A	0.1602	0.4412	-0.2168	0.1988	0.3835	0.0403	0.00676	0.9688
Sphme2DRAFT_1183	'2-keto-4-pentenoate hydratase'	FALSE	FALSE	GCGACGGCCGCCGCGTCGGCGGACT	98	7.26		COG_Secondary metabolites biodynthesis, transport and catabolism	-0.5556	0.09162	0.01259	0.9826	-1.213	4.413e-05	-0.6405	3.784e-06
Sphme2DRAFT_2781	'Protein of unknown function (DUF1597).'	FALSE	FALSE	GGCAGGGGCCGCGCGCGCGTCGGTT	196	7.25		#N/A	-0.1485	0.5305	-0.0597	0.8922	-1.125	1.196e-06	-1.041	1.319e-28
Sphme2DRAFT_3168	'Predicted N-acetylglucosamine kinase'	FALSE	FALSE	CGATCAATCCCGCCTCGCAACCGTT	304	7.25		COG_Carbohydrate transport and metabolism	0.3388	0.3038	0.3382	0.2954	-0.08367	0.8278	-0.06995	0.7986
Sphme2DRAFT_1252	'Uncharacterized protein involved in copper resistance'	FALSE	FALSE	CGAACCGCCACAGGGCCTCGCCGACGTT	431	7.25		COG_Inorganic ion transport and metabolism	0.1944	0.4194	0.1254	0.701	0.0774	0.8212	0.01096	0.9554
Sphme2DRAFT_0151	'Outer membrane cobalamin receptor protein'	FALSE	FALSE	GCTACCAGCGCGCCATCGCCTCGCT	53	7.25		#N/A	-0.05539	0.8936	0.2295	0.4037	-0.1796	0.537	0.09379	0.5783
Sphme2DRAFT_3875	'Dehydrogenases with different specificities (related to short-chain alcohol dehydrogenases)'	FALSE	FALSE	GGAACGACGGAAATCCAGAAGCTCATT	50	7.25		COG_General function prediction only	0.001356	0.9972	0.00121	0.9981	-0.2219	0.4698	-0.2173	0.1495
Sphme2DRAFT_1707	'methionine-S-sulfoxide reductase'	FALSE	FALSE	GGCACGCTCTCCGTCACTGCGCTTT	383	7.24		COG_Posttranslational modification, protein turnover, chaperones	-0.2059	0.4423	0.2843	0.2118	-0.5855	0.02157	-0.08856	0.5443
Sphme2DRAFT_1817	'Glutaredoxin and related proteins'	FALSE	FALSE	GCGACGTGCGGGCAACCTATGCGTT	198	7.24		COG_Posttranslational modification, protein turnover, chaperones	-0.0297	0.933	0.2519	0.3447	-0.3769	0.1455	-0.1002	0.4555
Sphme2DRAFT_3246	'Lysophospholipase L1 and related esterases'	FALSE	FALSE	GCATCGTGCTCGCCCTGGCGGCGCGCT	384	7.24		COG_amino acid transport and metabolism	0.09736	0.7493	-0.05428	0.8965	0.0126	0.9756	-0.1325	0.2738
Sphme2DRAFT_2455	'methionine aminopeptidase, type I'	FALSE	FALSE	GAATCCCCGGCGCGCCCGACACGCGGTT	449	7.24		COG_Translation, ribosomal structure and biogenesis	0.1376	0.3454	-0.02089	0.9437	0.2163	0.2535	0.05788	0.5004
Sphme2DRAFT_2298	'ribosomal protein L13, bacterial type'	FALSE	FALSE	GCAATCGGGGGCCGCGACCGCCGCT	152	7.24		COG_Translation, ribosomal structure and biogenesis	-0.1965	0.2342	-0.01653	0.9268	-0.2009	0.2058	-0.02135	0.8398
Sphme2DRAFT_0912	'Outer membrane receptor proteins, mostly Fe transport'	FALSE	FALSE	GCAACGGCATCTCCGCCACCACGATT	360	7.24		COG_Inorganic ion transport and metabolism	-0.05488	0.8511	0.2775	0.07729	-0.8009	1.586e-05	-0.4697	3.732e-11
Sphme2DRAFT_3484	'Amino acid transporters'	FALSE	FALSE	GGTACGCACGCCGATCATCGGCTGTT	426	7.23		COG_amino acid transport and metabolism	0.1582	0.7789	-0.05565	0.9128	0.4442	0.1568	0.2143	0.4345
Sphme2DRAFT_0025	'NADH-quinone oxidoreductase, E subunit'	FALSE	FALSE	GGA.CGCCGACGCCTATGTCGCGTT	420	7.23		COG_Energy production and conversion	-0.2221	0.1315	-0.2177	0.06542	-0.04611	0.8398	-0.0432	0.5972
Sphme2DRAFT_0617	'prevent-host-death family protein'	FALSE	FALSE	GGAAAAGGCGGCGTCGGACAGGCGCT	418	7.22		COG_Defense mechanisms	-0.04607	0.933	0.4297	0.1546	-0.549	0.06965	-0.08823	0.7576
Sphme2DRAFT_3299	'arginine and ornithine succinyltransferase subunits'	FALSE	FALSE	GCAACAACATAGCCGCGGCCGGCGTA	134	7.22		COG_amino acid transport and metabolism	-0.1881	0.3198	-0.2076	0.3721	-0.06258	0.8383	-0.08862	0.4401
Sphme2DRAFT_3435	'chromate transporter, chromate ion transporter (CHR) family'	FALSE	FALSE	GCAACAGCAGGCCGAACCGTTCGAT	329	7.22		COG_Inorganic ion transport and metabolism	0.2725	0.2898	0.1165	0.7393	0.4186	0.1341	0.2559	0.03016
Sphme2DRAFT_2933	'hypothetical protein'	FALSE	FALSE	CGAACCGCGGAAGCGGTCCGCCGCT	373	7.22		#N/A	0.7783	3.306e-07	0.5228	0.02588	-0.3485	0.2079	-0.6075	1.073e-05
Sphme2DRAFT_0561	'hypothetical protein'	FALSE	FALSE	GGCGCGCTCTGGGCGCGGCGGCGGTT	309	7.22		#N/A	0.2568	0.06348	0.598	0.000148	-0.3913	0.06519	-0.05386	0.6185
Sphme2DRAFT_0040	'3-phosphoglycerate kinase'	FALSE	FALSE	GGAACGGCGCGTAAACCTGCTGGTC	257	7.22		COG_Carbohydrate transport and metabolism	-0.02911	0.8776	-0.08119	0.6286	0.1887	0.2272	0.1355	0.04441
Sphme2DRAFT_0299	'RND family efflux transporter, MFP subunit'	FALSE	FALSE	GGA.CGAGCCGCTCGCCCGTGCGCT	402	7.21		COG_Cell wall, membrane, envolope biogenesis	0.1867	0.773	0.1324	0.8341	0.5605	0.1329	0.5072	0.1863
Sphme2DRAFT_2276	'CDP-diacylglycerol--glycerol-3-phosphate 3-phosphatidyltransferase'	FALSE	FALSE	GGATCGCGATGCCGGTGGCGACCGCGTT	453	7.21		COG_Lipid transport and metabolism	-0.2242	0.3452	0.01343	0.9774	-0.3077	0.2687	-0.07173	0.6068
Sphme2DRAFT_0212	'Dehydrogenases with different specificities (related to short-chain alcohol dehydrogenases)'	FALSE	FALSE	GGAGCGACTGACGGCGGAGGTCGCCGATT	184	7.21		COG_General function prediction only	0.1004	0.736	-0.2749	0.2323	0.4012	0.1181	0.02605	0.8897
Sphme2DRAFT_2285	'Protein of unknown function (DUF2794).'	FALSE	FALSE	GGAAGCGCCACCCGACGCTGGCCGAT	349	7.2		#N/A	-0.1023	0.738	0.1418	0.5951	-0.4175	0.1028	-0.1728	0.07855
Sphme2DRAFT_2574	'pseudouridine synthase, RluA family'	FALSE	FALSE	GCATCGGCCGCGTGCGTCCATGGATT	456	7.2		COG_Translation, ribosomal structure and biogenesis	0.1397	0.4731	0.9463	9.746e-10	-0.8089	4.107e-05	-0.0009257	0.9966
Sphme2DRAFT_3851	'hypothetical protein'	FALSE	FALSE	GAAACGATCTCGAAGATGATGCCGTT	473	7.2		#N/A	0.1721	0.6373	0.3172	0.208	-0.4095	0.116	-0.2734	0.05881
Sphme2DRAFT_0004	'hypothetical protein'	FALSE	FALSE	GGCACGCCCGAGCGTATCCCCGAGTT	423	7.19		#N/A	0.172	0.3561	0.003031	0.994	0.4639	0.01412	0.29	0.0001901
Sphme2DRAFT_2813	'3-oxoadipyl-CoA thiolase'	FALSE	FALSE	GGATCGAGCTGTCGCAGGCGGTCGAT	256	7.19		COG_Lipid transport and metabolism	0.14	0.6221	-0.01703	0.9716	0.1419	0.6599	-0.01847	0.9361
Sphme2DRAFT_3230	'Serine kinase of the HPr protein, regulates carbohydrate metabolism'	FALSE	FALSE	CGATCCGGCCCGAGAGCGAGGCGTT	159	7.19		#N/A	0.1253	0.5981	-0.001319	0.9981	0.1686	0.577	0.03936	0.7722
Sphme2DRAFT_2424	'Transcriptional regulator'	FALSE	FALSE	GGAGGACATGGCGGGGCCCGCCGTT	302	7.19		COG_Transcription	0.07119	0.7694	-0.0898	0.7477	-0.001249	0.9973	-0.1615	0.06635
Sphme2DRAFT_2252	'hypothetical protein'	FALSE	FALSE	GGCACCGTGAACGCCCGCCGCTGTT	299	7.18		#N/A	-0.2496	0.7106	0.5077	0.2472	-0.2766	0.5667	0.4677	0.2568
Sphme2DRAFT_3831	'Transposase and inactivated derivatives'	FALSE	FALSE	GTAACCGTGGCGCCGAGGCCGCCTT	49	7.18		COG_Mobilome_prophages, transposons	0.2044	0.6263	0.5359	0.08719	-0.5164	0.14	-0.2254	0.2371
Sphme2DRAFT_1428	'cell division protein FtsA'	FALSE	FALSE	GCAACCGCCGCTGGGACCTGACCTT	282	7.17		COG_Cell cycle control, cell division, chromosome partitioning	-0.06966	0.7349	-0.4231	0.0002864	0.4514	0.005537	0.09746	0.2406
Sphme2DRAFT_0006	'Uncharacterized protein conserved in bacteria (DUF2336).'	FALSE	FALSE	GGTACGACGTGTCGGGTCTGCTGTT	421	7.17		#N/A	0.06813	0.7941	-0.1037	0.6839	-0.3383	0.1276	-0.5138	2.323e-11
Sphme2DRAFT_0877	'flagellar basal-body M-ring protein/flagellar hook-basal body protein (fliF)'	FALSE	FALSE	GCAACCAGGCGCTGGCCCGCGCCGGAT	397	7.16		COG_Cell motility	-0.01909	0.934	0.002902	0.9963	-0.5908	0.005944	-0.5721	1.512e-18
Sphme2DRAFT_1684	'rRNA methylase'	FALSE	FALSE	GCGACGGCGGGTCGCGCCGCGAGCCGTT	306	7.15		COG_Translation, ribosomal structure and biogenesis	-0.0728	0.6601	-0.1029	0.5966	0.1631	0.3871	0.133	0.05419
Sphme2DRAFT_1849	'Lipid A 3-O-deacylase (PagL).'	FALSE	FALSE	GCAACGCGGCAAAGGGCAAAGCGTT	383	7.15		#N/A	-0.04298	0.9061	0.3163	0.2192	-0.8352	0.0004586	-0.4801	4.988e-07
Sphme2DRAFT_2596	'hypothetical protein'	FALSE	FALSE	GCCACCCGCTTCGCTGCGGCCGCCGTT	321	7.15		#N/A	0.1426	0.7472	-0.08579	0.8414	0.1799	0.5797	-0.02288	0.9459
Sphme2DRAFT_2242	'2OG-Fe(II) oxygenase superfamily.'	FALSE	FALSE	GGAACCAGCGCGGCCGCTTCGACCGCC	430	7.15		#N/A	-0.07496	0.7941	0.1289	0.6684	-0.2148	0.4725	-0.009194	0.9611
Sphme2DRAFT_1924	'cystathionine beta-lyase, bacterial'	FALSE	FALSE	GGAACAGCTGCGCCACCGCCAC.TT	419	7.15		COG_amino acid transport and metabolism	-0.03626	0.8751	-0.1193	0.5413	0.008803	0.9752	-0.07646	0.4065
Sphme2DRAFT_0871	'Flagellar basal body-associated protein'	FALSE	FALSE	GCATCCGGCTGGTCCCCGACGCGCT	452	7.15		COG_Cell motility	-0.1479	0.5726	-0.4119	0.1311	-0.2518	0.4329	-0.5261	4.032e-06
Sphme2DRAFT_2066	'Pyruvate/2-oxoglutarate dehydrogenase complex, dihydrolipoamide dehydrogenase (E3) component, and related enzymes'	FALSE	FALSE	GCATCCTCGACCGGCTTCCCTTGTT	159	7.14		COG_Energy production and conversion	-0.09189	0.6372	-0.2462	0.1576	0.1045	0.6614	-0.05161	0.6401
Sphme2DRAFT_0481	'ParB-like partition proteins'	FALSE	FALSE	GGACCCATCGTCTCGATCGCGCACT	447	7.13		COG_Cell cycle control, cell division, chromosome partitioning	0.09026	0.6443	0.2073	0.2264	-0.05415	0.8308	0.06198	0.5354
Sphme2DRAFT_3489	'PQQ-dependent catabolism-associated CXXCW motif protein'	FALSE	FALSE	GGATCGAAGGCGACGCGTGCGCCGGCT	180	7.13		#N/A	-0.2349	0.6118	0.01401	0.98	-0.02251	0.9578	0.2245	0.3388
Sphme2DRAFT_2170	'ATP phosphoribosyltransferase'	FALSE	FALSE	GCAACACGTCGGCAATCGCCGCCGGCT	287	7.13		COG_amino acid transport and metabolism	0.1197	0.479	-0.07371	0.749	0.1995	0.3091	0.002428	0.9875
Sphme2DRAFT_0874	'ATPase FliI/YscN family'	FALSE	FALSE	GGATCGAAGCGGCGGCGGAGCTGCT	234	7.13		COG_Cell motility	-0.08073	0.7027	-0.04552	0.9096	-0.7978	9.065e-05	-0.7681	5.198e-24
Sphme2DRAFT_1742	'Predicted membrane protein'	FALSE	FALSE	GCAACCGATCCGGCCGCGACGCGCC	20	7.12		COG_Function unknown	0.09124	0.8423	0.08645	0.8416	-0.1689	0.6069	-0.1553	0.4353
Sphme2DRAFT_1668	'ATPases involved in chromosome partitioning'	FALSE	FALSE	GGCACCAGCGCGATGGTCGCCCCTT	146	7.12		COG_Cell motility	-0.04954	0.8174	-0.1033	0.617	0.01183	0.9649	-0.04271	0.6867
Sphme2DRAFT_0131	'S-(hydroxymethyl)glutathione dehydrogenase/class III alcohol dehydrogenase'	FALSE	FALSE	GCATCCATCCCCGCGGTGTGCCGGT	355	7.11		COG_General function prediction only	-0.06615	0.7352	-0.09175	0.6278	0.1779	0.346	0.151	0.04813
Sphme2DRAFT_0382	'Uncharacterized conserved protein'	FALSE	FALSE	GCGACCAGCGCGCCTTCCCGCCGGT	239	7.11		COG_Function unknown	0.009123	0.979	0.1294	0.6262	0.0541	0.8643	0.1726	0.07702
Sphme2DRAFT_1313	'Putative secretion activating protein'	FALSE	FALSE	GGATCGCCGCGGCCGCCCCACCCCCT	280	7.11		#N/A	0.2835	0.5835	0.09827	0.8516	0.05959	0.903	-0.1206	0.7169
Sphme2DRAFT_1597	'Glutamate synthase domain 2'	FALSE	FALSE	GAAAGCCACCGCCGGCCTGCCGCCGGTT	95	7.11		COG_amino acid transport and metabolism	-0.0921	0.5389	-0.3205	0.006866	0.2393	0.1373	0.008849	0.9411
Sphme2DRAFT_2484	'Phosphate transport regulator (distant homolog of PhoU)'	FALSE	FALSE	GCACCGAAGGCGGCGTCCACTCGCT	349	7.11		COG_Function unknown	-0.1409	0.2906	-0.1864	0.194	0.08846	0.6528	0.04201	0.6261
Sphme2DRAFT_2895	'hypothetical protein'	FALSE	FALSE	CGAACCGCTGTTCGAGTGCGGCATT	444	7.09		#N/A	-0.2904	0.3057	0.09971	0.7924	-0.4713	0.117	-0.09296	0.5647
Sphme2DRAFT_0984	'hypothetical protein'	FALSE	FALSE	GGAACCGGTTCTCGGGCGTCCAGAT	242	7.09		#N/A	-0.03939	0.9276	-0.8845	8.087e-07	2.018	3.07e-20	1.166	1.617e-26
Sphme2DRAFT_0295	'Predicted Zn-dependent peptidases'	FALSE	FALSE	GAAACGACGGGGTGCGGCGGACCGTC	157	7.08		COG_General function prediction only	0.06111	0.8251	0.08428	0.8161	-0.01052	0.9783	0.001179	0.9966
Sphme2DRAFT_0430	'hypothetical protein'	FALSE	FALSE	GGATCGGCATGACGCCGGCGCTGTT	300	7.08		#N/A	0.3859	0.2653	0.5528	0.02935	-0.51	0.0923	-0.3286	0.03808
Sphme2DRAFT_1147	'Phage terminase-like protein, large subunit'	FALSE	FALSE	GGAACTGGCGCTGGCGAACGCGGCGGTG	392	7.08		COG_Mobilome_prophages, transposons	0.6895	2.221e-06	0.6317	0.0008093	-0.6217	0.01066	-0.6821	2.657e-14
Sphme2DRAFT_3081	'Phosphoribosyl-AMP cyclohydrolase'	FALSE	FALSE	GGCATCACGCCGCGGACCCTGCGTT	438	7.08		COG_amino acid transport and metabolism	0.04678	0.8726	-0.0458	0.8965	0.09261	0.7745	-0.01094	0.9495
Sphme2DRAFT_3224	'Predicted thioesterase'	FALSE	FALSE	TGAACGACCGGGCGGCGCGCCTGAT	245	7.08		COG_Lipid transport and metabolism	0.04631	0.8649	-0.00474	0.993	0.3071	0.1611	0.2543	0.008801
Sphme2DRAFT_2906	'hypothetical protein'	FALSE	FALSE	CGATCTTCCCGGGCGAGCGGGGGTT	80	7.08		#N/A	0.6481	0.000261	0.06659	0.892	-0.1598	0.6665	-0.7654	1.835e-14
Sphme2DRAFT_0927	'Uncharacterized conserved protein'	FALSE	FALSE	GGACCATCGCCCTGGAGGGCCTGTT	408	7.07		COG_Mobilome_prophages, transposons	0.3931	0.1592	0.4648	0.07512	-0.05191	0.8909	0.02703	0.9168
Sphme2DRAFT_2771	'Uncharacterized protein conserved in bacteria'	FALSE	FALSE	GCATGGCGGCGCGCGGCACCGCGTT	62	7.07		COG_Replication, recombination and repair	0.2088	0.6118	-0.1342	0.6807	0.4455	0.1261	0.1159	0.4358
Sphme2DRAFT_3141	'Archaeal fructose-1,6-bisphosphatase and related enzymes of inositol monophosphatase family'	FALSE	FALSE	TGATCGCCGGGCCGGTCGCCGAGTT	116	7.07		COG_Carbohydrate transport and metabolism	-0.04131	0.8824	-0.02797	0.942	0.03926	0.9068	0.05534	0.6401
Sphme2DRAFT_3454	'hypothetical protein'	FALSE	FALSE	AGAATGCGCGCGCGCTGCGTGGGTT	120	7.07		#N/A	0.191	0.6156	-0.04314	0.9223	0.04975	0.8967	-0.1716	0.3294
Sphme2DRAFT_1130	'ParB-like nuclease domain.'	FALSE	FALSE	GCCACCACTGCCGCAGTCCGTGGCT	235	7.07		#N/A	0.8502	6.707e-09	0.3124	0.208	0.2485	0.41	-0.3024	0.009545
Sphme2DRAFT_1397	'hypothetical protein'	FALSE	FALSE	GAAACGGTGTTCGCGCACCCCACGCT	198	7.06		#N/A	0.2193	0.2088	0.1548	0.4725	0.2421	0.3036	0.1732	0.05199
Sphme2DRAFT_3342	'DNA repair photolyase'	FALSE	FALSE	GCAACGGCGCCGCGACGCGATCCGGT	207	7.06		COG_Replication, recombination and repair	0.07409	0.8776	0.2227	0.433	-0.09527	0.7988	0.04593	0.838
Sphme2DRAFT_0883	'Sua5/YciO/YrdC/YwlC family protein'	FALSE	FALSE	GAAACGCTGGTCGGCGACGGCGGCGGTA	83	7.06		COG_Translation, ribosomal structure and biogenesis	0.4024	0.2098	0.2154	0.4785	0.2595	0.4846	0.07494	0.6838
Sphme2DRAFT_3191	'DNA polymerase III, gamma/tau subunits'	FALSE	FALSE	GGATCGCGCTGAGGAATCGGTGCGCT	360	7.05		#N/A	0.08116	0.7028	-0.1684	0.3522	0.201	0.3379	-0.05216	0.6278
Sphme2DRAFT_0358	'Protein of unknown function (DUF2807).'	FALSE	FALSE	GGA.CAAGGTGCCGGCGTAAGCCGTT	141	7.05		#N/A	0.183	0.3369	0.2025	0.3522	-0.2894	0.2014	-0.2695	0.003827
Sphme2DRAFT_0109	'hypothetical protein'	FALSE	FALSE	GGAATTCGGCATCGGCGAGCGTGCGTT	237	7.05		#N/A	0.379	0.1082	0.3439	0.1893	-0.2073	0.5471	-0.2408	0.02535
Sphme2DRAFT_0942	'Protein of unknown function (DUF2793).'	FALSE	FALSE	GGTACGCAGCGGCCGGGCGATCGCT	455	7.04		#N/A	0.1732	0.7418	0.5107	0.2083	-0.5286	0.1923	-0.2016	0.4872
Sphme2DRAFT_1001	'ATP synthase subunit C.'	FALSE	FALSE	GGCACGCCGCCGCTGATGATCCCGTT	330	7.04		#N/A	-0.1967	0.3018	0.1315	0.2923	-0.4549	0.004071	-0.1273	0.09451
Sphme2DRAFT_1013	'hypothetical protein'	FALSE	FALSE	GGCACGCTGCCCGTCCACCCCGGTA	313	7.04		#N/A	0.04981	0.8664	0.2346	0.3889	-0.4042	0.1177	-0.2245	0.02371
Sphme2DRAFT_1823	'Gluconolactonase'	FALSE	FALSE	GGAACGCCTCGCGATCGCGGGTGCC	429	7.04		COG_Carbohydrate transport and metabolism	-0.1531	0.6005	0.004622	0.994	-0.2126	0.5077	-0.06568	0.6556
Sphme2DRAFT_1058	'recF protein'	FALSE	FALSE	GCAACGGCAAACGCGCCGCGTGGCTGCT	196	7.04		COG_Replication, recombination and repair	0.2843	0.3707	0.277	0.2954	0.1809	0.607	0.1747	0.1808
Sphme2DRAFT_3861	'Beta-galactosidase/beta-glucuronidase'	FALSE	FALSE	GGATCGGCCGCCGCCCCTTGCTCATC	449	7.04		#N/A	-0.1222	0.4886	0.3773	0.008799	-0.3797	0.03151	0.1166	0.2321
Sphme2DRAFT_1861	'ubiquinol-cytochrome c reductase, iron-sulfur subunit'	FALSE	FALSE	GCACCTCCTCCGGCACTCCCGCGCT	472	7.03		COG_Energy production and conversion	-0.284	0.05115	-0.03156	0.8823	-0.3764	0.02154	-0.1242	0.08126
Sphme2DRAFT_2926	'Uncharacterized protein conserved in bacteria'	FALSE	FALSE	GGAACGGGCCGCCTCCGCGACGGCG	146	7.03		COG_Function unknown	0.4061	0.03484	0.04577	0.9223	-0.3714	0.1937	-0.7426	4.938e-14
Sphme2DRAFT_2123	'probable AcnD-accessory protein PrpF'	FALSE	FALSE	GGATCGAGCCCGATGGCACAATCGTT	437	7.03		COG_Energy production and conversion	-0.005679	0.9822	-0.5358	0.0462	-2.783	1.827e-50	-3.327	3.785e-166
Sphme2DRAFT_1796	'Flp pilus assembly protein, ATPase CpaF'	FALSE	FALSE	GAAACAGGCGGCGCATGGCCCGGTC	136	7.03		COG_Extracellular structures	-0.1495	0.379	-0.2281	0.4336	-1.175	3.061e-09	-1.252	7.324e-44
Sphme2DRAFT_1581	'hypothetical protein'	FALSE	FALSE	GGAACGACCTGCTCAGTGACGGAGT	168	7.03		#N/A	-0.1144	0.5988	0.08506	0.7554	-0.09574	0.7344	0.1016	0.3271
Sphme2DRAFT_1901	'Putative Zn-dependent protease, contains TPR repeats'	FALSE	FALSE	CGAACCAAAACCCCGCTCACCCCCCGTT	79	7.02		COG_General function prediction only	0.4574	3.507e-05	0.3793	0.01768	0.3353	0.0867	0.2535	0.01071
Sphme2DRAFT_3514	'Beta-lactamase class C and other penicillin binding proteins'	FALSE	FALSE	GGTACGTCCTGCTGGTCGCAGCGTT	289	7.02		COG_Defense mechanisms	0.04264	0.8606	-0.08955	0.7242	0.1906	0.4027	0.05881	0.5789
Sphme2DRAFT_2257	'Outer membrane protein'	FALSE	FALSE	GCAAGGACAGGTGGCGGACGCCGTT	465	7.01		COG_Cell wall, membrane, envolope biogenesis	0.1443	0.5028	-0.04652	0.8768	0.2062	0.4123	0.008839	0.9574
Sphme2DRAFT_1880	'hypothetical protein'	FALSE	FALSE	GCAACAATCCGGCCGCAATCCGCGTG	104	7		#N/A	0.7913	0.01193	0.5892	0.02898	0.2353	0.5848	0.05086	0.828
Sphme2DRAFT_1776	'Response regulators consisting of a CheY-like receiver domain and a winged-helix DNA-binding domain'	FALSE	FALSE	CGAACACCTCGGCGACGCGGCCCTT	311	7		COG_Signal transduction mechanisms	0.3483	0.06166	0.3132	0.2502	0.2446	0.3752	0.1983	0.2286
Sphme2DRAFT_1694	'hypothetical protein'	FALSE	FALSE	GCATCTACCCGGTCCCCGATCAGTT	141	6.99		#N/A	0.04008	0.8996	0.5429	0.018	-1.389	5.179e-09	-0.8894	4.593e-23
Sphme2DRAFT_0199	'fumarate hydratase, class II'	FALSE	FALSE	GAAACAAGCGCTTGTCTGACGAATT	8	6.99		COG_Energy production and conversion	-0.1453	0.4944	-0.606	4.22e-05	1	3.049e-08	0.538	5.658e-12
Sphme2DRAFT_0645	'Predicted Zn-dependent peptidases'	FALSE	FALSE	GGATCAGTCCGGCGGCCATGCCCTGCT	279	6.98		COG_General function prediction only	0.1654	0.2166	0.2506	0.033	-0.1245	0.4912	-0.04086	0.6401
Sphme2DRAFT_2442	'hypothetical protein'	FALSE	FALSE	GCAACGCGGGGCTGGAGCTGACCGAT	456	6.98		#N/A	-0.2619	0.1507	0.05019	0.857	-0.253	0.2883	0.05668	0.5362
Sphme2DRAFT_2586	'SufE protein probably involved in Fe-S center assembly'	FALSE	FALSE	GGAACACGTCCGGGGTGACGGC.TT	128	6.98		COG_Posttranslational modification, protein turnover, chaperones	-0.1029	0.6531	-0.06078	0.855	0.09632	0.7508	0.1293	0.2652
Sphme2DRAFT_0749	'hypothetical protein'	FALSE	FALSE	GCATCTGGGCGCGGGCCTCGCCGGTA	421	6.98		#N/A	-0.09094	0.7028	-0.202	0.471	-0.7996	0.0002409	-0.9245	1.887e-28
Sphme2DRAFT_0332	'tol-pal system beta propeller repeat protein TolB'	FALSE	FALSE	TGATCGATCTGGGGATCGCCGCGTT	272	6.98		COG_Intracellular trafficking, secretion and vesicular transport	0.1007	0.5048	0.2094	0.1315	0.2576	0.1189	0.3645	5.659e-09
Sphme2DRAFT_1141	'hypothetical protein'	FALSE	FALSE	CGAACGTATCGTCCCGCCGCCTGCT	31	6.97		#N/A	0.565	0.03973	0.2615	0.3744	0.09906	0.784	-0.1989	0.3256
Sphme2DRAFT_1471	'hypothetical protein'	FALSE	FALSE	GCAGCGTCCGCGTCGATACTGGGTT	425	6.97		#N/A	0.00885	0.9844	-0.1619	0.6811	0.1279	0.7122	-0.01884	0.9361
Sphme2DRAFT_0661	'diguanylate cyclase (GGDEF) domain'	FALSE	FALSE	GGATCGCTGGCCCGCGCTGCTCGCC	62	6.97		#N/A	-0.04741	0.9048	-0.3075	0.2926	-1.653	3.895e-12	-1.918	1.492e-64
Sphme2DRAFT_0991	'hypothetical protein'	FALSE	FALSE	GCAACAAGCGCGCCCCAGCCCCCCGCC	94	6.96		#N/A	0.3974	0.1451	0.08865	0.8161	0.5401	0.06559	0.2397	0.03642
Sphme2DRAFT_2615	'ribosomal protein S16'	FALSE	FALSE	GCAACGCGCTCGGCGGCGCCGGCCT	161	6.95		COG_Translation, ribosomal structure and biogenesis	0.09035	0.6523	-0.09136	0.5398	-0.02134	0.9256	-0.2027	0.007723
Sphme2DRAFT_3265	'Kef-type K+ transport systems, membrane components'	FALSE	FALSE	GGAACCGCACGGCCAGCCAGTCTGGATT	130	6.95		COG_Inorganic ion transport and metabolism	0.1472	0.4405	0.07721	0.754	0.2077	0.3069	0.1377	0.2849
Sphme2DRAFT_2353	'hypothetical protein'	FALSE	FALSE	TGATCGACTGGTGCGCCGACGCATT	240	6.95		#N/A	0.2895	NA	0.3014	0.6997	-0.3835	NA	-0.245	0.7558
Sphme2DRAFT_1548	'Pirin-related protein'	FALSE	FALSE	GGATCAACGAGGGCCGCCGGCGATC	26	6.95		COG_General function prediction only	-0.1713	0.6015	-0.06611	0.8721	-0.1705	0.6161	-0.05019	0.7387
Sphme2DRAFT_0662	'uncharacterized domain HDIG'	FALSE	FALSE	GGAACCGCGATCGTCGTGTTGCCGTC	468	6.95		COG_Signal transduction mechanisms	-0.1494	0.5048	-0.2055	0.5003	-1.445	4.895e-11	-1.519	2.043e-52
Sphme2DRAFT_0740	'A/G-specific adenine glycosylase'	FALSE	FALSE	GGTGCCGATGCCGCCGCCCAGCGTT	183	6.94		COG_Replication, recombination and repair	0.1951	0.3514	0.1847	0.5146	-0.128	0.687	-0.1462	0.2005
Sphme2DRAFT_1577	'Transposase and inactivated derivatives'	FALSE	FALSE	GCAACGCTGGTCGCGGCAAATGACGTT	244	6.94		COG_Mobilome_prophages, transposons	0	NA	0	NA	-5.125e-15	NA	0	NA
Sphme2DRAFT_0762	'Ferredoxin subunits of nitrite reductase and ring-hydroxylating dioxygenases'	FALSE	FALSE	GGATCGCTTCCCCACCCCCGCCCTGCT	381	6.94		COG_Inorganic ion transport and metabolism	0.05114	0.933	-0.4641	0.04954	0.3593	0.2222	-0.1495	0.554
Sphme2DRAFT_2628	'Acetyl/propionyl-CoA carboxylase, alpha subunit'	FALSE	FALSE	GGA.CGAACGGCCCCGCCGGATGTT	372	6.93		COG_Lipid transport and metabolism	-0.09863	0.6175	-0.506	0.001429	-0.2886	0.1372	-0.6955	3.916e-20
Sphme2DRAFT_3166	'D-alanyl-D-alanine carboxypeptidase, serine-type, PBP4 family'	FALSE	FALSE	GCAACTGGTCGATCAACCGATCATT	305	6.93		COG_Cell wall, membrane, envolope biogenesis	0.231	0.274	0.1327	0.6102	0.1826	0.5055	0.08381	0.5136
Sphme2DRAFT_1076	'Fructose-2,6-bisphosphatase'	FALSE	FALSE	CGAACGCGGGGGCGGCGAGGGCGGT	169	6.92		COG_Carbohydrate transport and metabolism	-0.03865	0.8962	0.09426	0.7486	-0.2828	0.2435	-0.1438	0.2184
Sphme2DRAFT_1425	'UDP-N-acetylenolpyruvoylglucosamine reductase'	FALSE	FALSE	CGAACCTCGCCGCCTTCCAGGCGTG	330	6.92		COG_Cell wall, membrane, envolope biogenesis	0.1239	0.6459	-0.3472	0.0692	0.5882	0.006635	0.115	0.417
Sphme2DRAFT_1852	'phytoene desaturase'	FALSE	FALSE	GAAACCGCCGGTGCCGGTCGGTCGCGCGCT	47	6.92		COG_Secondary metabolites biodynthesis, transport and catabolism	-0.2373	0.1035	-0.3243	0.04738	0.08176	0.7508	-0.002738	0.9865
Sphme2DRAFT_2357	'Acyl-CoA synthetases (AMP-forming)/AMP-acid ligases II'	FALSE	FALSE	GGAACAGGTCGGGCGGATAGCCGCC	271	6.92		COG_Lipid transport and metabolism	0.08386	0.9282	0.3276	0.3744	-0.677	0.0858	-0.3869	0.3443
Sphme2DRAFT_2554	'Periplasmic protein involved in polysaccharide export'	FALSE	FALSE	TGATCGGCCCGGTATGTGGCCGGTT	314	6.92		COG_Cell wall, membrane, envolope biogenesis	-0.1518	0.4116	-0.08448	0.7774	-0.8504	1.678e-06	-0.7898	1.284e-20
Sphme2DRAFT_2267	'Uncharacterized conserved protein'	FALSE	FALSE	GGATCACGGCGGGCATCTGCATGGCGTT	294	6.92		COG_Posttranslational modification, protein turnover, chaperones	-0.1815	0.2166	0.1227	0.4707	0.1217	0.5243	0.4263	2.924e-09
Sphme2DRAFT_0972	'Predicted endonuclease distantly related to archaeal Holliday junction resolvase'	FALSE	FALSE	GGAAGGTCCACGCCGCTCGCCCGCA	347	6.92		#N/A	-0.09068	0.9225	0.1867	0.8041	-0.2342	0.708	0.04049	0.9574
Sphme2DRAFT_1616	'Galactose mutarotase and related enzymes'	FALSE	FALSE	GCAACCTGTACGACAGCGCGCCGAT	426	6.91		COG_Carbohydrate transport and metabolism	-0.0692	0.7757	-0.3778	0.07056	0.2477	0.3366	-0.0582	0.6197
Sphme2DRAFT_2846	'hypothetical protein'	FALSE	FALSE	GGCACCTGCGGCTCGCATGGTCGCT	364	6.91		#N/A	-0.3178	0.2435	0.1611	0.617	-0.3322	0.2606	0.1597	0.1839
Sphme2DRAFT_0407	'hypothetical protein'	FALSE	FALSE	GCAACACCGGGCCAAAAGCGCCGGT	144	6.91		#N/A	0.718	0.09964	-0.09798	0.8741	0.5645	0.157	-0.2598	0.4646
Sphme2DRAFT_0271	'DNA topoisomerase IV, A subunit, proteobacterial'	FALSE	FALSE	GGAACGTGCCGGGATAACCGCCGCC	396	6.91		COG_Replication, recombination and repair	0.004577	0.9844	0.1085	0.5387	-0.06463	0.7709	0.03758	0.6954
Sphme2DRAFT_0582	'Protease II'	FALSE	FALSE	TGATCGCCCAGGGCGCCAGCGCGCT	465	6.9		COG_amino acid transport and metabolism	-0.1002	0.573	0.06743	0.7286	-0.1282	0.5182	0.03875	0.6711
Sphme2DRAFT_2237	'Cysteine sulfinate desulfinase/cysteine desulfurase and related enzymes'	FALSE	FALSE	GGAACGAATCCTGCCCGACCGTCTCT	26	6.9		COG_amino acid transport and metabolism	0.2131	0.3778	0.3142	0.147	-0.006816	0.9864	0.09442	0.5085
Sphme2DRAFT_2731	'FeS assembly ATPase SufC'	FALSE	FALSE	GCAACAGCTGCCGATGGAGTTCGCCGTT	306	6.9		COG_Posttranslational modification, protein turnover, chaperones	-0.06916	0.7224	-0.3073	0.01825	0.1664	0.3869	-0.07276	0.4233
Sphme2DRAFT_2738	'ketol-acid reductoisomerase'	FALSE	FALSE	GGAACAGATCATCGCCCAGCTCGAT	417	6.9		COG_amino acid transport and metabolism	-0.03924	0.8797	-0.06019	0.7832	0.0575	0.8213	0.03612	0.7716
Sphme2DRAFT_3073	'Aerobic-type carbon monoxide dehydrogenase, middle subunit CoxM/CutM homologs'	FALSE	FALSE	GCAACATCTGCCGCTGCGGCGCCTATT	43	6.89		COG_Energy production and conversion	-0.4154	0.0003217	-0.7372	1.457e-07	0.3439	0.07829	0.02516	0.8461
Sphme2DRAFT_2157	'Uncharacterized protein conserved in bacteria'	FALSE	FALSE	GGAGCGCGAGCCCCCCGGCAGTCCGCT	105	6.89		COG_Replication, recombination and repair	0.01156	0.9822	0.0141	0.9792	-0.1879	0.5151	-0.175	0.268
Sphme2DRAFT_3799	'hypothetical protein'	FALSE	FALSE	GGAACCGTCACCAACTGCGGCACGGT	188	6.89		#N/A	-0.4646	0.01753	-0.4955	0.02947	-0.4752	0.1005	-0.5169	5.227e-09
Sphme2DRAFT_0277	'phosphoribosylaminoimidazole-succinocarboxamide synthase'	FALSE	FALSE	GCAACGCCAGCGCGCCGCCGCGGCG	408	6.88		COG_Nucleotide transport and metabolism	-0.1974	0.1656	-0.1167	0.4204	0.03971	0.8569	0.1201	0.07423
Sphme2DRAFT_0850	'phage portal protein, PBSX family'	FALSE	FALSE	GGAACGGCACCCGCTGCGCGGCCTC	424	6.88		COG_Mobilome_prophages, transposons	0.05462	0.941	0.296	0.4863	-0.2408	0.5966	0.03067	0.9541
Sphme2DRAFT_3844	'Type IV secretion system proteins.'	FALSE	FALSE	GGCACGCAGTCGCCGGCTGACGCGCT	344	6.88		#N/A	-0.08528	0.8441	-0.124	0.7227	-0.2511	0.3885	-0.2865	0.08462
Sphme2DRAFT_0893	'phosphomethylpyrimidine kinase'	FALSE	FALSE	GCAACCCCTTGGCGTCTTCGCGTCTT	166	6.87		COG_Coenzyme transport and metabolism	0.07842	0.7215	-0.08209	0.7589	0.1591	0.5079	-0.002542	0.9875
Sphme2DRAFT_2365	'Predicted transporter component'	FALSE	FALSE	GGATCGCCCGCCTGTCGCCACGGTC	153	6.87		#N/A	0.2078	0.4297	0.09178	0.8129	0.2023	0.5044	0.07256	0.6197
Sphme2DRAFT_2427	'2-keto-4-pentenoate hydratase/2-oxohepta-3-ene-1,7-dioic acid hydratase (catechol pathway)'	FALSE	FALSE	GGCACAATTCGCCCTTCGCCGAATT	180	6.87		COG_Secondary metabolites biodynthesis, transport and catabolism	0.1463	0.4458	0.2718	0.1444	-0.1625	0.5121	-0.04115	0.7389
Sphme2DRAFT_3368	'ATP-binding cassette protein, ChvD family'	FALSE	FALSE	CGAACGCGAGGCCGGGCAGGGCGGT	222	6.87		COG_General function prediction only	-0.08312	0.6759	-0.03172	0.8812	-0.1745	0.3193	-0.1238	0.1339
Sphme2DRAFT_1621	'Aspartate/tyrosine/aromatic aminotransferase'	FALSE	FALSE	GAAACGCGCTGCGCGGGCTGATGCCGGCGGTT	72	6.87		COG_amino acid transport and metabolism	0.1625	0.2131	0.1767	0.2238	0.06992	0.7404	0.08233	0.2747
Sphme2DRAFT_0727	'hypothetical protein'	FALSE	FALSE	GGAACAGGCGGTCGGCTATCCGATC	71	6.86		#N/A	0.08093	0.725	-0.04194	0.8907	0.09	0.7459	-0.03874	0.7497
Sphme2DRAFT_1915	'cobaltochelatase, CobS subunit'	FALSE	FALSE	GCCACCGTCCCCCCGTTCGACGGCT	216	6.86		COG_General function prediction only	-0.2027	0.1412	-0.1876	0.1868	-0.0913	0.6635	-0.07582	0.3661
Sphme2DRAFT_1886	'mannose-1-phosphate guanylyltransferase/mannose-6-phosphate isomerase'	FALSE	FALSE	GGATCGACAGGCACGACACGCCGAT	429	6.86		COG_Cell wall, membrane, envolope biogenesis	-0.6953	1.679e-07	-0.8692	0.0003302	0.09388	0.8154	-0.07818	0.5021
Sphme2DRAFT_0086	'Type II secretory pathway, component PulK'	FALSE	FALSE	GGGACGGCACGCAGGGCGCGCCGCT	137	6.86		COG_Intracellular trafficking, secretion and vesicular transport	0.09453	0.7626	0.006953	0.992	0.08522	0.8154	-0.01329	0.9461
Sphme2DRAFT_3873	'Acetyl-CoA acetyltransferase'	FALSE	FALSE	GGAGCGCGCGGGGTTGGTCAGCCGCT	235	6.86		COG_Lipid transport and metabolism	-0.08377	0.8454	0.02555	0.9574	-0.2359	0.4479	-0.1404	0.4361
Sphme2DRAFT_3091	'Predicted ATPase'	FALSE	FALSE	GCAAATCGACCCCGCCGCCGTCGTT	186	6.85		COG_General function prediction only	-0.1184	0.6216	-0.04796	0.8842	0.4516	0.03927	0.5199	6.102e-10
Sphme2DRAFT_3499	'ABC-type amino acid transport/signal transduction systems, periplasmic component/domain'	FALSE	FALSE	GCGACGAATGGTTCATCCAGCGGTT	162	6.85		COG_amino acid transport and metabolism	0.1932	0.7126	0.1142	0.8122	-0.08414	0.8474	-0.1391	0.609
Sphme2DRAFT_2213	'DNA replication protein'	FALSE	FALSE	AGAACCGCCACGACCGCTAACCATT	76	6.85		COG_Replication, recombination and repair	0	NA	0	NA	-5.125e-15	NA	0	NA
Sphme2DRAFT_1576	'DNA replication protein'	FALSE	FALSE	AGAACCGCCACGACCGCTAACCATT	76	6.85		COG_Replication, recombination and repair	0	NA	0	NA	-5.125e-15	NA	0	NA
Sphme2DRAFT_0753	'Chemotaxis protein	FALSE	FALSE	GGGACGCTGCGCCGCTGCCGCCTGGT	285	6.85		COG_Cell motility	-0.05612	0.8371	-0.3629	0.2036	-0.9937	1.189e-05	-1.324	1.761e-44
Sphme2DRAFT_0365	'Thioredoxin domain-containing protein'	FALSE	FALSE	GGATCCGCGCGGGCGGCATCCGCGTG	266	6.85		COG_Posttranslational modification, protein turnover, chaperones	-0.1136	0.5302	0.09457	0.6495	-0.01667	0.949	0.1898	0.02124
Sphme2DRAFT_3867	'DNA replication protein'	FALSE	FALSE	AGAACCGCCACGACCGCTAACCATT	76	6.85		COG_Replication, recombination and repair	0	NA	0	NA	-5.125e-15	NA	0	NA
Sphme2DRAFT_3884	'DNA replication protein'	FALSE	FALSE	AGAACCGCCACGACCGCTAACCATT	76	6.85		COG_Replication, recombination and repair	0	NA	0	NA	-5.125e-15	NA	0	NA
Sphme2DRAFT_0425	'phage virion morphogenesis (putative tail completion) protein'	FALSE	FALSE	GCATCGCGGGCTTCGTCCGCCGCTT	381	6.84		COG_Mobilome_prophages, transposons	0.2662	0.6024	0.917	0.003098	-0.792	0.02929	-0.1273	0.6788
Sphme2DRAFT_1168	'Plasmid recombination enzyme.'	FALSE	FALSE	GGATCCCGGACCGCACATCGGCGAT	454	6.84		#N/A	0.5732	0.0001276	0.2284	0.3166	-0.1231	0.691	-0.4685	7.745e-08
Sphme2DRAFT_2056	'Nitroreductase'	FALSE	FALSE	GGAAGCTCTGCTCGCCGCCCTGGCT	242	6.84		COG_Energy production and conversion	-0.05084	0.8757	-0.04048	0.9268	-0.09161	0.789	-0.08666	0.5096
Sphme2DRAFT_3473	'Transcriptional regulator containing an amidase domain and an AraC-type DNA-binding HTH domain'	FALSE	FALSE	GGATCTCGCTCGCGACCCCGGCCTCT	315	6.84		COG_Transcription	0.0008147	0.9972	0.1742	0.5413	-0.08281	0.8103	0.08485	0.5278
Sphme2DRAFT_3130	'Peptidase inhibitor I78 family.'	FALSE	FALSE	GGCACCCGCACCGGCCTGCCGATGTT	114	6.84		#N/A	-0.06555	0.7835	-0.1351	0.5602	0.2121	0.3641	0.1415	0.1444
Sphme2DRAFT_3021	'Shikimate kinase'	FALSE	FALSE	GGACCCGCCCGTGCGCGCCGGCGTC	362	6.84		COG_amino acid transport and metabolism	0.2054	0.4313	-0.2501	0.3071	0.3902	0.165	-0.06688	0.5909
Sphme2DRAFT_2655	'Acyl carrier protein'	FALSE	FALSE	GCAACACCGCCGCATTTGGCCGCCATT	12	6.84		COG_Lipid transport and metabolism	-0.08652	0.6849	-0.06709	0.7787	-0.009772	0.9747	0.008202	0.9574
Sphme2DRAFT_2651	'Predicted permeases'	FALSE	FALSE	CGATCGAGCTCGGGCGTCGGCGTGTT	261	6.84		COG_Cell motility	-0.09487	0.6027	-0.1768	0.2759	0.2156	0.251	0.1331	0.1086
Sphme2DRAFT_1992	'3-dehydroquinate dehydratase, type II'	FALSE	FALSE	CGAACCCCCTCCGCGTCTCCGCGTG	83	6.84		COG_amino acid transport and metabolism	-0.1153	0.5947	0.08998	0.6943	-0.2298	0.2808	-0.02559	0.8311
Sphme2DRAFT_0317	'Predicted protease with the C-terminal PDZ domain'	FALSE	FALSE	AGATCACGGGGCGGAATTCCCCGTT	74	6.83		COG_General function prediction only	-0.1411	0.3975	0.009161	0.9682	-0.1427	0.4286	0.007409	0.9533
Sphme2DRAFT_2732	'ABC-type transport system involved in Fe-S cluster assembly, permease component'	FALSE	FALSE	GGACCGCTCGCCGCAGGCGAGGGGT	203	6.83		#N/A	0.2719	0.2771	-0.4688	0.001152	0.5419	0.01023	-0.1979	0.08667
Sphme2DRAFT_2995	'hypothetical protein'	FALSE	FALSE	GGAACAGGGGATGCAGGTCGGCGTG	230	6.83		#N/A	0.02255	0.9622	-0.02453	0.9636	0.1144	0.7185	0.0792	0.7316
Sphme2DRAFT_3445	'ABC-type phosphate/phosphonate transport system, periplasmic component'	FALSE	FALSE	GCGACGGTCGAGCGCGCCGGGCCGCT	207	6.83		COG_Inorganic ion transport and metabolism	0.2859	0.4799	-0.03423	0.942	0.3746	0.1967	0.0744	0.767
Sphme2DRAFT_2458	'alpha-1,2-mannosidase, putative'	FALSE	FALSE	GGTTCGCCTGGGCGAATGGCCTGTT	60	6.83		COG_Carbohydrate transport and metabolism	-0.1111	0.6712	-0.5345	0.00653	0.5949	0.01002	0.1816	0.09886
Sphme2DRAFT_0869	'flagellar motor switch protein FliN'	FALSE	FALSE	GCAACGCCTGGGAGCCGCTCGCGCA	462	6.83		#N/A	0.08397	0.75	-0.3325	0.1434	0.5023	0.03558	0.08287	0.5263
Sphme2DRAFT_3041	'double-strand break repair helicase AddA, alphaproteobacterial type'	FALSE	FALSE	GGCACGTGGCTGACCGGCGATGCGCCGTT	71	6.82		COG_Replication, recombination and repair	-0.01898	0.941	-0.1651	0.4058	0.0788	0.7602	-0.06755	0.5667
Sphme2DRAFT_3097	'2-oxoglutarate dehydrogenase complex dihydrolipoamide succinyltransferase (E2 component)'	FALSE	FALSE	GGCACACCGCCGAGCAGGGCGCGCT	151	6.82		COG_Energy production and conversion	-0.1219	0.4289	-0.1743	0.1772	0.1332	0.465	0.07871	0.3443
Sphme2DRAFT_0830	'Phage baseplate assembly protein W'	FALSE	FALSE	AGAACGTCCAGCCAGGTGGCGGCATT	181	6.82		COG_Mobilome_prophages, transposons	0.1169	0.9137	0.7626	NA	-0.898	0.2156	-0.2535	NA
Sphme2DRAFT_0636	'Glycerol-3-phosphate dehydrogenase'	FALSE	FALSE	CGAACGGTGCGGTGCGCGCTGCGCT	361	6.81		COG_Energy production and conversion	0.4981	0.02653	0.1772	0.5058	0.1726	0.6065	-0.1494	0.3478
Sphme2DRAFT_1010	'Disulfide bond chaperones of the HSP33 family'	FALSE	FALSE	GGCACGGTGCTGCAGGCGGCGGCGTT	396	6.81		COG_Posttranslational modification, protein turnover, chaperones	-0.0101	0.9718	0.1482	0.4499	-0.1758	0.4203	-0.01811	0.8824
Sphme2DRAFT_2254	'hypothetical protein'	FALSE	FALSE	GGATCGCGGCCTCGACCGGGGCATG	249	6.81		#N/A	0.2374	0.4743	0.08935	0.8141	0.4041	0.1234	0.229	0.07533
Sphme2DRAFT_1480	'Plasmid maintenance system killer protein'	FALSE	FALSE	GCAAGGCCGCCGCCGACCTCGAATT	263	6.81		COG_Defense mechanisms	-0.02002	0.957	0.07104	0.855	-0.1541	0.6274	-0.06508	0.6767
Sphme2DRAFT_0535	'hypothetical protein'	FALSE	FALSE	GCATCCCGAATGGGACGCCGCCGATT	98	6.81		#N/A	-0.3818	0.01005	0.6408	0.01251	-0.8283	0.0004333	0.1924	0.3236
Sphme2DRAFT_2120	'Transposase and inactivated derivatives'	FALSE	FALSE	GCGACGGGTGCCTCGATATGTCGTT	387	6.8		#N/A	-0.4075	0.3513	0.1123	0.7927	-0.2375	0.5391	0.2504	0.3055
Sphme2DRAFT_2794	'hypothetical protein'	FALSE	FALSE	GGCGCCGCTCCCCGCGTGCGCCGGTT	434	6.8		#N/A	0.002689	0.9938	-0.1233	0.5242	0.1204	0.5779	-0.008843	0.9517
Sphme2DRAFT_2752	'UDP-N-acetylglucosamine 2-epimerase'	FALSE	FALSE	GGAACCGGGTGCCGAGGCCCGCGACC	122	6.8		COG_Cell wall, membrane, envolope biogenesis	-0.2041	0.2974	-0.06385	0.8764	-0.8882	5.325e-05	-0.7745	1.569e-15
Sphme2DRAFT_2665	'haloacid dehalogenase superfamily, subfamily IA, variant 3 with third motif having DD or ED/haloacid dehalogenase superfamily, subfamily IA, variant 1 with third motif having Dx(3-4)D or Dx(3-4)E'	FALSE	FALSE	GCAACTGTCGGGG.ATTCGCGGGTT	279	6.8		COG_Energy production and conversion	0.0712	0.7618	-0.05761	0.8424	0.2338	0.3206	0.1027	0.3181
Sphme2DRAFT_2653	'His Kinase A (phosphoacceptor) domain./Response regulator receiver domain./Histidine kinase-, DNA gyrase B-, and HSP90-like ATPase./CHASE3 domain.'	FALSE	FALSE	CGATCCGCCTCGCCTGCCGCGCGTA	447	6.8		#N/A	0.1595	0.4097	0.01713	0.9583	0.1339	0.5489	-0.00966	0.9611
Sphme2DRAFT_1458	'hypothetical protein'	FALSE	FALSE	GGAACGTCAGTGCCTGACCAAGGCGGT	417	6.8		#N/A	-0.2985	0.1615	0.1453	0.5414	-0.4506	0.05842	-0.01019	0.9574
Sphme2DRAFT_1321	'hypothetical protein'	FALSE	FALSE	GGAACCAGTTCCGGGGGGATGCATG	12	6.79		#N/A	0.2115	0.3696	0.3053	0.1815	-0.116	0.7164	-0.02052	0.9093
Sphme2DRAFT_1429	'cell division protein FtsZ'	FALSE	FALSE	GGTACGTATCGGCCGGCCGCGCGGGCT	294	6.79		COG_Cell cycle control, cell division, chromosome partitioning	-0.02152	0.9147	-0.2614	0.009979	0.4033	0.002302	0.1626	0.008414
Sphme2DRAFT_0015	'proton-translocating NADH-quinone oxidoreductase, chain N'	FALSE	FALSE	CGATCGGGCAGCGCCGCCGTCCGATT	79	6.79		COG_Energy production and conversion	0.1143	0.5749	-0.267	0.01251	0.5214	0.0006342	0.1393	0.05284
Sphme2DRAFT_0190	'hemimethylated DNA binding domain'	FALSE	FALSE	GCAAAAACCGCCGATTCCTGCCCGTT	261	6.78		COG_Posttranslational modification, protein turnover, chaperones	0.1318	0.563	0.004008	0.994	0.1528	0.6087	0.02635	0.8787
Sphme2DRAFT_3167	'hypothetical protein'	FALSE	FALSE	CGAACGCGGCGCGACCCGCTGCGCGCT	138	6.78		#N/A	0.1449	0.871	-0.06966	0.9342	0.4703	0.3585	0.2635	0.6438
Sphme2DRAFT_2663	'Chaperone required for the assembly of the mitochondrial F1-ATPase'	FALSE	FALSE	GCATCGCCGGCAGCCTTGGCGCGGT	423	6.78		COG_Posttranslational modification, protein turnover, chaperones	0.2301	0.4531	-0.02037	0.9636	0.4369	0.1308	0.1916	0.1182
Sphme2DRAFT_1320	'Malic enzyme'	FALSE	FALSE	GGAACGGCCAAGAGCCGTAGCGTCCTT	18	6.77		COG_Energy production and conversion	-0.01854	0.9306	-0.008609	0.9711	0.2165	0.1566	0.2258	7.493e-05
Sphme2DRAFT_2234	'DNA-binding protein, YbaB/EbfC family'	FALSE	FALSE	GGTACAGGCGGCGTTGGCGGCGTTT	44	6.77		COG_General function prediction only	0.07456	0.7521	0.118	0.6152	-0.00747	0.9817	0.03307	0.7856
Sphme2DRAFT_0063	'Uncharacterized protein conserved in bacteria'	FALSE	FALSE	TGAACACCTCCGACGCCCAGCCGAT	450	6.76		#N/A	-0.05744	0.8025	-0.1048	0.6738	0.09223	0.7224	0.04435	0.7311
Sphme2DRAFT_0112	'hypothetical protein'	FALSE	FALSE	GGATCTGCGGCAGGCTTAGGCGGCGGTT	63	6.76		#N/A	0.09554	0.7694	-0.3984	0.1869	-0.9741	0.0004693	-1.482	1.293e-53
Sphme2DRAFT_1080	'hypothetical protein'	FALSE	FALSE	GCATCCGGTCGGCGCCGGGGGCGCGGTT	365	6.76		#N/A	0.1427	0.5729	0.07679	0.8258	-0.03415	0.9261	-0.1013	0.4116
Sphme2DRAFT_1416	'Cell division protein FtsI/penicillin-binding protein 2'	FALSE	FALSE	GGAACGGGGAGACGCTGTCGCTCGCC	398	6.76		COG_Cell cycle control, cell division, chromosome partitioning	0.1182	0.5387	-0.2751	0.03661	0.5798	0.0003407	0.1853	0.009702
Sphme2DRAFT_2629	'Acyl dehydratase'	FALSE	FALSE	GGAACACAGCCTCACCGCCCCC.TT	93	6.76		COG_Lipid transport and metabolism	-0.366	0.04436	-0.5108	0.006087	-0.4818	0.03856	-0.6278	1.398e-14
Sphme2DRAFT_2600	'hypothetical protein'	FALSE	FALSE	GGAACGGCTCGCCACCGTCGAGAGCA	295	6.76		#N/A	0.02357	0.9448	0.05847	0.8823	0.1271	0.6867	0.162	0.1808
Sphme2DRAFT_1542	'hypothetical protein'	FALSE	FALSE	GGATCGCTCGTGGGTAGGCGCCCTT	292	6.75		#N/A	0.1101	0.7322	0.5855	0.008035	0.03822	0.9181	0.4975	1.912e-06
Sphme2DRAFT_2372	'Uncharacterized conserved protein'	FALSE	FALSE	GGCACCGGCGGGGTCGGCGATGCGCT	390	6.75		COG_Function unknown	0.4288	0.1747	0.1706	0.6155	0.1177	0.7517	-0.1335	0.5025
Sphme2DRAFT_3334	'translation elongation factor Ts'	FALSE	FALSE	CGAACGACGACGCGAGCCGTGCGAT	268	6.75		COG_Translation, ribosomal structure and biogenesis	-0.1298	0.5495	0.07053	0.5713	-0.3533	0.02857	-0.1535	0.01972
Sphme2DRAFT_1385	'Uncharacterized protein conserved in bacteria'	FALSE	FALSE	CGATCAGGTCGTCGGCCAGCCGGTT	179	6.75		COG_Function unknown	-0.03157	0.9084	0.1224	0.6071	-0.06688	0.8154	0.08501	0.4129
Sphme2DRAFT_2670	'hypothetical protein'	FALSE	FALSE	GGAACGACCGGCTTGGTGGTCGGCG	417	6.74		#N/A	-0.04181	0.9107	-0.6252	0.01162	-0.1905	0.5536	-0.7531	2.463e-10
Sphme2DRAFT_0812	'hypothetical protein'	FALSE	FALSE	GCAGCCCGCGCCTCGCCGGCGCGAT	447	6.74		#N/A	0.2253	NA	1.025	NA	0.1662	NA	0.9567	NA
Sphme2DRAFT_0024	'NADH-quinone oxidoreductase, F subunit'	FALSE	FALSE	GCAAGACGACGCCCGACGGCCTGTT	243	6.74		COG_Energy production and conversion	-0.2262	0.1507	-0.2548	0.006157	0.07506	0.7164	0.04521	0.6072
Sphme2DRAFT_0686	'Hemolysins and related proteins containing CBS domains'	FALSE	FALSE	GGATCGGTGGTGCAGGCGCTGGTCGTA	232	6.73		COG_General function prediction only	0.02958	0.881	0.1262	0.4462	-0.1157	0.5505	-0.02122	0.8358
Sphme2DRAFT_3195	'clan AA aspartic protease, TIGR02281 family'	FALSE	FALSE	GGCACGCTCACCGCGCTCCGCCATCGGTT	423	6.73		COG_General function prediction only	0.09595	0.7497	0.2991	0.1376	0.2292	0.3971	0.4299	0.0003635
Sphme2DRAFT_3385	'FAD/FMN-containing dehydrogenases'	FALSE	FALSE	GCAAGTGCTTCGGCGAGCAGCCGGTT	372	6.73		COG_Energy production and conversion	0.1403	0.598	-0.05018	0.9054	0.1852	0.5357	-0.009144	0.9658
Sphme2DRAFT_1221	'Esterase/lipase'	FALSE	FALSE	CGAACCCCGTCGATTGCGCCCCGGCGTT	216	6.72		COG_Lipid transport and metabolism	0.1823	0.4036	0.08999	0.7832	0.05085	0.8806	-0.05194	0.6939
Sphme2DRAFT_2160	'translation initiation factor IF-1'	FALSE	FALSE	GACACGTCCGGCCCCACCCCCTGCGTT	223	6.72		COG_Translation, ribosomal structure and biogenesis	-0.217	0.1747	0.1676	0.2693	-0.3139	0.07332	0.07062	0.4352
Sphme2DRAFT_2038	'polyribonucleotide nucleotidyltransferase'	FALSE	FALSE	GAAACGAGAGGGCGGCCTTCGGGTC	193	6.72		COG_Translation, ribosomal structure and biogenesis	-0.1321	0.5286	-0.2405	0.009014	-0.1981	0.2708	-0.3075	4.216e-06
Sphme2DRAFT_0393	'Mu-like prophage protein gp29'	FALSE	FALSE	GGCACGGTGCGCCGGCACGATCGCT	22	6.71		COG_Mobilome_prophages, transposons	0.2692	0.4125	0.5819	0.007679	-0.3701	0.1678	-0.07695	0.7121
Sphme2DRAFT_0858	'hypothetical protein'	FALSE	FALSE	GCATCCTCGGCTGCCAGACCGCGCT	456	6.7		#N/A	0.05973	0.8441	-0.007499	0.9895	0.1794	0.5623	0.1128	0.3404
Sphme2DRAFT_2793	'PilZ domain.'	FALSE	FALSE	GGACCGGTGGCCGTGGTCAGCTGCT	336	6.7		#N/A	-0.1468	0.3022	0.02825	0.9191	-0.1529	0.4246	0.02013	0.8759
Sphme2DRAFT_1185	'Altronate dehydratase'	FALSE	FALSE	GCAACACGCCGAACAGGCGCTGGCGTT	465	6.7		COG_Carbohydrate transport and metabolism	0.07229	0.8731	-0.01127	0.9817	-0.07543	0.8286	-0.1674	0.2902
Sphme2DRAFT_0660	'Aspartate/tyrosine/aromatic aminotransferase'	FALSE	FALSE	CGAACCCGACGGGTGACGCCCGATT	58	6.69		COG_amino acid transport and metabolism	-0.1177	0.4559	0.07462	0.7326	-0.1827	0.3364	0.00923	0.9482
Sphme2DRAFT_2712	'ribosomal protein S1'	FALSE	FALSE	GCGACCGGCATGGGGTCGCCGCGGCGTT	67	6.68		COG_Translation, ribosomal structure and biogenesis	-0.08952	0.6967	-0.04515	0.6395	-0.1049	0.5551	-0.06103	0.4505
Sphme2DRAFT_2225	'PepSY-associated TM helix.'	FALSE	FALSE	GGCACGACCATGTCGAGCGGCGCGCT	148	6.68		#N/A	0.1652	0.8061	0.4282	0.3744	-0.4253	0.3873	-0.1698	0.6714
Sphme2DRAFT_0400	'hypothetical protein'	FALSE	FALSE	GCAACGCGCGAAGGCGTGGCCTGGCCGAT	186	6.68		#N/A	0.6449	0.1586	0.298	0.5057	0.1944	0.7162	-0.1525	0.6509
Sphme2DRAFT_2313	'Tryptophan-rich sensory protein (mitochondrial benzodiazepine receptor homolog)'	FALSE	FALSE	GGAACGATAATCGTAACGGACGCTTT	54	6.67		COG_Signal transduction mechanisms	-0.2885	0.09309	-0.2104	0.2986	0.03788	0.9007	0.1145	0.2986
Sphme2DRAFT_3333	'Carbohydrate-selective porin'	FALSE	FALSE	GGATCGACAGCACGTCGCCCCGGAT	383	6.67		COG_Cell wall, membrane, envolope biogenesis	-0.4622	0.02115	0.0533	0.909	-2.007	9.666e-20	-1.491	2.712e-35
Sphme2DRAFT_1598	'hypothetical protein'	FALSE	FALSE	CGATCAGCGGCGCGCCCGGGCGGCT	210	6.67		#N/A	-0.04063	0.9425	0.3737	0.1546	-0.4054	0.1342	0.0005932	0.9986
Sphme2DRAFT_2766	'tryptophanyl-tRNA synthetase'	FALSE	FALSE	TGAACCTGGCGCTCAACCTCGCGCT	355	6.66		COG_Translation, ribosomal structure and biogenesis	-0.1309	0.4097	-0.1519	0.3259	0.1404	0.4832	0.1178	0.1243
Sphme2DRAFT_3795	'hypothetical protein'	FALSE	FALSE	GCATCGAGCGCCGCGCGGGCCAGGT	426	6.66		#N/A	-0.002142	0.9957	0.2362	0.2655	-0.1627	0.5489	0.07156	0.5346
Sphme2DRAFT_0214	'Outer membrane receptor for ferrienterochelin and colicins'	FALSE	FALSE	GCAACCAGATCCCCGTCGTCCGGTG	240	6.65		#N/A	-0.437	0.002144	-0.1838	0.401	-0.69	0.0003499	-0.4375	1.116e-07
Sphme2DRAFT_0326	'hypothetical protein'	FALSE	FALSE	GGCACCGTCGGCGCGGTCGCGCGCG	426	6.65		#N/A	0.1764	0.5418	0.2429	0.3859	-0.02093	0.9521	0.03951	0.8068
Sphme2DRAFT_1006	'excinuclease ABC, C subunit'	FALSE	FALSE	GCAACCGGTCGAGGCGAAGCCGGAT	360	6.65		COG_Replication, recombination and repair	-0.1075	0.5506	0.03999	0.8773	-0.1106	0.616	0.03404	0.7677
Sphme2DRAFT_2620	'Predicted nucleic acid-binding protein, contains PIN domain'	FALSE	FALSE	GTAACGAATATCGCGCCAAGGTGTT	471	6.65		COG_General function prediction only	-0.1181	0.6575	-0.02649	0.9456	-0.06087	0.8501	0.02971	0.8513
Sphme2DRAFT_3477	'Sarcosine oxidase gamma subunit'	FALSE	FALSE	TGAACGCGCCGATCGCGCTGGCGCT	116	6.65		COG_amino acid transport and metabolism	-0.1957	0.7493	-0.1006	0.8592	0.3924	0.3364	0.4482	0.1284
Sphme2DRAFT_2025	'Putative arginyl-tRNA:protein arginylyltransferase'	FALSE	FALSE	GCCACCGACAGCGACGCGGCGGGGTT	335	6.65		COG_Posttranslational modification, protein turnover, chaperones	0.06233	0.787	-0.08801	0.7393	-0.6608	0.000123	-0.812	1.244e-30
Sphme2DRAFT_0132	'Lactoylglutathione lyase and related lyases'	FALSE	FALSE	GCAAGGAAATCAGCACGCGCCCGTT	348	6.64		COG_Secondary metabolites biodynthesis, transport and catabolism	-0.05757	0.7941	-0.1464	0.4879	-0.05859	0.824	-0.1455	0.1182
Sphme2DRAFT_0241	'Trehalose-6-phosphate synthase'	FALSE	FALSE	GCAACTACCCGCAGACCTATTCGCT	84	6.64		COG_Carbohydrate transport and metabolism	-0.06081	0.7493	-0.201	0.3526	0.1116	0.6603	-0.02774	0.8044
Sphme2DRAFT_1136	'Superfamily II helicase and inactivated derivatives'	FALSE	FALSE	GGAACAAGGCCGGGAGTGGGTGGCG	194	6.64		COG_Function unknown	0.7323	4.762e-10	0.5648	0.001291	-0.2103	0.4246	-0.3838	0.000116
Sphme2DRAFT_1373	'S-adenosylmethionine synthetase'	FALSE	FALSE	TGATCGAGCCGGGCCACCGCCCGCGGTT	355	6.63		COG_Coenzyme transport and metabolism	-0.3086	0.008824	-0.3618	6.883e-06	0.2267	0.1322	0.173	0.0055
Sphme2DRAFT_2127	'hypothetical protein'	FALSE	FALSE	GCAACGGCACCATCCCGCCCGCCGACT	361	6.63		#N/A	-0.1834	0.7028	0.2692	0.4248	-1.084	0.0007232	-0.6499	4.135e-05
Sphme2DRAFT_2971	'Uncharacterized protein conserved in bacteria'	FALSE	FALSE	GCAACGGCCCCGTCGTCGCCAGCTT	321	6.63		COG_Function unknown	0.05631	0.801	0.1652	0.4261	-0.1084	0.6676	0.0008971	0.9966
Sphme2DRAFT_0325	'Asparaginase'	FALSE	FALSE	GGAATCGCGACGCGCCAGCGCGCGTC	224	6.62		COG_amino acid transport and metabolism	0.3179	0.2339	0.07401	0.8716	0.0551	0.8909	-0.1759	0.276
Sphme2DRAFT_0571	'hypothetical protein'	FALSE	FALSE	GGAACGACGGATTGCGCCGAGGCGGCGGACT	36	6.62		#N/A	0.2309	0.8082	-0.3113	0.6348	0.8191	NA	0.2471	0.6758
Sphme2DRAFT_1921	'isoleucyl-tRNA synthetase'	FALSE	FALSE	GCATCTATGCCGTCACTGCGCGATT	292	6.62		COG_Translation, ribosomal structure and biogenesis	-0.006497	0.9804	0.1332	0.2837	-0.1781	0.253	-0.03981	0.6484
Sphme2DRAFT_3323	'Transcriptional regulators'	FALSE	FALSE	GGATCGAAGCCGGTGACGGTGCGGT	329	6.62		COG_Transcription	0.1261	0.6241	0.1773	0.5508	-0.02432	0.9465	0.02423	0.8841
Sphme2DRAFT_0839	'hypothetical protein'	FALSE	FALSE	GCAACGGCCGGGAATGGCTGACGCT	450	6.62		#N/A	-0.009978	0.9955	-0.2234	0.7831	0.2681	0.7019	0.04742	0.9574
Sphme2DRAFT_3850	'hypothetical protein'	FALSE	FALSE	GCAACCTACGGGGCGCGGAACAGCT	370	6.62		#N/A	0.08296	0.8936	-0.05995	0.9271	-0.1008	0.8357	-0.2359	0.4152
Sphme2DRAFT_3173	'heavy metal efflux pump (cobalt-zinc-cadmium)'	FALSE	FALSE	GGAACCGGCAGGCGGGTGAGGTCGCG	326	6.61		COG_Inorganic ion transport and metabolism	-0.3482	0.02824	-0.2029	0.4389	-0.0001089	0.9995	0.1508	0.2286
Sphme2DRAFT_1359	'Predicted membrane protein'	FALSE	FALSE	GGA.CGGCTCGCCGGCGGGGGGATT	74	6.61		COG_Function unknown	0.09404	0.7694	0.3104	0.248	-0.2666	0.3873	-0.04994	0.7866
Sphme2DRAFT_0356	'Protein of unknown function (DUF2807).'	FALSE	FALSE	GGATCGGGCAACGTCCGCGCCGCCGTC	155	6.61		#N/A	0.4159	0.09093	0.3411	0.1353	-0.0015	0.9973	-0.07294	0.6343
Sphme2DRAFT_3250	'Cysteine synthase'	FALSE	FALSE	GGAACTGCTCGCCGCCGACGGC.TT	162	6.6		COG_amino acid transport and metabolism	0.05063	0.8275	-0.132	0.4796	0.4217	0.01995	0.2362	0.001455
Sphme2DRAFT_3443	'Na+/H+-dicarboxylate symporters'	FALSE	FALSE	GGAGCGCATTACCACCGTCACCGATT	265	6.6		COG_Energy production and conversion	-0.1464	0.6106	0.146	0.7214	-0.3723	0.2374	-0.09547	0.5928
Sphme2DRAFT_0499	'hypothetical protein'	FALSE	FALSE	GCATCGACCGGGCTGTGCCCAGCGCT	381	6.59		#N/A	-0.3645	0.03512	0.003021	0.9966	-0.2165	0.4701	0.1482	0.1985
Sphme2DRAFT_3413	'penicillin-binding protein 2'	FALSE	FALSE	GGATCGGCGATGCTGCTCTGGTCGCT	237	6.59		COG_Cell cycle control, cell division, chromosome partitioning	-0.08848	0.6352	-0.1718	0.3132	0.2351	0.2125	0.1488	0.04921
Sphme2DRAFT_0818	'Predicted transcriptional regulator'	FALSE	FALSE	GGATCGGGGTGCCGGCCTCTACCGTC	328	6.58		COG_Mobilome_prophages, transposons	-0.247	0.2488	0.2226	0.2753	-0.574	0.008566	-0.1049	0.3209
Sphme2DRAFT_2453	'hypothetical protein'	FALSE	FALSE	GTAACGCGTTGGGATCGCGGGCGTA	290	6.58		#N/A	0.7662	3.843e-05	0.7769	0.0001501	-0.1375	0.6755	-0.1495	0.2592
Sphme2DRAFT_2279	'Secreted and surface protein containing fasciclin-like repeats'	FALSE	FALSE	GGACCCGCCCGCCGTGCCTGCCGCGCT	355	6.58		COG_General function prediction only	-0.008888	0.9822	-0.4764	0.01286	0.7848	0.0003647	0.317	0.0007326
Sphme2DRAFT_1184	'Mannitol-1-phosphate/altronate dehydrogenases'	FALSE	FALSE	GCAACGGCGAGCGCGAGATCGCGAT	21	6.58		COG_Carbohydrate transport and metabolism	0.03055	0.9502	-0.004245	0.994	-0.06815	0.8446	-0.09523	0.5992
Sphme2DRAFT_2575	'Predicted metal-dependent protease of the PAD1/JAB1 superfamily'	FALSE	FALSE	GCGACGTTCAGCCGATCCCCCGCGCT	200	6.57		COG_Posttranslational modification, protein turnover, chaperones	0.3334	0.4057	0.2309	0.4468	0.03139	0.9429	-0.03946	0.881
Sphme2DRAFT_3436	'Outer membrane receptor proteins, mostly Fe transport'	FALSE	FALSE	GCGACGTCCGCCGCCAGCCTCGCGCT	340	6.57		COG_Inorganic ion transport and metabolism	-0.3538	0.3761	0.1835	0.7103	-0.1889	0.6818	0.3452	0.1021
Sphme2DRAFT_3539	'hypothetical protein'	FALSE	FALSE	GGAAGCGCGAGGCGGGCGCCCACGGCT	196	6.57		#N/A	0.1651	0.681	0.1659	0.662	-0.08178	0.8467	-0.07792	0.6838
Sphme2DRAFT_0340	'ubiquinone biosynthesis O-methyltransferase'	FALSE	FALSE	GCAACCTCATTGCCCGCCTCCACCTCGCGTT	132	6.56		COG_Coenzyme transport and metabolism	-0.02984	0.9124	0.07983	0.7761	-0.1766	0.4892	-0.06903	0.5136
Sphme2DRAFT_0478	'glucose-inhibited division protein A'	FALSE	FALSE	GGAACAGTTTTGACGTTCCGCACGCGCT	16	6.56		COG_Translation, ribosomal structure and biogenesis	0.1606	0.2673	0.3175	0.01427	0.05245	0.8276	0.2064	0.002019
Sphme2DRAFT_0902	'NAD/NADP transhydrogenase alpha subunit'	FALSE	FALSE	GCAACGTCGCGGGCCGTCTGCCCGCC	341	6.56		#N/A	-0.1556	0.5153	-0.07429	0.8412	-0.07661	0.8198	-0.002248	0.9941
Sphme2DRAFT_1784	'ABC-type Fe3+-siderophore transport system, permease component'	FALSE	FALSE	GAAACCATCGTCGCGCACCCGCCCGCG	173	6.56		COG_Inorganic ion transport and metabolism	0.5011	0.1231	0.04072	0.9263	0.4905	0.1485	0.03251	0.8881
Sphme2DRAFT_1850	'hypothetical protein'	FALSE	FALSE	GGAGCATTTCAGCCACCGCCAGCTGTT	60	6.56		#N/A	0.23	0.5739	0.2834	0.3937	-0.6197	0.0344	-0.5514	0.001876
Sphme2DRAFT_2532	'Signal transduction histidine kinase'	FALSE	FALSE	GCAGCCGCTCGCCGCCTTCGGTGGCT	21	6.56		COG_Signal transduction mechanisms	-0.1217	0.6221	-0.2967	0.3292	-1.298	4.438e-08	-1.482	8.581e-64
Sphme2DRAFT_2688	'3-oxoacid CoA-transferase, B subunit'	FALSE	FALSE	GGAAGGGCTGGATGCCGAGCGCGCT	233	6.56		COG_Lipid transport and metabolism	-0.1486	0.3696	-0.1944	0.1864	0.1903	0.3206	0.1439	0.04929
Sphme2DRAFT_2976	'hypothetical protein'	FALSE	FALSE	GGATCAGTCCCCAGCGTCGCTTGTA	76	6.56		#N/A	0.1305	0.4116	0.09191	0.4916	0.1681	0.294	0.1296	0.0725
Sphme2DRAFT_3082	'hypothetical protein'	FALSE	FALSE	GGATCGACTGCGATCAGGATGCGCT	240	6.56		#N/A	0.2519	0.3962	0.02694	0.9512	0.3219	0.3091	0.09154	0.4706
Sphme2DRAFT_2754	'Dinucleotide-utilizing enzymes involved in molybdopterin and thiamine biosynthesis family 2'	FALSE	FALSE	GCAATGACGCGCCGGTCGAGCCGCT	89	6.56		COG_Coenzyme transport and metabolism	0.008507	0.9822	0.02736	0.9441	0.173	0.5484	0.1933	0.04281
Sphme2DRAFT_1018	'hypothetical protein'	FALSE	FALSE	GGCGCGATTGGCCGCGCGTGGCGGTT	267	6.55		#N/A	0.2182	0.2974	0.2236	0.2403	0.1153	0.6673	0.1188	0.331
Sphme2DRAFT_1682	'hypothetical protein'	FALSE	FALSE	GGCACCGATACGCACCTCGCGCTCATT	315	6.55		#N/A	-0.3191	0.006238	-0.3561	0.01296	0.1506	0.4841	0.1136	0.1613
Sphme2DRAFT_2013	'Methionine synthase I (cobalamin-dependent), methyltransferase domain'	FALSE	FALSE	GGAACCGTTCGGCGCCAGCCGAATG	120	6.55		COG_amino acid transport and metabolism	-0.32	0.01318	-0.1331	0.5292	-0.1704	0.4698	0.01459	0.9006
Sphme2DRAFT_2226	'Membrane-associated phospholipid phosphatase'	FALSE	FALSE	CGAACCAGGGGGCGAGCAGGCGGTG	175	6.55		#N/A	0.001183	0.9979	0.3934	0.3348	-0.1094	0.8321	0.2932	0.3804
Sphme2DRAFT_1032	'hypothetical protein'	FALSE	FALSE	TGAACGCGTTGCGCCTGCGGCTGCT	439	6.55		#N/A	0.4151	4.022e-05	0.3905	0.001667	-0.08254	0.7134	-0.1102	0.1223
Sphme2DRAFT_1981	'transaldolase, mycobacterial type'	FALSE	FALSE	GGAAAGCGTGCTGCCCAAGGGCGTC	185	6.54		COG_Carbohydrate transport and metabolism	0.0554	0.7488	0.5122	0.005508	-0.3162	0.1509	0.1419	0.02479
Sphme2DRAFT_3306	'Predicted Na+-dependent transporter'	FALSE	FALSE	GAATCGTTCCGGGCGCGCCAGGATT	74	6.54		COG_General function prediction only	-0.03413	0.9069	-0.2739	0.1819	0.3432	0.1308	0.1053	0.3438
Sphme2DRAFT_3159	'Outer membrane cobalamin receptor protein'	FALSE	FALSE	GCAACGGTCGGCGGGGCGGTTCGCG	199	6.54		#N/A	-0.001636	0.9959	0.01324	0.9708	-0.1179	0.6369	-0.1022	0.2866
Sphme2DRAFT_0829	'Phage tail sheath protein FI'	FALSE	FALSE	GGAACCGACCATCTGCTCCAGTCGGTC	434	6.54		COG_Mobilome_prophages, transposons	0.1001	0.8732	0.4512	0.1824	-0.3266	0.392	0.01387	0.9757
Sphme2DRAFT_0768	'Periplasmic glycine betaine/choline-binding (lipo)protein of an ABC-type transport system (osmoprotectant binding protein)'	FALSE	FALSE	GGACCGCCCGTCGACGTGCCCGCGCT	399	6.54		COG_Cell wall, membrane, envolope biogenesis	0.2319	0.4405	0.1203	0.7132	0.3534	0.2395	0.2442	0.01616
Sphme2DRAFT_1055	'Transcriptional regulator'	FALSE	FALSE	GGAAC.ATGACGCGGGCGCGGCGCT	264	6.53		COG_Transcription	0.2477	0.275	0.2708	0.3243	-0.2193	0.4462	-0.1898	0.0935
Sphme2DRAFT_1897	'luciferase family oxidoreductase, group 1'	FALSE	FALSE	GCAGCGCATAGGGCTTGTCGCCGTT	451	6.53		COG_Coenzyme transport and metabolism	0.3492	0.1778	0.5345	0.004533	0.03388	0.9338	0.2145	0.02537
Sphme2DRAFT_3792	'Transposase and inactivated derivatives'	FALSE	FALSE	GAAAGCGCGGCACCGCCCCGGGGCT	474	6.53		COG_Mobilome_prophages, transposons	-0.4078	0.5057	0.8258	0.0548	-0.5346	0.297	0.6829	0.05777
Sphme2DRAFT_0296	'Peptide N-acetyl-beta-D-glucosaminyl asparaginase amidase A.'	FALSE	FALSE	GCAACGGCTGGCCGGACGACTTCTT	273	6.52		#N/A	0.1736	0.7159	-0.04743	0.9215	0.1431	0.7177	-0.07697	0.7501
Sphme2DRAFT_1912	'DNA repair proteins'	FALSE	FALSE	GGATCAGCTCGGCGATCTGGTCGAT	432	6.52		#N/A	0.7206	NA	0.2155	NA	0.1827	NA	-0.3295	NA
Sphme2DRAFT_1491	'His Kinase A (phosphoacceptor) domain./Histidine kinase-, DNA gyrase B-, and HSP90-like ATPase.'	FALSE	FALSE	GGATCGAGACGACCGCACCCGCGGT	280	6.52		#N/A	0.02561	0.9491	-0.003308	0.9948	0.2189	0.4841	0.1912	0.08494
Sphme2DRAFT_1287	'Uncharacterized conserved small protein'	FALSE	FALSE	GGAAGGCTCCGGGGCAACCCGGGGTC	13	6.52		COG_General function prediction only	-0.07031	0.7778	-0.16	0.6281	-1.452	6.535e-12	-1.527	2.073e-72
Sphme2DRAFT_1099	'Transglutaminase-like enzymes, putative cysteine proteases'	FALSE	FALSE	CGAACCCCTGCGCGCCGTCGGGCTT	22	6.52		COG_Posttranslational modification, protein turnover, chaperones	0.1933	0.4997	0.06622	0.8655	0.3782	0.1858	0.2518	0.0398
Sphme2DRAFT_0247	'The (Largely Gram-negative Bacterial) Hydrophobe/Amphiphile Efflux-1 (HAE1) Family'	FALSE	FALSE	GGATCGCAGGTGATCCGCGCGCTGTT	367	6.52		COG_Defense mechanisms	-0.1672	0.252	-0.2533	0.2599	0.1931	0.4416	0.1071	0.1739
Sphme2DRAFT_0881	'Flagellin and related hook-associated proteins'	FALSE	FALSE	GAAACGACCGCCCTCGCCAAGGCGCA	208	6.51		COG_Cell motility	-0.07956	0.755	-0.4453	0.0004972	-1.377	6.835e-17	-1.745	1.417e-187
Sphme2DRAFT_1433	'Uncharacterized protein conserved in bacteria'	FALSE	FALSE	GGAGCGTCTCCAGTTATCGCGCGCT	323	6.51		COG_Function unknown	0.2536	0.4442	0.1184	0.7287	0.4665	0.1051	0.3354	0.00132
Sphme2DRAFT_3262	'Uracil-DNA glycosylase'	FALSE	FALSE	GGCACAGGTTGCCGAGGCTGCCGGTA	472	6.51		COG_Replication, recombination and repair	-0.2455	0.1922	-0.2455	0.179	0.05001	0.8643	0.05106	0.6714
Sphme2DRAFT_2664	'hypothetical protein'	FALSE	FALSE	GGAGCGCGTGGCCGCGCTGCCCGGGCT	6	6.51		#N/A	0.4707	0.3084	-0.1318	0.7429	0.6771	0.06217	0.1003	0.6401
Sphme2DRAFT_1775	'Signal transduction histidine kinase'	FALSE	FALSE	GGATTCAAGGCGGGCGCCGACGATT	376	6.51		COG_Signal transduction mechanisms	0.5396	0.02196	0.1929	0.5713	0.5251	0.08823	0.1787	0.1059
Sphme2DRAFT_1285	'Enoyl-CoA hydratase/carnithine racemase'	FALSE	FALSE	GGATCGCGCGGTTCCAGTCCCAGATT	400	6.5		COG_Lipid transport and metabolism	0.07269	0.7224	-0.1868	0.304	0.3194	0.104	0.06133	0.5395
Sphme2DRAFT_3272	'hypothetical protein'	FALSE	FALSE	GCAACAACCAGCGCGATCCGGGCGAA	224	6.5		#N/A	-0.351	0.06085	-0.3061	0.4803	-1.918	1.952e-10	-1.867	1.201e-80
Sphme2DRAFT_0397	'hypothetical protein'	FALSE	FALSE	GGAAGGCGTCCCCGGCGCGTTCCTT	94	6.5		#N/A	0.6721	0.003763	0.3743	0.2021	-0.304	0.3265	-0.6016	0.0001095
Sphme2DRAFT_3839	'Type IV secretory pathway, VirB9 components'	FALSE	FALSE	GGTACAGCCCTACGTCATACGCGTT	475	6.5		COG_Intracellular trafficking, secretion and vesicular transport	-0.09725	0.7778	0.04212	0.9219	-0.1544	0.5897	-0.02285	0.9145
Sphme2DRAFT_3332	'Methyl-accepting chemotaxis protein'	FALSE	FALSE	GGAACATGACGCGGAACGGGAGAATT	5	6.49		COG_Cell motility	1.802e-05	0.9999	-0.3859	0.1383	-1.053	1.023e-05	-1.442	1.759e-50
Sphme2DRAFT_1200	'Dienelactone hydrolase and related enzymes'	FALSE	FALSE	GCAACCGCCGCTCATGCGGCAGGAT	200	6.49		COG_Secondary metabolites biodynthesis, transport and catabolism	-0.04555	0.933	-0.01428	0.9798	0.08974	0.8103	0.1234	0.6052
Sphme2DRAFT_0557	'hypothetical protein'	FALSE	FALSE	GTAACCTCGGCGCGAGCGGGTCGGT	395	6.49		#N/A	0.03964	0.9187	0.2851	0.2799	-0.3537	0.2006	-0.1029	0.5209
Sphme2DRAFT_3084	'Acyl-CoA dehydrogenases'	FALSE	FALSE	GGATCCTGCGCGGCAAGCGCGTCGGGTT	279	6.48		COG_Lipid transport and metabolism	0.05352	0.8005	0.01498	0.9575	-0.02046	0.9345	-0.06011	0.5357
Sphme2DRAFT_2045	'translation initiation factor IF-2'	FALSE	FALSE	GGATCGGACATCCGGGGCTTGGTATT	243	6.48		COG_Translation, ribosomal structure and biogenesis	-0.01356	0.9564	-0.04628	0.7642	0.06164	0.7567	0.02726	0.7558
Sphme2DRAFT_0759	'Methyl-accepting chemotaxis protein'	FALSE	FALSE	GGATCGTTGTCGCCGCGCAGCACCGCATT	302	6.48		COG_Cell motility	-0.2853	0.04859	-0.5486	0.004251	-0.4931	0.01728	-0.7606	7.504e-18
Sphme2DRAFT_0934	'phage major tail protein, TP901-1 family'	FALSE	FALSE	GGATCCAGCGCGGCAAGGGCGACCGCT	166	6.47		COG_Function unknown	0.4873	0.3056	0.3332	0.4633	-0.1955	0.6912	-0.3487	0.2732
Sphme2DRAFT_1430	'Sporulation related domain.'	FALSE	FALSE	GGTACTTGGGGCAAGCCGCGCCGGTT	385	6.47		#N/A	0.08367	0.798	-0.7922	1.23e-07	1.239	2.798e-09	0.3611	9.678e-07
Sphme2DRAFT_1539	'Signal transduction histidine kinase'	FALSE	FALSE	GGATCGAAGCGCTTGTCCGCCGGTC	412	6.47		COG_Signal transduction mechanisms	0.2063	0.2662	0.1793	0.3973	0.1967	0.4383	0.1659	0.06695
Sphme2DRAFT_2396	'conserved hypothetical protein, proteobacterial'	FALSE	FALSE	GGATCCGGCGCCCGTTCGCGGCGCC	31	6.47		#N/A	-0.08155	0.8751	0.2371	0.3889	-0.1329	0.7307	0.1601	0.3371
Sphme2DRAFT_2495	'Predicted transcriptional regulators'	FALSE	FALSE	GGAATGCGATCCGGGTGCCGGGCGAT	142	6.47		COG_Transcription	0.04664	0.926	-0.1475	0.6672	0.2346	0.443	0.01181	0.9664
Sphme2DRAFT_2562	'exosortase A'	FALSE	FALSE	CGAACGTGGAGGCGGTGGCGTGGTT	450	6.47		#N/A	0.05883	0.8751	-0.1298	0.7052	-0.4073	0.1493	-0.5909	1.576e-08
Sphme2DRAFT_1632	'Transcriptional regulator'	FALSE	FALSE	GGATCCTGCTGGCCGACACCGCGGAT	458	6.47		COG_Transcription	-0.09876	0.8456	0.1903	0.5613	-0.5454	0.08501	-0.252	0.09886
Sphme2DRAFT_0114	'Predicted membrane protein'	FALSE	FALSE	GGAACGGCGACGTCTATC.CCGATT	358	6.47		COG_Function unknown	0.07794	0.7431	0.1365	0.6155	-0.08816	0.7761	-0.03022	0.8459
Sphme2DRAFT_3915	'Cytochrome P450'	FALSE	FALSE	GCAACCCGTGATATTCCTCCGAGTT	34	6.47		COG_Defense mechanisms	-0.3898	0.1009	-0.4129	0.0993	-0.08468	0.8278	-0.1203	0.4177
Sphme2DRAFT_1878	'Dipeptidyl aminopeptidases/acylaminoacyl-peptidases'	FALSE	FALSE	GTAACGCCAGCGCGACCAGTCCGAT	151	6.46		COG_amino acid transport and metabolism	0.1461	0.3247	0.3851	0.005187	-0.3927	0.02273	-0.1552	0.03773
Sphme2DRAFT_3359	'SsrA-binding protein'	FALSE	FALSE	GGACCAAGTCCGGGGTGACGACGGGTT	61	6.46		COG_Posttranslational modification, protein turnover, chaperones	-0.1983	0.3031	0.02354	0.9502	-0.1018	0.7164	0.117	0.3178
Sphme2DRAFT_2247	'Predicted acyl-CoA transferases/carnitine dehydratase'	FALSE	FALSE	GCAACAACGTCGGCAAGGCGCTCGAT	447	6.46		COG_Lipid transport and metabolism	0.003019	0.9955	-0.02726	0.9502	-0.09142	0.7776	-0.1216	0.2738
Sphme2DRAFT_0046	'Protein of unknown function (DUF2842).'	FALSE	FALSE	GGATGCACGCTGGCCCTGCCGCACGTT	320	6.45		#N/A	0.1105	0.7431	0.02656	0.9543	0.08604	0.7879	-0.005712	0.9805
Sphme2DRAFT_2706	'hypothetical protein'	FALSE	FALSE	GCATCGCCGCGGCGGTCCAGCGCGCGGTT	353	6.45		#N/A	-0.09467	0.6466	-0.243	0.127	0.2825	0.1337	0.1324	0.1473
Sphme2DRAFT_2820	'Nucleoside-diphosphate-sugar epimerases'	FALSE	FALSE	GCAGCGCGTCCAGCGCGTCCGCATT	418	6.45		COG_Cell wall, membrane, envolope biogenesis	0.06879	0.8865	-0.04957	0.9182	0.4027	0.1899	0.2731	0.04708
Sphme2DRAFT_1278	'DNA-3-methyladenine glycosylase (3mg)'	FALSE	FALSE	GGAGCGCGGCCTTGCGACCACGCCGTT	318	6.45		COG_Replication, recombination and repair	-0.07895	0.8649	-0.6405	0.01605	0.6094	0.05964	0.05639	0.7358
Sphme2DRAFT_0153	'Signal transduction histidine kinase'	FALSE	FALSE	GGTACGCGGCGTCGGCTACCGCTTT	20	6.44		COG_Signal transduction mechanisms	0.3018	0.355	-0.002278	0.9981	0.1793	0.6163	-0.1138	0.4584
Sphme2DRAFT_2278	'Molybdopterin converting factor, large subunit'	FALSE	FALSE	GCGACGATGCGTCCGCCGCGGCGCT	354	6.44		COG_Coenzyme transport and metabolism	0.1877	0.4879	0.02818	0.9525	0.07982	0.8219	-0.07445	0.6457
Sphme2DRAFT_2333	'hypothetical protein'	FALSE	FALSE	GCATCCGCCGGCTCGGCCCTCGGTC	110	6.44		#N/A	0.4303	NA	0.6187	0.3876	0.3211	NA	0.4928	0.4539
Sphme2DRAFT_0353	'cytochrome c oxidase, subunit I'	FALSE	FALSE	GGAACCCGGCCTGTACTTCGGCCAGT	291	6.43		COG_Energy production and conversion	-0.171	0.2762	-0.06844	0.617	-0.2499	0.0913	-0.1482	0.01761
Sphme2DRAFT_0602	'Uncharacterized conserved protein'	FALSE	FALSE	GGAGCCGCTCTACCGCCCGCTCCGCCGCGTT	308	6.43		COG_Function unknown	-0.008977	0.9795	0.1395	0.5783	-0.1262	0.6422	0.01982	0.8911
Sphme2DRAFT_1659	'Predicted methyltransferase'	FALSE	FALSE	GGATCGCGCCGCGCAGATCGCTCATG	50	6.43		COG_General function prediction only	0.05328	0.83	-0.008869	0.9826	0.04223	0.8868	-0.01623	0.9182
Sphme2DRAFT_3060	'tyrosyl-tRNA synthetase'	FALSE	FALSE	GGATCGCGGCGCTGGGCGGCCTGAT	268	6.43		COG_Translation, ribosomal structure and biogenesis	-0.07096	0.7047	-0.01705	0.9502	0.08574	0.686	0.1393	0.05293
Sphme2DRAFT_2616	'hypothetical protein'	FALSE	FALSE	GCATCGAAGGTGAAACTGGTGCGTT	33	6.42		#N/A	0.1293	0.3913	-0.1325	0.4304	0.1204	0.5453	-0.1424	0.07702
Sphme2DRAFT_2772	'EamA-like transporter family.'	FALSE	FALSE	GCCACCGCGCGCCTCAACATCCGTT	346	6.42		#N/A	0.1379	0.729	-0.2449	0.3723	0.7137	0.008215	0.3295	0.002638
Sphme2DRAFT_1875	'signal peptide peptidase SppA, 67K type'	FALSE	FALSE	GGAGCCGGGGGTCGCCGCACGGTTGTT	326	6.41		COG_Posttranslational modification, protein turnover, chaperones	-0.01494	0.9444	0.232	0.0765	-0.08014	0.6941	0.1662	0.01101
Sphme2DRAFT_3906	'Uncharacterized protein, homolog of Cu resistance protein CopC'	FALSE	FALSE	CCAACGCCTAAGCCGGCGCGCGCCGCT	270	6.41		COG_Inorganic ion transport and metabolism	0.1353	0.7759	0.586	0.01914	0.313	0.3415	0.7553	8.504e-07
Sphme2DRAFT_0194	'Acetyltransferases, including N-acetylases of ribosomal proteins'	FALSE	FALSE	GCAACGGTCGTGATTCGGCCGGCCGTC	442	6.4		COG_Posttranslational modification, protein turnover, chaperones	0.05425	0.8693	0.5359	0.006409	-1.099	1.501e-06	-0.6145	9.203e-16
Sphme2DRAFT_1749	'hypothetical protein'	FALSE	FALSE	CGAACCCTTCGGCCTGTCGGTGGTC	282	6.4		#N/A	-0.2013	0.2708	-0.3034	0.1515	0.09567	0.7474	-0.004217	0.9828
Sphme2DRAFT_0665	'phasin family protein'	FALSE	FALSE	CGAACGACGCCGCTGCGGACTCGCT	266	6.39		COG_Function unknown	-0.7989	5.841e-09	-0.7329	0.000341	0.1913	0.5536	0.2541	0.009713
Sphme2DRAFT_1455	'hypothetical protein'	FALSE	FALSE	GGATCGCACCGCCCCCGCCGCCCGGC	105	6.39		#N/A	-0.05536	0.933	0.2138	0.6305	-0.4337	0.2537	-0.166	0.5526
Sphme2DRAFT_0845	'hypothetical protein'	FALSE	FALSE	GCATCGACCAAGTCAATTCGCCTGTT	155	6.39		#N/A	0.08093	NA	-0.4608	NA	-0.2657	NA	-0.7922	NA
Sphme2DRAFT_0329	'Uncharacterized protein conserved in bacteria'	FALSE	FALSE	GGAACTCCGCGCCGAGCTGATCGCA	312	6.39		COG_Function unknown	0.04871	0.9098	0.1741	0.5985	-0.2725	0.3299	-0.1347	0.4828
Sphme2DRAFT_3888	'Uncharacterized protein conserved in bacteria'	FALSE	FALSE	AGAACGCTGCCGGAGGTGGCCGGTG	64	6.39		COG_Transcription	-0.2556	0.2491	0.2538	0.2995	-0.6833	0.004241	-0.1829	0.09673
Sphme2DRAFT_3343	'Predicted enzyme related to lactoylglutathione lyase'	FALSE	FALSE	GGAGCAGCTCCGCCGCCTGTGGCTT	385	6.38		COG_General function prediction only	0.004946	0.9944	0.2912	0.2956	-0.2819	0.3495	-0.004921	0.9866
Sphme2DRAFT_0180	'Beta-lactamase class C and other penicillin binding proteins'	FALSE	FALSE	CGAACGGCGCCGGGGGGCAGCGGGT	206	6.37		COG_Defense mechanisms	-0.03347	0.9239	0.3951	0.08448	-0.1358	0.6646	0.2961	0.005682
Sphme2DRAFT_0573	'HipA N-terminal domain'	FALSE	FALSE	GGATCTGGCGACCGTCGCGGGCGTG	377	6.37		COG_Signal transduction mechanisms	0.09444	0.7106	0.06083	0.8716	-0.1844	0.5243	-0.225	0.01536
Sphme2DRAFT_0579	'hypothetical protein'	FALSE	FALSE	GGAAGGGCCATCCTGACAAGCGCATT	446	6.37		#N/A	-0.1563	NA	0.3716	0.6758	-0.3544	NA	0.17	0.828
Sphme2DRAFT_2071	'ribonuclease III, bacterial'	FALSE	FALSE	GCAGCCGATCTGCCGCTACCCCCAGTT	297	6.37		COG_Transcription	0.1235	0.5389	0.2162	0.2797	0.001079	0.9973	0.09322	0.3795
Sphme2DRAFT_2721	'Glucose/sorbosone dehydrogenases'	FALSE	FALSE	GGACCGCCTCGCGCACCGACCTGGTGTT	404	6.37		COG_Carbohydrate transport and metabolism	0.0638	0.7465	-0.1365	0.4605	0.2401	0.2051	0.04014	0.6771
Sphme2DRAFT_1125	'hypothetical protein'	FALSE	FALSE	GGAACGGCTGCGCCAGCTCGCGCCCGGCGAGTT	465	6.37		#N/A	0.742	1.32e-06	0.001588	0.9981	0.4983	0.03675	-0.2543	0.0146
Sphme2DRAFT_0514	'single stranded DNA-binding protein (ssb)'	FALSE	FALSE	CGAACGGGTGGAAGTGGCCGCTGTT	88	6.37		COG_Replication, recombination and repair	-0.06177	0.7493	0.31	0.02387	-0.4779	0.003175	-0.1068	0.2135
Sphme2DRAFT_0211	'Dihydroneopterin aldolase'	FALSE	FALSE	GGA.CAATCTGCTGCGCCATCCGGTT	131	6.37		COG_Coenzyme transport and metabolism	0.1742	0.5173	-0.2291	0.384	0.4078	0.1028	0.005305	0.9828
Sphme2DRAFT_3247	'beta-galactosidase'	FALSE	FALSE	GGAAGCTGAGCAGCGAAGCGGCCGTT	362	6.36		COG_Carbohydrate transport and metabolism	-0.2179	0.4756	0.1067	0.7597	-0.2683	0.3433	0.05693	0.7368
Sphme2DRAFT_0256	'hypothetical protein'	FALSE	FALSE	GAAACGTCGGTCGCGCTTGCCCATG	215	6.36		#N/A	0.3246	0.5417	0.05983	0.9268	0.1949	0.6818	-0.08056	0.8461
Sphme2DRAFT_1812	'Predicted phosphohydrolases'	FALSE	FALSE	CGAACGCATGGCGCCGTCGAAGCGCT	18	6.35		COG_General function prediction only	0.05278	0.8264	0.1134	0.6368	-0.02453	0.9338	0.03117	0.7986
Sphme2DRAFT_1869	'hypothetical protein'	FALSE	FALSE	GAAACCCATGGGTCGTGCTCTGTTT	235	6.35		#N/A	-0.1504	0.7138	-0.9247	7.61e-06	0.9159	6.324e-05	0.1468	0.3961
Sphme2DRAFT_2266	'hypothetical protein'	FALSE	FALSE	GAAACAGCCGCGTCATGCGCTGCGGTT	216	6.35		#N/A	0.3876	0.3198	-0.1867	0.5387	0.3145	0.3138	-0.2392	0.2738
Sphme2DRAFT_3492	'pseudoazurin'	FALSE	FALSE	GGGTCGCGCGCCGGCGGTCCTGCCGGTT	147	6.35		COG_Energy production and conversion	0.4304	0.5073	-0.06082	0.942	0.6617	0.1674	0.1548	0.773
Sphme2DRAFT_1508	'hypothetical protein'	FALSE	FALSE	GAAACGCCACCCCGGCCCCACAACT	43	6.35		#N/A	0.07388	0.8958	-0.4399	0.07772	-0.6802	0.0316	-1.23	3.659e-18
Sphme2DRAFT_0754	'Chemotaxis response regulator containing a CheY-like receiver domain and a methylesterase domain'	FALSE	FALSE	GGAACGCGGCAACGGCCAGCGCCTCGCA	413	6.35		COG_Cell motility	0.04752	0.8566	-0.2189	0.5182	-0.8306	0.0008607	-1.118	3.222e-44
Sphme2DRAFT_1913	'thymidylate synthase'	FALSE	FALSE	GGATCGAGATACAGCACCGCCGCGCGCT	229	6.34		COG_Nucleotide transport and metabolism	-0.03364	0.891	0.06273	0.7996	0.1072	0.6398	0.2035	0.01504
Sphme2DRAFT_2531	'FOG: EAL domain'	FALSE	FALSE	GCAACGGATCCGGTTCGGGATGGCT	402	6.34		COG_Signal transduction mechanisms	-0.1771	0.3094	-0.3037	0.2754	-1.181	1.74e-08	-1.306	6.971e-42
Sphme2DRAFT_2540	'hypothetical protein'	FALSE	FALSE	GCAACGCCGAAAGCGCGATGGAGTT	51	6.34		#N/A	-0.05707	0.8441	-0.2041	0.4268	0.1563	0.5966	0.006273	0.9754
Sphme2DRAFT_0381	'Predicted transcriptional regulator'	FALSE	FALSE	GGCCCGGGCGGCGGCGCGACGGCGTT	125	6.33		COG_General function prediction only	0.2595	0.4656	0.184	0.5457	-0.03812	0.925	-0.09882	0.5871
Sphme2DRAFT_0613	'Periplasmic protease'	FALSE	FALSE	GGATCGTCGCGGTCCCCGGCCTGTC	323	6.33		COG_Posttranslational modification, protein turnover, chaperones	0.1139	0.5749	0.6093	1.031e-05	-0.5394	0.006348	-0.04431	0.6559
Sphme2DRAFT_0721	'iojap-like ribosome-associated protein'	FALSE	FALSE	GCAGCGGCGTTACCCCCGGCGGCAGTT	313	6.33		COG_Translation, ribosomal structure and biogenesis	0.03859	0.8584	0.2047	0.1366	-0.2426	0.1622	-0.07707	0.3305
Sphme2DRAFT_2158	'Ribonuclease E/G family.'	FALSE	FALSE	GACACGATCGTCGCCTTCCGCCCGCT	179	6.33		#N/A	0.2711	0.3016	-0.09714	0.7783	0.2385	0.4367	-0.1246	0.4041
Sphme2DRAFT_1730	'L-lactate dehydrogenase (FMN-dependent) and related alpha-hydroxy acid dehydrogenases'	FALSE	FALSE	GGAACAGTCAAGCGGCGCCGGCATGGCGAT	243	6.32		COG_Energy production and conversion	-0.06109	0.8737	-0.07105	0.8525	-0.3962	0.1147	-0.4209	0.0002838
Sphme2DRAFT_1303	'Protein of unknown function (DUF2459).'	FALSE	FALSE	GGCACCGCCACCACCTGCCACCCGGT	272	6.32		#N/A	-0.02754	0.9521	-0.1803	0.6206	0.3246	0.2642	0.1657	0.2602
Sphme2DRAFT_1073	'exodeoxyribonuclease VII, small subunit'	FALSE	FALSE	TCAACGATGCCGCCGCCCCGACGCT	125	6.32		COG_Replication, recombination and repair	0.01205	0.9653	0.02557	0.9279	-0.1102	0.613	-0.09592	0.2784
Sphme2DRAFT_3393	'6-phosphogluconolactonase'	FALSE	FALSE	GGCACCTGGGGCCCCGCGGGCGCGAT	290	6.31		COG_Carbohydrate transport and metabolism	0.02349	0.9124	-0.1947	0.1861	0.04264	0.8489	-0.1767	0.01495
Sphme2DRAFT_2187	'Glutathione S-transferase'	FALSE	FALSE	TGAACAAAGCGCTCGCCGATCTGTT	261	6.31		COG_Posttranslational modification, protein turnover, chaperones	-0.1537	0.4442	-0.2819	0.2187	0.1967	0.4692	0.06514	0.5983
Sphme2DRAFT_1860	'Predicted rRNA methylase (SpoU class)'	FALSE	FALSE	CGAACCCTGCCGTCCCCACGGCGGGCT	79	6.31		COG_Translation, ribosomal structure and biogenesis	-0.1214	0.6994	0.4846	0.03956	-0.7132	0.007295	-0.1149	0.3642
Sphme2DRAFT_0350	'pyridoxine 5'-phosphate synthase'	FALSE	FALSE	CGATCGGTCGGGCGGCAAGGCGGCGTT	111	6.31		COG_Coenzyme transport and metabolism	0.1663	0.4761	0.05401	0.8376	0.1951	0.4416	0.0805	0.4728
Sphme2DRAFT_0479	'16S rRNA (guanine(527)-N(7))-methyltransferase GidB'	FALSE	FALSE	GGCGCGGCCTCGCGCGTGCAGGGCGTT	50	6.3		COG_Translation, ribosomal structure and biogenesis	-0.1418	0.4839	0.3131	0.04737	-0.3334	0.1188	0.12	0.1746
Sphme2DRAFT_0687	'Uncharacterized protein conserved in bacteria'	FALSE	FALSE	GGATCGTGACCCCGGCGGACCTGCT	423	6.3		COG_Function unknown	-0.2975	0.1299	0.2919	0.1979	-0.1383	0.6364	0.4488	0.0001594
Sphme2DRAFT_1590	'hypothetical protein'	FALSE	FALSE	AGAACCGTCCCTGCTGAGGAGCGCGTT	72	6.29		#N/A	-0.02839	0.9408	0.4162	0.03158	-0.5153	0.0445	-0.07748	0.54
Sphme2DRAFT_1686	'ribosomal protein S4, bacterial/organelle type'	FALSE	FALSE	GGA.CGCCCGCGCCTCCACCCGCGATT	168	6.29		COG_Translation, ribosomal structure and biogenesis	-0.1589	0.4008	0.1687	0.07808	-0.3503	0.02818	-0.02385	0.8016
Sphme2DRAFT_2784	'ribosome recycling factor'	FALSE	FALSE	CGAACCCTTCATCCGCCGCCGCGCGAT	370	6.29		COG_Translation, ribosomal structure and biogenesis	-0.1287	0.4405	-0.04936	0.8041	-0.03769	0.8673	0.04076	0.6515
Sphme2DRAFT_0990	'Transcriptional regulators'	FALSE	FALSE	GGGACCGGCGGCGGATGGGCATGTT	264	6.29		COG_Transcription	0.2551	0.3513	0.1571	0.6322	0.2596	0.3983	0.1675	0.2303
Sphme2DRAFT_0228	'Amino acid transporters'	FALSE	FALSE	GGGACGATTTCAGCGCTCGCGCGTC	300	6.28		COG_amino acid transport and metabolism	0.07373	0.6942	-0.1355	0.3447	0.1661	0.3301	-0.04431	0.6559
Sphme2DRAFT_1187	'Glucuronate isomerase'	FALSE	FALSE	GCATCGGTCGCGGCGCCGCGCGAAT	81	6.28		COG_Carbohydrate transport and metabolism	-0.1675	0.4879	0.1536	0.6368	-0.7049	0.001921	-0.3737	0.0005007
Sphme2DRAFT_1377	'Predicted S-adenosylmethionine-dependent methyltransferase'	FALSE	FALSE	GCAACGGTCGGTGGTGGCGCTTGGCT	62	6.28		COG_Translation, ribosomal structure and biogenesis	-0.1192	0.5127	-0.08391	0.7016	0.03027	0.9104	0.06256	0.5251
Sphme2DRAFT_1898	'pyrimidine 5'-nucleotidase'	FALSE	FALSE	GCATCGCCTGCGCGACACGCTGGTC	454	6.28		COG_Coenzyme transport and metabolism	-0.1536	0.3646	0.01745	0.9584	-0.1785	0.4173	-0.01196	0.9392
Sphme2DRAFT_2729	'FeS assembly SUF system regulator, gammaproteobacterial'	FALSE	FALSE	GCCACGCGCCGTCCCGCCCTCCTTT	412	6.28		COG_Transcription	0.2196	0.3212	-0.4521	0.01247	0.6431	0.00381	-0.03017	0.8367
Sphme2DRAFT_2958	'hypothetical protein'	FALSE	FALSE	GCATCAACCGTGTCTTTACGTGGTT	77	6.28		#N/A	-0.1737	0.5944	-0.778	0.0001138	-1.946	1.45e-14	-2.556	8.911e-122
Sphme2DRAFT_1986	'glutamine synthetase, type I'	FALSE	FALSE	GCAACATCCTTCCGGTCCCGGCCGGGT	69	6.28		COG_amino acid transport and metabolism	-0.07968	0.6772	0.03782	0.8376	-0.1593	0.3497	-0.04203	0.6311
Sphme2DRAFT_3774	'hypothetical protein'	FALSE	FALSE	GGATCGGTCCCGCCGGGATAGCCTT	234	6.28		#N/A	0.1859	0.7047	0.3616	0.203	0.4978	0.1068	0.6718	6.424e-05
Sphme2DRAFT_0354	'Uncharacterized protein conserved in bacteria'	FALSE	FALSE	GGAACACGTCCGGGATGACGACGTG	117	6.27		COG_Function unknown	-0.08299	0.7493	-0.315	0.2238	-0.6609	0.005449	-0.905	1.444e-26
Sphme2DRAFT_0967	'Site-specific recombinase XerD'	FALSE	FALSE	GCGACCACCGCATCGAATTCGCGTT	168	6.27		COG_Replication, recombination and repair	0.3156	0.453	-0.1737	0.648	0.3033	0.3846	-0.169	0.5101
Sphme2DRAFT_2306	'1-deoxy-D-xylulose-5-phosphate synthase'	FALSE	FALSE	GCATCTATCGCATCCTCGACGTGTT	286	6.27		COG_Coenzyme transport and metabolism	0.005702	0.9822	0.08602	0.6023	-0.1259	0.476	-0.04648	0.5994
Sphme2DRAFT_2039	'ribosomal protein S15, bacterial/organelle'	FALSE	FALSE	GGATCGCCACGGACGATGGCCCATA	101	6.27		COG_Translation, ribosomal structure and biogenesis	-0.3357	0.08898	0.2435	0.003882	-0.6018	0.0003575	-0.02294	0.8398
Sphme2DRAFT_0438	'hypothetical protein'	FALSE	FALSE	GGAACTGGACAACGGCACCACCCAGCT	162	6.26		#N/A	0.7744	0.0702	-0.1163	0.8416	0.4483	0.3195	-0.4267	0.1258
Sphme2DRAFT_2877	'Uncharacterized conserved protein'	FALSE	FALSE	GCGACGCCCAGCGGACCGGCGGGATT	276	6.26		COG_General function prediction only	0.1131	0.7393	-0.02736	0.9503	0.5165	0.0458	0.3617	0.0001102
Sphme2DRAFT_3151	'Glycosyltransferase'	FALSE	FALSE	GGATCGGGCGAGGTTGCCGGTGTCGCGTT	159	6.26		COG_Cell wall, membrane, envolope biogenesis	0.1433	0.6067	0.1381	0.6388	-0.0953	0.7881	-0.09899	0.3889
Sphme2DRAFT_3475	'Uncharacterized conserved protein'	FALSE	FALSE	CGATCAACGCCGCCTCCCTCGCGCT	143	6.26		COG_Function unknown	0.06587	0.8726	-0.1382	0.6684	0.33	0.1881	0.1237	0.3975
Sphme2DRAFT_0808	'hypothetical protein'	FALSE	FALSE	GGAACAGGAGCGCGGTTTTCCGATC	416	6.26		#N/A	0.508	0.4479	0.5611	0.433	-0.9287	0.1393	-0.8606	0.03281
Sphme2DRAFT_0349	'holo-[acyl-carrier-protein] synthase'	FALSE	FALSE	GGAACGCACGACCGAGGGCGGGATC	455	6.26		COG_Lipid transport and metabolism	-0.2045	0.2718	0.06162	0.8218	-0.2503	0.2615	0.01305	0.9277
Sphme2DRAFT_3838	'Type IV secretory pathway, VirB10 components'	FALSE	FALSE	GGAACGGCCGGCACGATGTACGGCGTG	457	6.26		#N/A	0.1276	0.631	-0.05879	0.8843	-0.09335	0.7843	-0.2764	0.00907
Sphme2DRAFT_0591	'Nucleoside permease'	FALSE	FALSE	GCGACGGGCGCCGCGGACCCCTCGCT	191	6.25		COG_Nucleotide transport and metabolism	0.1504	0.3333	0.1573	0.37	-0.1383	0.5088	-0.1305	0.1085
Sphme2DRAFT_3310	'Acetyltransferases, including N-acetylases of ribosomal proteins'	FALSE	FALSE	GGAA.GCGCTGCGCGAGGTGGCGTT	264	6.25		COG_Posttranslational modification, protein turnover, chaperones	0.1143	0.6385	-0.1436	0.5768	0.4329	0.06143	0.1752	0.07512
Sphme2DRAFT_2900	'hypothetical protein'	FALSE	FALSE	GCACCACCGGGGAGCGGCGCGGCCGTT	47	6.25		#N/A	0.4832	0.001197	0.1844	0.6603	-0.5701	0.05979	-0.8782	2.973e-16
Sphme2DRAFT_2390	'2-polyprenyl-6-methoxyphenol hydroxylase and related FAD-dependent oxidoreductases'	FALSE	FALSE	GGAATGCGACCGCCGCCCCGTGGTC	230	6.25		COG_Coenzyme transport and metabolism	0.4044	0.3454	-0.2539	0.4594	0.6566	0.06478	0.02078	0.938
Sphme2DRAFT_1016	'lipoate-protein ligase B'	FALSE	FALSE	CCATCGGCTCGCCCCCTTCGCGGTT	85	6.25		COG_Coenzyme transport and metabolism	-0.3774	0.009065	-0.7874	0.0008041	0.2838	0.3729	-0.1195	0.2991
Sphme2DRAFT_3864	'hypothetical protein'	FALSE	FALSE	GGATCGGCGGCCAGACCACGCCGCA	471	6.25		#N/A	-0.3464	0.2536	0.1114	0.7597	-0.369	0.2219	0.09749	0.5058
Sphme2DRAFT_3049	'secondary thiamine-phosphate synthase enzyme'	FALSE	FALSE	GGTCCGAACGTGGCGACAGCGCGTT	113	6.24		COG_Coenzyme transport and metabolism	-0.4199	0.05488	-0.6305	0.01614	0.2346	0.5031	0.02663	0.8792
Sphme2DRAFT_1085	'hypothetical protein'	FALSE	FALSE	GAAACCATGACCATTTCGCCCGGCT	205	6.24		#N/A	-0.02487	0.9792	0.1185	0.8271	0.1897	0.6939	0.3184	0.3236
Sphme2DRAFT_3889	'cation diffusion facilitator family transporter'	FALSE	FALSE	AGAACTGCTGGCGGTGATCCGCCGCT	235	6.24		COG_Inorganic ion transport and metabolism	-0.09689	0.6598	0.2421	0.1957	-0.4898	0.01047	-0.1561	0.09111
Sphme2DRAFT_2560	'FemAB-related protein, PEP-CTERM system-associated'	FALSE	FALSE	GG.TCGACCCGGACCAGCCGCGCGTT	140	6.23		#N/A	-0.09269	0.7196	-0.1161	0.7484	-0.7342	0.001386	-0.7488	1.287e-13
Sphme2DRAFT_2957	'hypothetical protein'	FALSE	FALSE	GGA.CGGCGCAGCGTGACCGCGGCGTT	207	6.23		#N/A	0.204	0.6459	-0.02616	0.9604	0.6569	0.0225	0.4225	0.005677
Sphme2DRAFT_3358	'Uncharacterized protein conserved in bacteria'	FALSE	FALSE	GGAACTGGCGCTCGCCAAGGGGCGCA	97	6.23		COG_Function unknown	-0.03446	0.9014	-0.02413	0.9525	0.02617	0.9391	0.03909	0.7749
Sphme2DRAFT_2125	'hypothetical protein'	FALSE	FALSE	GCAACGGACACCGCCTCCTCGACGTC	343	6.23		#N/A	0.05084	0.7985	-0.5473	0.07969	-2.72	6.789e-52	-3.342	6.345e-95
Sphme2DRAFT_1266	'xylose isomerase'	FALSE	FALSE	TCATCGGCGGCGGCGCCCGCTCGCT	248	6.23		COG_Carbohydrate transport and metabolism	-0.4062	0.2672	0.0153	0.98	-0.963	0.0003977	-0.5255	0.006367
Sphme2DRAFT_1181	'hypothetical protein'	FALSE	FALSE	GGCACGGTCGGGGCAATCGGCGGCA	142	6.23		#N/A	-0.02861	0.9306	0.06479	0.8594	-0.05576	0.8702	0.03419	0.8171
Sphme2DRAFT_0001	'Predicted membrane metal-binding protein'	FALSE	FALSE	GGAACGTGCCGCCATGGTGACGCGCGTA	278	6.23		#N/A	-0.04948	0.9084	0.2743	0.3046	0.05225	0.8806	0.3791	0.0006033
Sphme2DRAFT_1332	'Threonine aldolase'	FALSE	FALSE	GGAACAAGTTCGCCGCCAGCGCCGCG	453	6.22		COG_amino acid transport and metabolism	-0.1258	0.7835	0.3	0.2265	-0.3699	0.2528	0.05112	0.7811
Sphme2DRAFT_2003	'hypothetical protein'	FALSE	FALSE	GCATCGGGCGCACGCTTGGCGCGAT	264	6.22		#N/A	0.05492	0.9048	0.5287	0.01714	-0.2059	0.5091	0.2587	0.05618
Sphme2DRAFT_2152	'large conductance mechanosensitive channel protein'	FALSE	FALSE	GGATCAGGTCGGCGCGGCGCTGATA	253	6.22		COG_Cell wall, membrane, envolope biogenesis	-0.02998	0.933	0.1156	0.7103	-0.1948	0.5303	-0.04865	0.7407
Sphme2DRAFT_2417	'Na+/melibiose symporter and related transporters'	FALSE	FALSE	GGAGCCTTGTGGGCACGCGGCAATT	442	6.22		COG_Carbohydrate transport and metabolism	-0.1735	0.4858	-0.2637	0.3271	-0.05805	0.8736	-0.1442	0.2365
Sphme2DRAFT_3189	'lytic murein transglycosylase'	FALSE	FALSE	GCAAGCCCCGCGACGATAGGAGGTT	49	6.21		COG_Cell wall, membrane, envolope biogenesis	0.1464	0.4515	-0.2953	0.06556	0.5317	0.002908	0.09036	0.3979
Sphme2DRAFT_0421	'hypothetical protein'	FALSE	FALSE	GGCACCGGCGGGCCGCGACCGGGTG	321	6.2		#N/A	0.6152	0.1284	0.5085	0.1999	-0.3923	0.3771	-0.4999	0.04813
Sphme2DRAFT_1842	'hypothetical protein'	FALSE	FALSE	GGGACGCCCGCCGTGCCCGTGGGCGCGCGTT	114	6.2		#N/A	0.3167	0.2892	-0.2967	0.2772	-0.1646	0.6521	-0.8006	2.06e-15
Sphme2DRAFT_2486	'hypothetical protein'	FALSE	FALSE	GGATCGCGGCTGGGCGGGCAGGTGCT	312	6.2		#N/A	-0.05135	0.8909	0.08591	0.8493	-0.3045	0.2872	-0.1811	0.2325
Sphme2DRAFT_3207	'competence/damage-inducible protein CinA C-terminal domain'	FALSE	FALSE	GGATCGGGCGTGGCCCAATGCCCGTG	277	6.2		COG_Coenzyme transport and metabolism	0.06273	0.789	-0.07843	0.7634	0.2361	0.2849	0.0865	0.4248
Sphme2DRAFT_0154	'hypothetical protein'	FALSE	FALSE	GGA.CGGGTTCGCCGATGGGCTGTT	466	6.2		#N/A	-0.1645	0.6221	-0.1038	0.7755	0.4801	0.03264	0.5247	1.082e-06
Sphme2DRAFT_3197	'MazG family protein'	FALSE	FALSE	GCATCAGCGGGGTCAGCGCTGCGCT	103	6.19		#N/A	-0.0562	0.8565	0.1697	0.5307	-0.2347	0.4246	-0.008776	0.9611
Sphme2DRAFT_3438	'Probable taurine catabolism dioxygenase'	FALSE	FALSE	GCCACGCCCAGATCCGCCGCGCGCT	50	6.19		COG_Secondary metabolites biodynthesis, transport and catabolism	0.005443	0.9949	0.1721	0.6073	0.02093	0.9582	0.1631	0.4034
Sphme2DRAFT_3488	'Predicted secreted protein'	FALSE	FALSE	GGAACCAGCGTTCGACGGCAGGGTC	367	6.19		COG_Function unknown	0.5397	0.352	-0.2337	0.7053	0.8174	0.1063	0.02069	0.9715
Sphme2DRAFT_0962	'glycine cleavage system H protein'	FALSE	FALSE	GCATCGTCACCCCGATGCCTTTCGTT	47	6.18		COG_amino acid transport and metabolism	-0.04688	0.7957	-0.09758	0.5038	0.3424	0.01471	0.2908	4.939e-07
Sphme2DRAFT_1841	'PEP-CTERM/exosortase A-associated glycosyltransferase, Daro_2409 family'	FALSE	FALSE	GAAACGGAGGGGGCGGGCGGCATCT	128	6.18		COG_Cell wall, membrane, envolope biogenesis	0.1575	0.4875	-0.05933	0.8919	-0.4491	0.109	-0.667	3.048e-16
Sphme2DRAFT_2027	'Transposase and inactivated derivatives'	FALSE	FALSE	GCAACGTACACGTCTCGGGGGGCGTA	226	6.18		COG_Mobilome_prophages, transposons	-0.5161	0.5186	0.3628	NA	-0.9723	0.1485	-0.09859	NA
Sphme2DRAFT_1663	'Bacteriophytochrome (light-regulated signal transduction histidine kinase)'	FALSE	FALSE	GGATCTGCACCTGGAAGTGCGCGCT	434	6.18		#N/A	0.1421	0.3057	0.3779	0.0004106	-0.3676	0.008505	-0.1318	0.05259
Sphme2DRAFT_3924	'Multidrug resistance efflux pump'	FALSE	FALSE	GGATCGGCTATCGCGAGGGCAAGTT	141	6.18		#N/A	0.2085	0.5127	0.7386	0.001882	-1.02	1.803e-05	-0.512	0.0007585
Sphme2DRAFT_1989	'hns-dependent expression protein A (HdeA).'	FALSE	FALSE	GAAACCGATATGGACATACCGGCATT	34	6.17		#N/A	-0.2205	0.3302	-0.2924	0.3142	-0.2306	0.4634	-0.3094	0.003459
Sphme2DRAFT_1383	'cytidine deaminase, homotetrameric'	FALSE	FALSE	GCGCCGACCGCCGCGATCCGGGGTT	441	6.17		COG_Nucleotide transport and metabolism	0.02786	0.9235	0.07213	0.8181	0.1069	0.7164	0.1515	0.1092
Sphme2DRAFT_0951	'Flp pilus assembly protein, secretin CpaC'	FALSE	FALSE	GCCACCGGCGCCGACGTGTCGCGCT	183	6.17		COG_Extracellular structures	-0.1324	0.3927	-0.3216	0.1774	-0.9872	4.332e-07	-1.177	4.614e-61
Sphme2DRAFT_1773	'Uncharacterized protein conserved in bacteria'	FALSE	FALSE	GGATCGACGCTGCGCCCGCGCGACACCGCGTT	379	6.16		COG_Function unknown	-0.0992	0.5311	-0.06602	0.7276	-0.05471	0.7985	-0.02072	0.8387
Sphme2DRAFT_2999	'tryptophan synthase, alpha subunit'	FALSE	FALSE	GCAACACGCATCTGGTGTCCGCGCT	384	6.16		COG_amino acid transport and metabolism	0.1304	0.5892	-0.1907	0.2754	0.4252	0.02509	0.1042	0.3827
Sphme2DRAFT_2636	'Fumarylacetoacetate (FAA) hydrolase family protein'	FALSE	FALSE	GCAGCGGCACGCTCGCGCGCGCGCT	351	6.16		COG_General function prediction only	0.0144	0.9718	-0.07833	0.8394	0.09948	0.7745	0.003633	0.9865
Sphme2DRAFT_0145	'transcriptional regulator, Spx/MgsR family'	FALSE	FALSE	GCAACCGAGGCCGCGCGGGCGGTCCTGGCGTT	219	6.15		COG_Inorganic ion transport and metabolism	-0.1609	0.4761	0.06647	0.8332	-0.09969	0.7528	0.1243	0.2205
Sphme2DRAFT_1145	'Restriction endonuclease'	FALSE	FALSE	GGA.CGTCAACGCCCTGCAGGCGTT	430	6.15		#N/A	0.7585	1.937e-07	0.5786	0.02295	-0.3997	0.198	-0.5816	6.682e-08
Sphme2DRAFT_1395	'Acyl-CoA hydrolase'	FALSE	FALSE	GCATCGGCCCGCTGCGCCGTGCCCGCGCT	287	6.15		COG_Lipid transport and metabolism	0.2701	0.2121	-0.157	0.4748	0.5651	0.004824	0.1386	0.2737
Sphme2DRAFT_2294	'molybdate ABC transporter, permease protein'	FALSE	FALSE	GCATCCCGGTGCGCCCACCCGCCGCGCT	381	6.15		COG_Inorganic ion transport and metabolism	0.1923	0.3805	-0.04981	0.8799	0.3507	0.15	0.1042	0.3663
Sphme2DRAFT_1312	'Sulfate permease and related transporters (MFS superfamily)'	FALSE	FALSE	GGGTCCACTGGGCCGCGGGGGAGCGTT	308	6.15		COG_Inorganic ion transport and metabolism	0.1287	0.7086	0.3103	0.2998	-0.6	0.01933	-0.4495	0.0008814
Sphme2DRAFT_1828	'hypothetical protein'	FALSE	FALSE	GAAACCGCCGCCGCGGCGCGCCGGG	235	6.14		#N/A	-0.04995	0.9391	0.3959	0.2836	-0.8305	0.01053	-0.3893	0.1006
Sphme2DRAFT_2017	'hypothetical protein'	FALSE	FALSE	GGAACACCTCGGTCGCCGACATCGCGTG	205	6.14		#N/A	-0.3931	0.003763	-0.2492	0.3869	-2.269	1.933e-31	-2.113	3.291e-119
Sphme2DRAFT_3300	'Succinylarginine dihydrolase'	FALSE	FALSE	TCAACGCGACGCACGGCCACCAGTT	408	6.14		COG_amino acid transport and metabolism	-0.02652	0.9407	-0.2739	0.1722	0.2114	0.4353	-0.03374	0.8241
Sphme2DRAFT_3386	'NAD(P)H-nitrite reductase'	FALSE	FALSE	GGACCTGCCGCCAGCGCTGGCCGAT	410	6.14		#N/A	-0.05281	0.7966	-0.1157	0.5413	0.174	0.3789	0.1096	0.2092
Sphme2DRAFT_0920	'Predicted transcriptional regulators'	FALSE	FALSE	GCATCGAACCGCCGCTTCGCCGCGAT	330	6.14		#N/A	0.3011	0.1444	-0.05994	0.8785	0.3207	0.2634	-0.04207	0.7551
Sphme2DRAFT_2399	'K+-transporting ATPase, B subunit'	FALSE	FALSE	GGAACAACGGATCGGCCTTCGCCGGCC	289	6.13		COG_Inorganic ion transport and metabolism	0.1283	0.7422	0.205	0.4728	0.3343	0.196	0.3891	0.006246
Sphme2DRAFT_3169	'beta-N-acetylglucosaminidase.'	FALSE	FALSE	GCAACGGCGGCTGCTA.CGGCCGCT	306	6.13		#N/A	0.2129	0.423	0.3801	0.1227	-0.276	0.3302	-0.09594	0.495
Sphme2DRAFT_2809	'Membrane protein involved in the export of O-antigen and teichoic acid'	FALSE	FALSE	CGATCGCCCTCTACGCCCGCGAGTT	24	6.13		COG_Cell wall, membrane, envolope biogenesis	0.1234	0.6514	-0.2731	0.1692	0.1405	0.6363	-0.2592	0.002575
Sphme2DRAFT_1093	'chorismate synthase'	FALSE	FALSE	GGGTCGACGTCGGCGGCAAGTCCGTT	302	6.13		COG_amino acid transport and metabolism	0.04209	0.8534	0.02951	0.9182	-0.002438	0.9921	-0.01709	0.8949
Sphme2DRAFT_0067	'Acyl-CoA thioesterase'	FALSE	FALSE	GGACTGACCGCGGCCGGCCTGTCGTT	377	6.12		COG_Lipid transport and metabolism	0.2587	0.524	-0.03474	0.9375	0.4104	0.197	0.1048	0.4767
Sphme2DRAFT_0534	'Electron transfer flavoprotein, alpha subunit'	FALSE	FALSE	TCAACGAGCCGCGCTACGCCTCGCT	183	6.12		COG_Energy production and conversion	0.01942	0.9276	-0.0969	0.5499	0.05191	0.7988	-0.06513	0.4322
Sphme2DRAFT_0657	'Predicted transcriptional regulators'	FALSE	FALSE	GCAACACCTTACGCCTTCTTGGCCTT	454	6.12		COG_Transcription	0.01859	0.9564	0.138	0.6045	-0.009758	0.9797	0.1065	0.3236
Sphme2DRAFT_3483	'NAD-dependent aldehyde dehydrogenases'	FALSE	FALSE	GCAACCTGAGGAGGCGCGGCTGCCCGAT	268	6.12		COG_Energy production and conversion	-0.1135	0.7308	0.06079	0.8985	0.07799	0.8154	0.2529	0.2991
Sphme2DRAFT_0508	'histidinol-phosphate aminotransferase'	FALSE	FALSE	GCATCGCTACGGCGGGGCGCGCGTG	46	6.12		COG_amino acid transport and metabolism	0.2008	0.129	0.06718	0.7333	0.05675	0.8004	-0.07854	0.3228
Sphme2DRAFT_1293	'ABC-type antimicrobial peptide transport system, permease component'	FALSE	FALSE	GCAACCTCGACAGCGAACGCTCGGT	323	6.11		COG_Defense mechanisms	0.02598	0.9306	0.1664	0.5387	-0.05633	0.8688	0.07479	0.5175
Sphme2DRAFT_1419	'phospho-N-acetylmuramoyl-pentapeptide-transferase'	FALSE	FALSE	CGAACCGATCCTGGCCGCGCGCGTC	234	6.11		COG_Cell wall, membrane, envolope biogenesis	0.09177	0.6453	-0.3969	0.0007732	0.6767	7.811e-06	0.1865	0.005611
Sphme2DRAFT_3408	'hypothetical protein'	FALSE	FALSE	TGAACGGGCCGCCGCCACTGGCGTC	41	6.11		#N/A	-0.3123	0.07247	-0.3959	0.1539	-1.826	1.45e-14	-1.904	2.283e-94
Sphme2DRAFT_3485	'Outer membrane receptor proteins, mostly Fe transport'	FALSE	FALSE	GGAACCGTGACGCATAGGCCCAGCCTT	355	6.11		COG_Inorganic ion transport and metabolism	-0.1518	0.7451	0.1134	0.7658	-0.024	0.954	0.2214	0.2795
Sphme2DRAFT_1937	'ATPases involved in chromosome partitioning'	FALSE	FALSE	CGATCAGCCACAGCGCCCGCGGATT	317	6.11		COG_Cell cycle control, cell division, chromosome partitioning	0.03688	0.9093	-0.09308	0.8046	0.08262	0.8151	-0.03826	0.8269
Sphme2DRAFT_1761	'efflux transporter, outer membrane factor (OMF) lipoprotein, NodT family'	FALSE	FALSE	GCAACGACGAGGATCGCCGCGTCGTG	176	6.11		COG_Cell wall, membrane, envolope biogenesis	0.1693	0.475	0.2875	0.1863	-0.5122	0.031	-0.3925	5.95e-06
Sphme2DRAFT_0945	'folate-binding protein YgfZ'	FALSE	FALSE	GGATCCGCTGCCGATAGGCCTCCGCT	226	6.11		COG_Posttranslational modification, protein turnover, chaperones	-0.0261	0.9346	-0.02621	0.9553	0.09503	0.7879	0.1002	0.4177
Sphme2DRAFT_0963	'Glycine cleavage system protein P (pyridoxal-binding), N-terminal domain'	FALSE	FALSE	GGA.CGCCGAGGGCGAGGGCTGGTT	225	6.1		COG_amino acid transport and metabolism	0.0307	0.8786	-0.1707	0.1178	0.4589	0.0003604	0.2566	1.296e-05
Sphme2DRAFT_3848	'hypothetical protein'	FALSE	FALSE	GGGCCGCGCGTGCGGGCGCGGTCCGTT	428	6.1		#N/A	0.06168	0.8824	0.2161	0.4214	-0.311	0.2385	-0.1695	0.2628
Sphme2DRAFT_3410	'cell shape determining protein, MreB/Mrl family'	FALSE	FALSE	ACAACCTCGATCCGCGCGAGCCCGCCGTT	273	6.09		COG_Cell cycle control, cell division, chromosome partitioning	0.004322	0.9865	-0.1734	0.1834	0.1843	0.2615	0.0051	0.975
Sphme2DRAFT_3515	'Leucyl aminopeptidase'	FALSE	FALSE	GGACCCAAGCGGCTGCGCGGTGGCT	117	6.09		COG_amino acid transport and metabolism	0.08564	0.7089	-0.028	0.9322	0.2169	0.3415	0.1053	0.3323
Sphme2DRAFT_1460	'hypothetical protein'	FALSE	FALSE	GCAGCCCCCAGGGCCCGGCGCGCGTC	395	6.09		#N/A	-0.09796	0.7352	-0.01863	0.9688	-0.4112	0.109	-0.3213	0.0009441
Sphme2DRAFT_1366	'threonyl-tRNA synthetase'	FALSE	FALSE	CGAACGGCCGCCGCGCCCCCGAATC	80	6.08		COG_Translation, ribosomal structure and biogenesis	-0.09155	0.5738	-0.07239	0.6599	-0.04573	0.8232	-0.02747	0.7804
Sphme2DRAFT_1689	'hypothetical protein'	FALSE	FALSE	TGATCCCGTCGCCCGGCCGCGTGCT	218	6.08		#N/A	-0.0151	0.9636	0.09492	0.7486	-0.08926	0.7745	0.01488	0.9226
Sphme2DRAFT_2375	'Protein involved in catabolism of external DNA'	FALSE	FALSE	GGAATTTCCGCCGCCCAAGCGGCTGTT	318	6.08		COG_Translation, ribosomal structure and biogenesis	-0.1076	0.623	-0.02047	0.9568	-0.1008	0.7185	-0.01836	0.9026
Sphme2DRAFT_3236	'Uncharacterized protein conserved in bacteria'	FALSE	FALSE	GGATCGCCGGCGACGCTGACCTGTG	261	6.08		COG_Replication, recombination and repair	-0.005688	0.9853	-0.1291	0.5898	0.3486	0.1007	0.2215	0.007857
Sphme2DRAFT_3174	'Outer membrane protein'	FALSE	FALSE	GCACCAGCGCAGGCGTGCGCTGGCCGTT	420	6.08		COG_Cell wall, membrane, envolope biogenesis	-0.3858	0.06779	-0.2529	0.3729	0.02291	0.949	0.154	0.2997
Sphme2DRAFT_2923	'hypothetical protein'	FALSE	FALSE	GCAAGGCGATGGAGGACCGCGGGTT	403	6.08		#N/A	0.2422	0.3722	0.08741	0.8271	-0.1479	0.6291	-0.2869	0.02093
Sphme2DRAFT_1086	'hypothetical protein'	FALSE	FALSE	GGATCGCGGTGTCGCCGGGCTGGGCGGT	435	6.08		#N/A	0.2345	0.6301	-0.01366	0.9824	0.2016	0.6007	-0.04365	0.8906
Sphme2DRAFT_0857	'argininosuccinate lyase'	FALSE	FALSE	CGAACAGCACGGTCGTCGGCAGGTT	466	6.07		COG_amino acid transport and metabolism	0.04983	0.8071	-0.0509	0.8182	0.2015	0.2615	0.1005	0.1911
Sphme2DRAFT_3271	'TadE-like protein.'	FALSE	FALSE	CGAACCAGGTGGCGCTGCTGCGGGTG	5	6.07		#N/A	-0.3419	0.02915	-0.3444	0.2529	-2.026	3.535e-17	-2.036	2.206e-102
Sphme2DRAFT_1036	'Sulfite oxidase and related enzymes'	FALSE	FALSE	GGCACCTGTTCTTCGCCCTGGTGTT	429	6.07		COG_Energy production and conversion	0.01792	0.9491	0.04676	0.8773	-0.06898	0.8088	-0.04289	0.7115
Sphme2DRAFT_0682	'ribosomal protein L28'	FALSE	FALSE	ACAACGCCGCGTGTCCGAGTCCGTT	105	6.07		COG_Translation, ribosomal structure and biogenesis	0.1027	0.5811	0.1094	0.4261	-0.048	0.8197	-0.04356	0.6753
Sphme2DRAFT_1514	'50S ribosomal protein L3, bacterial'	FALSE	FALSE	GGAACCCCGCCTCGTGGGGCCCCTG	189	6.06		COG_Translation, ribosomal structure and biogenesis	-0.1595	0.4072	-0.02085	0.8987	-0.2177	0.2001	-0.08009	0.3475
Sphme2DRAFT_3149	'outer membrane assembly lipoprotein YfiO'	FALSE	FALSE	GGAACCAGATCTCGCCGATCGGCTT	182	6.06		COG_Cell wall, membrane, envolope biogenesis	-0.1078	0.5344	0.04816	0.829	-0.1335	0.5017	0.02289	0.834
Sphme2DRAFT_2993	'Subtilisin-like serine proteases'	FALSE	FALSE	GCCACGCCGACCTGCATCCCCTGTT	332	6.06		#N/A	0.1912	0.5969	-0.01925	0.9692	0.455	0.08772	0.2486	0.05293
Sphme2DRAFT_3472	'Electron transfer flavoprotein, beta subunit'	FALSE	FALSE	GGATCGCCGAGGTGTTCATCGGGCT	395	6.05		COG_Energy production and conversion	0.4423	0.3333	0.2144	0.6703	0.08049	0.8742	-0.1692	0.636
Sphme2DRAFT_1789	'acetyl-CoA acetyltransferases'	FALSE	FALSE	GGATCGTCCCCGCCGCCACCGCCGCA	144	6.05		COG_Lipid transport and metabolism	0.07285	0.6782	0.04165	0.8503	0.08852	0.656	0.05646	0.5393
Sphme2DRAFT_1559	'Na+/H+ antiporter NhaD and related arsenite permeases'	FALSE	FALSE	GGCACGATCATCGTCGGCGCCGGCT	118	6.04		COG_Inorganic ion transport and metabolism	0.01378	0.9784	-0.6191	0.01898	0.4114	0.1494	-0.2071	0.1279
Sphme2DRAFT_3354	'Response regulator containing CheY-like receiver, AAA-type ATPase, and DNA-binding domains'	FALSE	FALSE	GCAACGGCCGGCCAGACCTGCTCATC	268	6.04		#N/A	-0.04534	0.8481	-0.07522	0.7528	-0.03687	0.8869	-0.06529	0.5233
Sphme2DRAFT_2404	'Histidine kinase-, DNA gyrase B-, and HSP90-like ATPase.'	FALSE	FALSE	GGA.CGAGGTCCGCGGCCTCGCGCT	239	6.04		#N/A	0.3923	0.275	-0.05718	0.9054	0.2775	0.4246	-0.1539	0.4401
Sphme2DRAFT_0103	'Aminopeptidase N'	FALSE	FALSE	GGAACAAGTCCGGGGTGACGAAGAATT	79	6.03		#N/A	-0.1058	0.6483	-0.06191	0.8251	-0.009546	0.9767	0.03209	0.8016
Sphme2DRAFT_0245	'Glycosyltransferase'	FALSE	FALSE	GGATCGCGCGGCGTCGATGGCGTGGT	192	6.03		COG_Cell wall, membrane, envolope biogenesis	0.1888	0.787	0.1207	0.8397	0.3411	0.5091	0.2482	0.4445
Sphme2DRAFT_1149	'phage prohead protease, HK97 family'	FALSE	FALSE	GGA.CAGCGCCGCCCGTGCCGCGCT	267	6.03		COG_Mobilome_prophages, transposons	0.3512	0.2023	0.2347	0.4037	-0.8168	0.002615	-0.9364	2.59e-17
Sphme2DRAFT_2000	'hypothetical protein'	FALSE	FALSE	AGAACAGGTCGCGGCGCTCGCGCTGTT	69	6.03		#N/A	0.1775	0.6057	-0.1844	0.639	0.4634	0.1539	0.1055	0.5763
Sphme2DRAFT_2250	'Tryptophan 2,3-dioxygenase (vermilion)'	FALSE	FALSE	GCCACGACCCGCATGCCAGGCTGTT	465	6.03		COG_amino acid transport and metabolism	-0.0851	0.7224	-0.1808	0.4279	0.1577	0.5432	0.0578	0.6591
Sphme2DRAFT_3891	'Glutaredoxin and related proteins'	FALSE	FALSE	GAAACCGGCTGCCTGCGCCGAGCGGAT	234	6.03		COG_Posttranslational modification, protein turnover, chaperones	0.07135	0.8423	0.1757	0.5888	-0.208	0.4658	-0.1028	0.54
Sphme2DRAFT_0742	'NTP pyrophosphohydrolases containing a Zn-finger, probably nucleic-acid-binding'	FALSE	FALSE	GCAACGCAGGGGGCGACGCCGATGGGCT	217	6.02		COG_Nucleotide transport and metabolism	0.2057	0.3543	0.06091	0.8768	-0.00698	0.9845	-0.1514	0.3559
Sphme2DRAFT_3172	'Membrane-associated phospholipid phosphatase'	FALSE	FALSE	GGATCGAGCGGCGCGCGGCGCGGCG	97	6.02		#N/A	0.06695	0.8235	-0.1968	0.5181	0.2935	0.2714	0.04908	0.7726
Sphme2DRAFT_0778	'Uncharacterized protein conserved in bacteria'	FALSE	FALSE	GGATCGCCATGCTTCGTGTTGGTGGTT	300	6.01		COG_Function unknown	0.2932	0.3576	0.05668	0.8874	0.1925	0.5145	-0.05923	0.7611
Sphme2DRAFT_2845	'hypothetical protein'	FALSE	FALSE	GGAACGATGGCGCCCAGCGAGGGAG	378	6.01		#N/A	-0.3016	0.598	-0.1191	0.8504	-0.2805	0.5554	-0.1224	0.7773
Sphme2DRAFT_1040	'Dihydroxyacid dehydratase/phosphogluconate dehydratase'	FALSE	FALSE	GGA.CACGCCCAACCAGCCCGCGTT	84	6.01		COG_amino acid transport and metabolism	0.00114	0.9972	-0.1733	0.4435	0.09192	0.763	-0.08934	0.4339
Sphme2DRAFT_0081	'Glutamate dehydrogenase/leucine dehydrogenase'	FALSE	FALSE	GCGACGACGCCGCAGCGCAGCGGCT	283	6.01		COG_amino acid transport and metabolism	0.1743	0.2998	-0.08106	0.6305	0.2943	0.06815	0.03813	0.7121
Sphme2DRAFT_0595	'Predicted metal-dependent membrane protease'	FALSE	FALSE	GGATCACGCGATAGCCCGCGGCCGCGCT	149	6		COG_Posttranslational modification, protein turnover, chaperones	0.1004	0.7967	0.02075	0.9659	-0.2698	0.3511	-0.3506	0.01435
Sphme2DRAFT_1033	'argininosuccinate synthase'	FALSE	FALSE	GGATCGATCTTCGCCGCCGCCTTGGGAT	207	6		COG_amino acid transport and metabolism	-0.08129	0.687	0.0272	0.8923	0.02351	0.9212	0.1308	0.06477
Sphme2DRAFT_2614	'signal recognition particle protein'	FALSE	FALSE	GGATCCATGGACACGGCAAGGCCAGCGTT	469	5.99		COG_Intracellular trafficking, secretion and vesicular transport	0.1756	0.2708	0.101	0.5575	0.04065	0.8601	-0.03598	0.7247
Sphme2DRAFT_2707	'Ribonuclease I'	FALSE	FALSE	TGATCAAACCACCGTCGATCGCGCGTT	472	5.99		COG_Translation, ribosomal structure and biogenesis	0.01287	0.9676	-0.1652	0.3507	0.4163	0.02157	0.2343	0.001917
Sphme2DRAFT_3355	'His Kinase A (phosphoacceptor) domain./Response regulator receiver domain./Histidine kinase-, DNA gyrase B-, and HSP90-like ATPase.'	FALSE	FALSE	GGTACTGACGCCGGACCAGCGCGTC	228	5.99		#N/A	0.1142	0.5366	-0.1153	0.5613	0.1944	0.3318	-0.03503	0.7809
Sphme2DRAFT_0939	'phage conserved hypothetical protein BR0599'	FALSE	FALSE	GGGACGGGTGACGGTGCGGTGCGGCGGTT	276	5.98		COG_Function unknown	0.5159	0.2207	0.498	0.1824	-0.2072	0.6274	-0.2131	0.5293
Sphme2DRAFT_1732	'Uncharacterized protein conserved in bacteria'	FALSE	FALSE	GCAAGATCGACGCGCAGCGCCCATT	342	5.98		COG_Function unknown	-0.1339	0.8649	0.5154	0.28	-1.041	0.01933	-0.4299	0.2286
Sphme2DRAFT_0236	'pseudouridine synthase'	FALSE	FALSE	GACACGACCGGCGCGGGCGATCTGTT	294	5.97		#N/A	0.02714	0.9363	-0.03672	0.9318	-0.1736	0.5614	-0.2311	0.03679
Sphme2DRAFT_0640	'Uncharacterized protein conserved in bacteria'	FALSE	FALSE	GGACCGGGGGCTGGAGCGGCGGGTG	409	5.97		COG_Function unknown	-0.01519	0.9647	0.05497	0.8655	-0.09235	0.754	-0.02238	0.8887
Sphme2DRAFT_1204	'hypothetical protein'	FALSE	FALSE	GCAACGCGCTGTTCAGCGCGACGCT	6	5.97		#N/A	0.3451	0.1082	0.5682	0.005298	-0.04779	0.897	0.1543	0.1829
Sphme2DRAFT_2182	'hypothetical protein'	FALSE	FALSE	GGATCGCGAGCCTGGGCGCGGCGCA	447	5.97		#N/A	-0.1731	0.6601	-0.3693	0.1516	0.196	0.5807	-0.002642	0.9932
Sphme2DRAFT_3853	'Predicted transcriptional regulators'	FALSE	FALSE	CGAACCGCCTCCTCGACAGGCTGCT	42	5.97		#N/A	-0.06681	0.8188	0.127	0.7037	-0.4217	0.1077	-0.2295	0.02656
Sphme2DRAFT_2878	'Response regulators consisting of a CheY-like receiver domain and a winged-helix DNA-binding domain'	FALSE	FALSE	GCAAGGACGGGGTGCTCGACGTGTT	211	5.96		COG_Signal transduction mechanisms	0.003192	0.9944	-0.07001	0.8218	0.1858	0.489	0.114	0.2816
Sphme2DRAFT_2462	'N-acetyl-beta-hexosaminidase'	FALSE	FALSE	CGATCGACGGCCGGCGTCACCCTGTT	165	5.96		COG_Carbohydrate transport and metabolism	-0.1783	0.4425	-0.371	0.1075	0.1873	0.5069	-0.01002	0.9602
Sphme2DRAFT_0043	'hypothetical protein'	FALSE	FALSE	GGAACGCCCGTCTGTCAACCGCGGGCGAT	71	5.95		#N/A	0.3427	0.6977	0.04584	0.9422	0.2721	0.6924	-0.004833	0.9941
Sphme2DRAFT_1456	'Biopolymer transport protein'	FALSE	FALSE	GGAGCGCCGCGGGGCAGCCCCGGTG	327	5.95		COG_Intracellular trafficking, secretion and vesicular transport	0.003617	0.9972	-0.4825	0.1351	0.2769	0.4883	-0.1966	0.5448
Sphme2DRAFT_2061	'Pyruvate/2-oxoglutarate dehydrogenase complex, dehydrogenase (E1) component, eukaryotic type, alpha subunit'	FALSE	FALSE	GCGACCGGCAAGGCGACGACGCCGTT	385	5.95		COG_Energy production and conversion	-0.164	0.2076	-0.079	0.6433	-0.4694	0.0003654	-0.3855	7.527e-13
Sphme2DRAFT_3135	'Uncharacterized conserved protein'	FALSE	FALSE	GGACCGGGGCGACGGCGCATGCGCGCT	225	5.95		COG_Energy production and conversion	-0.2734	0.2166	-0.2037	0.4172	0.3646	0.164	0.4354	4.643e-07
Sphme2DRAFT_3474	'Transcriptional regulator'	FALSE	FALSE	GGAACACCGCCACCGTCGCGATGCCCTT	161	5.95		COG_Transcription	0.0749	0.8649	0.0286	0.9491	0.2036	0.4846	0.1537	0.3238
Sphme2DRAFT_3241	'TonB-dependent receptor'	FALSE	FALSE	GCAACCATTGCAGTTGGACCGCCGCT	67	5.95		#N/A	-0.4263	0.008061	-0.3626	0.1323	-0.4969	0.05364	-0.4315	1.691e-05
Sphme2DRAFT_3000	'hypothetical protein'	FALSE	FALSE	GGACCGAGGGCATCATCCCCGCACT	135	5.95		#N/A	-0.04117	0.8604	-0.1863	0.2881	0.2622	0.1854	0.1128	0.2659
Sphme2DRAFT_2775	'ribosome biogenesis GTP-binding protein YsxC/EngB'	FALSE	FALSE	GGATCGCGTCCAACTTCCTCGCGAT	60	5.95		COG_Cell cycle control, cell division, chromosome partitioning	0.006436	0.984	0.05164	0.8564	-0.01288	0.9657	0.03391	0.799
Sphme2DRAFT_0622	'hypothetical protein'	FALSE	FALSE	GCAACCGCCTCGCCGACGCCCGCGCC	210	5.95		#N/A	-0.1823	0.2435	-0.2907	0.05301	0.0597	0.8128	-0.0458	0.6495
Sphme2DRAFT_3776	'hypothetical protein'	FALSE	FALSE	GAAACGGACCTTCGCCAACGTGATT	52	5.95		#N/A	-0.1003	0.6791	0.3062	0.06799	-0.1309	0.6223	0.2759	0.0004911
Sphme2DRAFT_2070	'signal peptidase I, bacterial type'	FALSE	FALSE	GGAAGCGGCGGGCGCGGGCGACGCT	416	5.94		COG_Intracellular trafficking, secretion and vesicular transport	-0.03109	0.8996	0.06652	0.7924	-0.05639	0.8278	0.0407	0.7322
Sphme2DRAFT_2632	'Small-conductance mechanosensitive channel'	FALSE	FALSE	GGATGCCGGCTGGCGGTGAGGGGTT	362	5.94		COG_Cell wall, membrane, envolope biogenesis	0.286	0.1268	0.04258	0.8686	0.3915	0.04907	0.1461	0.0914
Sphme2DRAFT_2438	'RNA polymerase sigma factor, sigma-70 family'	FALSE	FALSE	CGAACGAAGACGCCCGAGCGTTTGGTT	13	5.94		COG_Transcription	-0.1278	0.5101	0.1691	0.1164	-0.1666	0.3438	0.1299	0.108
Sphme2DRAFT_0810	'hypothetical protein'	FALSE	FALSE	GCAACCGTGGTGCCGCAGCATCGCCGTA	406	5.94		#N/A	0.8257	0.1482	0.7892	0.1605	-0.4611	0.4957	-0.5201	0.2344
Sphme2DRAFT_0736	'Chromosome segregation ATPases'	FALSE	FALSE	GGCACCGTCACCGGCACGCCGACGCT	296	5.94		COG_Cell cycle control, cell division, chromosome partitioning	0.1602	0.4632	0.1287	0.6206	0.0737	0.8126	0.03763	0.7842
Sphme2DRAFT_0651	'Predicted carboxypeptidase'	FALSE	FALSE	GCATCGGCCTGGGCGGTGGCGGCTT	386	5.94		COG_Cell wall, membrane, envolope biogenesis	-0.2194	0.2435	0.02673	0.9322	-0.3418	0.0978	-0.0948	0.3251
Sphme2DRAFT_0018	'NADH:ubiquinone oxidoreductase subunit 11 or 4L (chain K)'	FALSE	FALSE	GCAGCTGCGCGCCGGGTTCGCGCGCT	340	5.94		COG_Energy production and conversion	0.02795	0.8879	-0.1671	0.2491	0.2604	0.09887	0.06241	0.4646
Sphme2DRAFT_2205	'hypothetical protein'	FALSE	FALSE	GCATCGCGTGCGGCCAACAACGTTT	428	5.93		#N/A	-0.2926	0.2847	0.1526	0.6554	-0.5667	0.02132	-0.1108	0.5163
Sphme2DRAFT_1891	'Predicted ATPase (AAA+ superfamily)'	FALSE	FALSE	GCTACGCCCGCGCTGCCTATGCGCT	182	5.92		COG_General function prediction only	0.249	0.4155	-0.00709	0.9884	0.3705	0.2399	0.1047	0.3123
Sphme2DRAFT_3913	'Predicted transcriptional regulators'	FALSE	FALSE	TGAACGCACTGCGGCTCAACGCGGTA	5	5.92		COG_Transcription	0.0157	0.9857	-0.1026	0.8564	0.3574	0.4081	0.2379	0.5136
Sphme2DRAFT_1238	'Chemotaxis signal transduction protein'	FALSE	FALSE	GGATCGACGATCTCCCTCCGCATCCCGCT	425	5.91		COG_Cell motility	0.2383	0.6297	0.8532	0.007483	-1.093	0.001055	-0.4705	0.03018
Sphme2DRAFT_2681	'glycyl-tRNA synthetase, tetrameric type, alpha subunit'	FALSE	FALSE	GGCGCGCGCGGGCGCCTGGGCGGGTT	166	5.91		COG_Translation, ribosomal structure and biogenesis	-0.1535	0.352	-0.1043	0.5472	-0.01186	0.9627	0.0375	0.6978
Sphme2DRAFT_3456	'Uncharacterized conserved protein'	FALSE	FALSE	GGA.CGGCGATCGCCAGCGGCCTGTT	420	5.91		COG_Function unknown	0.2555	0.5749	0.5667	0.07808	-0.501	0.1322	-0.1892	0.505
Sphme2DRAFT_1489	'phosphate ABC transporter, permease protein PstC'	FALSE	FALSE	GGACCGGGCGGCCCGCTCGTCCGCC	264	5.91		COG_Inorganic ion transport and metabolism	0.08703	0.773	-0.0539	0.8923	0.4209	0.1133	0.2756	0.007007
Sphme2DRAFT_3329	'valyl-tRNA synthetase'	FALSE	FALSE	GCATCGGCTGGCGAACTCTGGTCCGTT	114	5.9		COG_Translation, ribosomal structure and biogenesis	0.0434	0.8093	-0.07727	0.6369	0.1946	0.2061	0.0723	0.3663
Sphme2DRAFT_3145	'Outer membrane receptor proteins, mostly Fe transport'	FALSE	FALSE	GAAACGGCCGCATGACGAACCGGGGGCGTT	157	5.9		#N/A	-0.1975	0.3205	-0.2106	0.01063	0.05047	0.8288	0.03649	0.7035
Sphme2DRAFT_1473	'hypothetical protein'	FALSE	FALSE	GGAACGACCGCAACGTGTCGCGGCG	435	5.9		#N/A	-0.07457	0.8136	-0.06644	0.8659	-0.05202	0.8806	-0.03683	0.8311
Sphme2DRAFT_3802	'hypothetical protein'	FALSE	FALSE	TCAACGCCAAGCAGGCGCTCGCCGGTT	153	5.9		#N/A	0.003927	0.9922	0.066	0.8361	-0.1864	0.4662	-0.1295	0.3562
Sphme2DRAFT_0445	'Putative transmembrane protein (Alph_Pro_TM).'	FALSE	FALSE	GCCACCACCCGCTGGTCGCCGCGCT	432	5.89		#N/A	0.1215	0.692	0.04898	0.916	0.1259	0.6883	0.06701	0.6634
Sphme2DRAFT_1142	'hypothetical protein'	FALSE	FALSE	CGAACAGCGGGTCCTGCAGGCCGTG	340	5.89		#N/A	0.4903	0.002616	0.2306	0.4206	-0.2231	0.4616	-0.4913	2.126e-05
Sphme2DRAFT_1956	'acetylornithine and succinylornithine transaminases'	FALSE	FALSE	CGATCCGATCCGGCAGGGGGCAGTT	159	5.89		COG_amino acid transport and metabolism	-0.01031	0.9676	-0.02088	0.9215	-0.03051	0.8848	-0.04214	0.6515
Sphme2DRAFT_2898	'hypothetical protein'	FALSE	FALSE	GGAAGACGGGATCGAGCGGCAGCCGTT	459	5.89		#N/A	0.944	9.713e-05	0.3298	0.2436	0.4758	0.1374	-0.127	0.4401
Sphme2DRAFT_3012	'Glycosyltransferase'	FALSE	FALSE	GGAACGGCGTAACGACCGCACCCGCCTCTT	338	5.89		COG_Cell wall, membrane, envolope biogenesis	0.009742	0.9733	-0.01506	0.9642	-0.166	0.4658	-0.1947	0.01859
Sphme2DRAFT_2899	'hypothetical protein'	FALSE	FALSE	CGATCGCGGCGCTCGCCGCGGTGTT	186	5.89		#N/A	0.8982	0.0001343	0.1232	0.7832	-0.2115	0.6225	-0.9892	1.194e-12
Sphme2DRAFT_0107	'Lactate dehydrogenase and related dehydrogenases'	FALSE	FALSE	GCCACGCACGATGCCGGTGCGGCGTT	377	5.88		COG_Coenzyme transport and metabolism	0.2566	0.1547	-0.05236	0.8546	0.357	0.09408	0.0472	0.6813
Sphme2DRAFT_0355	'Uncharacterized protein conserved in bacteria'	FALSE	FALSE	GCAACGCCGGCCTCGTCGCACCCGAATT	309	5.88		COG_Function unknown	-0.1626	0.5385	-0.3322	0.3713	-0.7036	0.02327	-0.8599	8.688e-19
Sphme2DRAFT_0889	'amino acid/peptide transporter (Peptide:H+ symporter), bacterial'	FALSE	FALSE	GCAACGAAAGCGGCGTGGAGGTGTCGTT	123	5.88		COG_amino acid transport and metabolism	0.04273	0.8073	-0.08847	0.5697	0.3079	0.02884	0.1758	0.003442
Sphme2DRAFT_2974	'Dehydrogenases with different specificities (related to short-chain alcohol dehydrogenases)'	FALSE	FALSE	GGGGCGACCGCATCGCGCAGGCGTT	288	5.88		COG_General function prediction only	-0.04384	0.8756	-0.3693	0.06364	0.3835	0.09574	0.06362	0.6344
Sphme2DRAFT_0959	'(E)-4-hydroxy-3-methyl-but-2-enyl pyrophosphate reductase (IPP and DMAPP forming)'	FALSE	FALSE	GCAGCGTCGCCGCGGCTCGGCCGAT	452	5.88		COG_Lipid transport and metabolism	0.2058	0.2319	-0.02417	0.9368	0.1734	0.4237	-0.05718	0.609
Sphme2DRAFT_0352	'cytochrome c oxidase, subunit II'	FALSE	FALSE	GGGTCCATCAGCACGCGCGCGCATT	308	5.87		COG_Energy production and conversion	-0.07202	0.6598	-0.1232	0.4029	-0.1791	0.2573	-0.2299	0.0001015
Sphme2DRAFT_1354	'Predicted dioxygenase of extradiol dioxygenase family'	FALSE	FALSE	GGTACGTCGATCCCCTCCCCCTATT	184	5.87		COG_General function prediction only	-0.01831	0.9564	-0.286	0.2558	0.2363	0.4105	-0.02593	0.8748
Sphme2DRAFT_1895	'Signal transduction histidine kinase'	FALSE	FALSE	GGAATTGATCGCCCGCCTGCGCGCGCT	435	5.87		COG_Signal transduction mechanisms	0.2346	0.1255	0.1421	0.4803	0.122	0.5848	0.02416	0.8707
Sphme2DRAFT_0917	'Predicted transcriptional regulators'	FALSE	FALSE	CCATCACGGCCCGCCCTGCCCGGTT	322	5.87		COG_Transcription	-0.1645	0.6601	-0.1334	0.6995	-0.1206	0.7049	-0.06454	0.7742
Sphme2DRAFT_0915	'Predicted enzyme related to lactoylglutathione lyase'	FALSE	FALSE	GCGACCAGCGCATCGCCACCGCGCT	330	5.87		COG_General function prediction only	0.1287	0.7349	0.06503	0.8716	0.09111	0.7855	0.05163	0.8011
Sphme2DRAFT_0102	'Aminopeptidase N'	FALSE	FALSE	GGATCGTCCTGCGCGGGGTCGAGCT	346	5.86		#N/A	-0.1866	0.2923	-0.06287	0.7855	0.1465	0.5063	0.2699	0.0002532
Sphme2DRAFT_0139	'bacterioferritin'	FALSE	FALSE	GCAAAAACCGCAGATTTCCGCCATT	293	5.86		COG_Inorganic ion transport and metabolism	-0.1875	0.263	-0.06561	0.7584	0.3128	0.0645	0.4337	8.307e-08
Sphme2DRAFT_3093	'malate dehydrogenase, NAD-dependent'	FALSE	FALSE	GGCGCGTGTCGCGTCGTTCGGCCGTT	414	5.86		COG_Energy production and conversion	-0.2022	0.1479	-0.1735	0.1722	0.0411	0.8476	0.0679	0.4316
Sphme2DRAFT_0898	'Dehydrogenases with different specificities (related to short-chain alcohol dehydrogenases)'	FALSE	FALSE	GGATCACCGACGATGCGCTGGCGCT	375	5.86		COG_General function prediction only	0.156	0.5508	-0.02077	0.9638	-0.06416	0.8524	-0.2444	0.04925
Sphme2DRAFT_1647	'Glutamine cyclotransferase'	FALSE	FALSE	GCAATGTGGCGGCCGATCTGGTGTT	439	5.85		COG_Posttranslational modification, protein turnover, chaperones	0.0802	0.7354	0.3586	0.03484	-0.234	0.3227	0.04442	0.7319
Sphme2DRAFT_1827	'hypothetical protein'	FALSE	FALSE	GGACCGCGTCGTCGCGCGCCGCGGT	35	5.85		#N/A	0.1912	0.6977	-0.171	0.7436	0.2525	0.5662	-0.07586	0.7822
Sphme2DRAFT_1864	'adenine phosphoribosyltransferase'	FALSE	FALSE	TGATCCCGATCGCCTGACCGGCGGTT	373	5.85		COG_Nucleotide transport and metabolism	0.2529	0.4388	-0.05878	0.8742	0.4303	0.1731	0.1223	0.2866
Sphme2DRAFT_3518	'triosephosphate isomerase'	FALSE	FALSE	GGATGCGCTGGCGGGCGCCGGCCAGTT	333	5.85		COG_Carbohydrate transport and metabolism	0.1474	0.5602	0.1562	0.6109	-0.04918	0.8927	-0.03695	0.8255
Sphme2DRAFT_0634	'porphobilinogen deaminase'	FALSE	FALSE	GAAACACCCTCACCCTTCGCCGTCT	69	5.85		COG_Coenzyme transport and metabolism	0.07418	0.7778	-0.009333	0.9852	-0.07718	0.817	-0.1636	0.1338
Sphme2DRAFT_1690	'N-carbamoylputrescine amidase'	FALSE	FALSE	GCCACCGTTGCGGTCGCCGCGCGAT	166	5.84		COG_General function prediction only	-0.08398	0.6469	0.03798	0.8839	-0.05822	0.8119	0.06182	0.5178
Sphme2DRAFT_1889	'PEP-CTERM-box response regulator transcription factor'	FALSE	FALSE	GGCTCGCCGGCGCCCGCCGCGCGCA	378	5.84		COG_Signal transduction mechanisms	-0.000744	0.9976	-0.4057	0.1895	-0.8571	0.002833	-1.256	7.915e-38
Sphme2DRAFT_2960	'Uncharacterized membrane protein'	FALSE	FALSE	GTATCCTCCCCCTCCGTCACGCGCT	80	5.84		COG_Function unknown	0.06911	0.8189	0.2329	0.4083	-0.3743	0.1916	-0.2093	0.08697
Sphme2DRAFT_3785	'Uncharacterized conserved protein'	FALSE	FALSE	GGATCGCGCGCGCCTTCGCGCAGGGGCT	468	5.84		COG_General function prediction only	-0.188	0.6405	-0.05307	0.9068	-0.378	0.2019	-0.2562	0.1531
Sphme2DRAFT_0882	'Flagellin and related hook-associated proteins'	FALSE	FALSE	GAAACGACTGCCCTCGCCAAGGCGCA	160	5.83		COG_Cell motility	-0.0327	0.9093	-0.1978	0.3262	-1.917	8.281e-39	-2.081	9.187e-96
Sphme2DRAFT_1786	'alanine racemase'	FALSE	FALSE	GCATCGCCGTCGCCGGCCGCGGCGTC	251	5.83		COG_Cell wall, membrane, envolope biogenesis	0.3373	0.2121	-0.1299	0.6707	0.4132	0.1597	-0.05074	0.7649
Sphme2DRAFT_3537	'hypothetical protein'	FALSE	FALSE	GGAACGCTTGGCGGGAACAAGCACA	210	5.83		#N/A	-0.2116	0.386	-0.01562	0.9739	-0.2507	0.3887	-0.06344	0.6714
Sphme2DRAFT_2302	'Predicted divalent heavy-metal cations transporter'	FALSE	FALSE	GCAA.GTGCCGGGCGCGCTGGCGTT	435	5.82		COG_Inorganic ion transport and metabolism	-0.02673	0.9676	0.5728	0.06457	-0.7542	0.0148	-0.1828	0.4817
Sphme2DRAFT_2585	'hypothetical protein'	FALSE	FALSE	GCATCGGGCTATGCCAATGCCAGCCATT	229	5.82		#N/A	0.04322	0.9147	-0.1946	0.5171	0.5117	0.03908	0.2844	0.01613
Sphme2DRAFT_2635	'Dehydrogenases with different specificities (related to short-chain alcohol dehydrogenases)'	FALSE	FALSE	GCAACGACGTCAACCTGCGCGATTT	459	5.82		COG_General function prediction only	-0.09005	0.8064	-0.005564	0.9939	0.07878	0.8343	0.1596	0.2578
[truncated: 1,642 more rows]
