# Supplementary material for: Complex general stress response regulation in Sphingomonas melonis Fr1 revealed by transcriptional analyses
Source: Sci Rep. 2019 Jun 28;9:9404. doi: 10.1038/s41598-019-45788-7 (PMC6599016; doi:10.1038/s41598-019-45788-7)
Supplement: Supplementary file 5 — Table S4 [file 41598_2019_45788_MOESM5_ESM.xlsx]

## Sheet: Data corresponding to Fig. 4
	Total	Transcript ID		log2 ratio ΔecfG vs WT (low stress)	fdr ΔecfG vs WT (low stress)	log2 ratio ΔecfG vs WT (stress mix)	fdr ΔecfG vs WT (stress mix)	log2 ratio WT (stress mix vs low stress)	fdr WT (stress mix vs low stress)	log2 ratio ΔecfG (stress mix vs low stress)	fdr ΔecfG (stress mix vs low stress)			Input data for Venn diagram	ΔecfG vs WT (low stress)	log2 ratio	fdr		ΔecfG vs WT (stress mix)	log2 ratio	fdr
Genes EcfG-regulated under both conditions	182	Sphme2DRAFT_1281	'Predicted outer membrane protein'	-7.32	3.877e-155	-8.423	4.888e-73	1.439	6.693e-05	0.3208	NA				Sphme2DRAFT_1447	-8.012	0		Sphme2DRAFT_2026	-7.334	7.728e-265
		Sphme2DRAFT_1447	'RNA polymerase sigma factor, sigma-70 family'	-8.012	0	-8.053	1.434e-200	0.1581	0.5883	0.1089	0.7741				Sphme2DRAFT_1446	-6.164	1.185e-281		Sphme2DRAFT_1447	-8.053	1.434e-200
		Sphme2DRAFT_1462	'Uncharacterized protein conserved in bacteria'	-6.105	4.723e-112	-7.987	9.637e-108	1.923	2.86e-08	0.0393	0.9146				Sphme2DRAFT_2527	-4.716	1.48e-204		Sphme2DRAFT_0163	-3.082	4.538e-130
		Sphme2DRAFT_2026	'hypothetical protein'	-6.147	8.307e-72	-7.334	7.728e-265	1.145	0.001003	-0.03133	0.9006				Sphme2DRAFT_1281	-7.32	3.877e-155		Sphme2DRAFT_1462	-7.987	9.637e-108
		Sphme2DRAFT_2180	'hypothetical protein'	-6.25	1.655e-103	-7.319	9.767e-79	0.6704	0.04474	-0.4149	NA				Sphme2DRAFT_0628	-3.276	2.041e-154		Sphme2DRAFT_2193	3.015	1.575e-102
		Sphme2DRAFT_1298	'Aerobic-type carbon monoxide dehydrogenase, middle subunit CoxM/CutM homologs'	-4.498	9.751e-77	-6.648	1.856e-55	1.961	3.625e-07	-0.1941	0.5905				Sphme2DRAFT_1444	-3.356	7.551e-148		Sphme2DRAFT_1446	-6.386	1.955e-100
		Sphme2DRAFT_1299	'Aerobic-type carbon monoxide dehydrogenase, small subunit CoxS/CutS homologs'	-4.847	9.82e-112	-6.401	1.665e-69	1.591	3.837e-07	0.04204	0.9443				Sphme2DRAFT_1930	-4.772	3.084e-146		Sphme2DRAFT_2527	-5.286	4.207e-100
		Sphme2DRAFT_1446	'hypothetical protein'	-6.164	1.185e-281	-6.386	1.955e-100	0.5129	0.07017	0.2463	0.4384				Sphme2DRAFT_0598	-3.964	4.051e-112		Sphme2DRAFT_1844	3.081	7.013e-100
		Sphme2DRAFT_1765	'NAD-dependent aldehyde dehydrogenases'	-4.382	1.109e-87	-6.207	3.893e-63	1.388	4.886e-05	-0.4992	0.06446				Sphme2DRAFT_1462	-6.105	4.723e-112		Sphme2DRAFT_1484	-5.848	2.362e-95
		Sphme2DRAFT_3506	'Predicted glycosyl transferase'	-3.317	2.998e-08	-6.146	8.43e-19	2.747	0.0003067	-0.03222	0.9684				Sphme2DRAFT_1299	-4.847	9.82e-112		Sphme2DRAFT_1930	-5.571	4.258e-88
		Sphme2DRAFT_1028	'Uncharacterized protein conserved in bacteria'	-3.329	2.753e-60	-6.093	2.142e-57	2.73	2.931e-13	-0.03508	0.8712				Sphme2DRAFT_1208	2.426	1.569e-105		Sphme2DRAFT_0787	-4.453	2.388e-84
		Sphme2DRAFT_2510	'hypothetical protein'	-4.105	9.444e-21	-5.96	2.091e-30	2.078	9.148e-06	0.2029	0.8167				Sphme2DRAFT_0072	-3.538	2.665e-105		Sphme2DRAFT_1208	2.82	1.868e-82
		Sphme2DRAFT_2509	'hypothetical protein'	-4.313	3.466e-33	-5.922	9.57e-33	1.922	4.014e-05	0.3711	0.4787				Sphme2DRAFT_1836	-4.228	7.865e-104		Sphme2DRAFT_1075	2.362	3.258e-79
		Sphme2DRAFT_3507	'Predicted glycosyltransferases'	-3.403	1.932e-12	-5.879	3.578e-18	2.567	0.0008915	0.04845	0.9113				Sphme2DRAFT_2180	-6.25	1.655e-103		Sphme2DRAFT_2180	-7.319	9.767e-79
		Sphme2DRAFT_1836	'Uncharacterized stress protein (general stress protein 26)'	-4.228	7.865e-104	-5.863	1.71e-58	1.425	4.397e-05	-0.2278	0.3401				Sphme2DRAFT_1928	-2.635	1.614e-101		Sphme2DRAFT_1444	-3.744	1.265e-73
		Sphme2DRAFT_1484	'hypothetical protein'	-5.121	3.06e-70	-5.848	2.362e-95	0.9502	0.007295	0.2324	0.3543				Sphme2DRAFT_0597	-3.855	1.145e-98		Sphme2DRAFT_1281	-8.423	4.888e-73
		Sphme2DRAFT_1478	'PRC-barrel domain.'	-4.504	1.236e-65	-5.843	1.44e-53	1.48	1.084e-05	0.1256	0.829				Sphme2DRAFT_1445	-2.272	3.343e-96		Sphme2DRAFT_2872	2.392	5.716e-70
		Sphme2DRAFT_3509	'Exopolysaccharide biosynthesis protein'	-4.26	2.337e-08	-5.784	5.256e-15	1.801	0.07452	0.3412	0.5113				Sphme2DRAFT_1765	-4.382	1.109e-87		Sphme2DRAFT_1299	-6.401	1.665e-69
		Sphme2DRAFT_1297	'Aerobic-type carbon monoxide dehydrogenase, large subunit CoxL/CutL homologs'	-3.306	1.319e-39	-5.674	4.63e-34	2.437	4.84e-07	0.0698	0.6978				Sphme2DRAFT_1102	-3.19	2.948e-87		Sphme2DRAFT_0598	-4.565	3.162e-65
		Sphme2DRAFT_3508	'Glycosyltransferase'	-3.68	2.877e-07	-5.623	3.959e-17	2.185	0.02166	0.2549	0.5021				Sphme2DRAFT_0787	-3.227	1.243e-86		Sphme2DRAFT_1765	-6.207	3.893e-63
		Sphme2DRAFT_1930	'hypothetical protein'	-4.772	3.084e-146	-5.571	4.258e-88	0.4956	0.0621	-0.2702	0.4587				Sphme2DRAFT_0034	-2.482	3.338e-84		Sphme2DRAFT_1836	-5.863	1.71e-58
		Sphme2DRAFT_1442	'Predicted small secreted protein'	-4.699	5.09e-32	-5.303	1.463e-47	0.6517	0.2048	0.0642	0.9149				Sphme2DRAFT_0098	-3.159	9.238e-77		Sphme2DRAFT_1028	-6.093	2.142e-57
		Sphme2DRAFT_2527	'Outer membrane protein'	-4.716	1.48e-204	-5.286	4.207e-100	0.6961	0.008301	0.132	0.4409				Sphme2DRAFT_1298	-4.498	9.751e-77		Sphme2DRAFT_0498	-3.18	1.812e-55
		Sphme2DRAFT_2489	'Catalase.'	-3.682	6.621e-70	-5.275	2.273e-52	1.586	2.616e-06	-0.02773	0.9426				Sphme2DRAFT_1207	2.163	1.842e-76		Sphme2DRAFT_1298	-6.648	1.856e-55
		Sphme2DRAFT_3063	'Protein required for attachment to host cells'	-3.915	2.582e-65	-5.25	1.315e-31	1.653	8.326e-05	0.2598	0.4587				Sphme2DRAFT_1276	-3.066	3.616e-74		Sphme2DRAFT_1110	-4.902	4.674e-55
		Sphme2DRAFT_2528	'Uncharacterized protein conserved in bacteria'	-4.316	1.76e-34	-5.165	1.028e-52	1.152	0.02002	0.3066	0.002394				Sphme2DRAFT_2026	-6.147	8.307e-72		Sphme2DRAFT_0597	-4.699	1.719e-54
		Sphme2DRAFT_2828	'Predicted hydrolases or acyltransferases (alpha/beta hydrolase superfamily)'	-2.561	2.385e-17	-5.131	1.493e-27	2.061	4.13e-06	-0.483	0.1832				Sphme2DRAFT_1750	-3.77	4.864e-71		Sphme2DRAFT_1478	-5.843	1.44e-53
		Sphme2DRAFT_1249	'intracellular protease, PfpI family'	-2.31	1.198e-52	-5.131	1.459e-39	1.702	5.135e-06	-1.112	6.327e-19				Sphme2DRAFT_1484	-5.121	3.06e-70		Sphme2DRAFT_2528	-5.165	1.028e-52
		Sphme2DRAFT_3404	'Predicted integral membrane protein'	-3.331	1.359e-19	-5.065	3.269e-35	1.834	0.0002628	0.1444	0.6031				Sphme2DRAFT_2489	-3.682	6.621e-70		Sphme2DRAFT_2489	-5.275	2.273e-52
		Sphme2DRAFT_1282	'Domain of unknown function (DUF3597).'	-3.856	2.534e-26	-5.018	1.579e-32	1.758	6.368e-06	0.6197	0.2602				Sphme2DRAFT_1478	-4.504	1.236e-65		Sphme2DRAFT_1207	2.436	9.845e-52
		Sphme2DRAFT_3117	'Threonine dehydrogenase and related Zn-dependent dehydrogenases'	-1.573	2.365e-14	-5.016	6.041e-40	3.433	1.325e-19	-0.01193	0.9664				Sphme2DRAFT_3063	-3.915	2.582e-65		Sphme2DRAFT_1788	-1.012	7.84e-50
		Sphme2DRAFT_1060	'hypothetical protein'	-3.868	7.831e-45	-4.944	2.225e-26	1.621	1.124e-05	0.5	0.3944				Sphme2DRAFT_1612	-3.531	1.759e-64		Sphme2DRAFT_1928	-3.455	7.143e-49
		Sphme2DRAFT_1110	'Predicted membrane protein'	-2.229	5.918e-36	-4.902	4.674e-55	0.221	0.629	-2.461	3.114e-89				Sphme2DRAFT_1028	-3.329	2.753e-60		Sphme2DRAFT_1445	-2.839	5.12e-48
		Sphme2DRAFT_1274	'4-alpha-glucanotransferase'	-3.51	4.551e-08	-4.901	9.775e-16	1.922	0.02002	0.5707	0.1289				Sphme2DRAFT_0680	1.704	3.971e-60		Sphme2DRAFT_2194	2.39	7.04e-48
		Sphme2DRAFT_2452	'hypothetical protein'	-3.628	4.235e-29	-4.82	1.611e-23	1.61	0.0002466	0.4082	0.4667				Sphme2DRAFT_1751	-3.361	9.786e-59		Sphme2DRAFT_1442	-5.303	1.463e-47
		Sphme2DRAFT_1831	'Topoisomerase IB'	-3.484	1.118e-54	-4.766	4.292e-38	1.192	0.0008385	-0.04904	0.9168				Sphme2DRAFT_2172	1.444	2.012e-57		Sphme2DRAFT_1613	-3.328	2.327e-46
		Sphme2DRAFT_1275	'malto-oligosyltrehalose trehalohydrolase'	-3.287	2.107e-23	-4.763	1.105e-22	2.03	0.0001631	0.5219	0.01691				Sphme2DRAFT_3278	-3.238	8.923e-57		Sphme2DRAFT_1612	-4.46	3.157e-44
		Sphme2DRAFT_1832	'Small-conductance mechanosensitive channel'	-2.986	1.333e-27	-4.74	2.147e-33	1.798	1.189e-05	0.03006	0.9505				Sphme2DRAFT_2567	-2.619	2.191e-56		Sphme2DRAFT_2499	-4.45	4.224e-44
		Sphme2DRAFT_0597	'probable methyltransferase'	-3.855	1.145e-98	-4.699	1.719e-54	0.889	0.00505	0.02199	0.9513				Sphme2DRAFT_1831	-3.484	1.118e-54		Sphme2DRAFT_0098	-3.462	8.555e-42
		Sphme2DRAFT_1679	'Protein of unknown function (DUF3429).'	-2.843	9.686e-14	-4.643	3.306e-35	1.549	0.0001038	-0.2098	0.6794				Sphme2DRAFT_1206	2.086	1.27e-54		Sphme2DRAFT_1276	-4.357	1.84e-41
		Sphme2DRAFT_0598	'TIGR03440 family protein'	-3.964	4.051e-112	-4.565	3.162e-65	0.5536	0.06551	-0.03642	0.9041				Sphme2DRAFT_2499	-3.194	2.807e-53		Sphme2DRAFT_1408	2.507	4.023e-41
		Sphme2DRAFT_1612	'hypothetical protein'	-3.531	1.759e-64	-4.46	3.157e-44	1.029	0.001307	0.0614	0.8763				Sphme2DRAFT_1249	-2.31	1.198e-52		Sphme2DRAFT_1234	2.174	1.042e-40
		Sphme2DRAFT_1248	'Dehydrogenases with different specificities (related to short-chain alcohol dehydrogenases)'	-1.973	3.908e-23	-4.457	4.75e-27	1.98	3.254e-06	-0.4868	0.0002407				Sphme2DRAFT_0733	-2.531	5.24e-49		Sphme2DRAFT_3117	-5.016	6.041e-40
		Sphme2DRAFT_0787	'hypothetical protein'	-3.227	1.243e-86	-4.453	2.388e-84	0.8505	0.0002979	-0.3451	0.06169				Sphme2DRAFT_1781	-2.59	1.058e-45		Sphme2DRAFT_1249	-5.131	1.459e-39
		Sphme2DRAFT_2499	'Zn-dependent alcohol dehydrogenases'	-3.194	2.807e-53	-4.45	4.224e-44	1.508	2.479e-05	0.2483	0.04968				Sphme2DRAFT_2987	-2.496	1.17e-45		Sphme2DRAFT_1800	2.415	4.369e-39
		Sphme2DRAFT_3266	'Uncharacterized conserved protein'	-3.198	1.067e-14	-4.435	1.57e-22	1.183	0.004508	-0.0372	NA				Sphme2DRAFT_2219	-1.962	4.574e-45		Sphme2DRAFT_1102	-3.564	6.567e-39
		Sphme2DRAFT_3087	'Short-chain dehydrogenases of various substrate specificities'	-3.013	1.077e-26	-4.435	9.622e-36	1.456	2.958e-05	0.02673	0.9658				Sphme2DRAFT_1060	-3.868	7.831e-45		Sphme2DRAFT_1831	-4.766	4.292e-38
		Sphme2DRAFT_1936	'Predicted CoA-binding protein'	-2.864	1.507e-37	-4.39	1.141e-34	0.9239	0.008066	-0.5717	0.05896				Sphme2DRAFT_1092	-1.861	4.645e-43		Sphme2DRAFT_1971	2.799	4.377e-38
		Sphme2DRAFT_1555	'hypothetical protein'	-2.345	2.295e-32	-4.381	3.509e-25	1.874	1.124e-05	-0.1865	0.3661				Sphme2DRAFT_2827	-2.583	1.432e-40		Sphme2DRAFT_0855	-3.611	2.279e-37
		Sphme2DRAFT_0108	'hypothetical protein'	-2.398	5.833e-31	-4.362	1.147e-32	1.725	7.775e-06	-0.2386	0.1767				Sphme2DRAFT_1297	-3.306	1.319e-39		Sphme2DRAFT_1751	-4.103	2.529e-37
		Sphme2DRAFT_1276	'glycogen debranching enzyme GlgX'	-3.066	3.616e-74	-4.357	1.84e-41	1.397	1.981e-05	0.09592	0.6232				Sphme2DRAFT_1210	2.143	8.799e-39		Sphme2DRAFT_3278	-3.573	3.791e-37
		Sphme2DRAFT_3184	'Predicted hydrolases or acyltransferases (alpha/beta hydrolase superfamily)'	-2.955	1.623e-34	-4.325	2.193e-28	1.615	7.777e-05	0.2072	0.4346				Sphme2DRAFT_0498	-2.711	1.077e-38		Sphme2DRAFT_0733	-4.309	7.248e-37
		Sphme2DRAFT_0733	'Hemerythrin HHE cation binding domain.'	-2.531	5.24e-49	-4.309	7.248e-37	1.414	1.359e-05	-0.3096	0.1385				Sphme2DRAFT_1824	-1.828	5.752e-38		Sphme2DRAFT_2432	2.089	1.41e-36
		Sphme2DRAFT_0732	'uracil-DNA glycosylase, family 4'	-2.151	2.126e-18	-4.308	1.144e-23	1.914	5.213e-06	-0.2272	0.4588				Sphme2DRAFT_3505	-2.578	8.696e-38		Sphme2DRAFT_3116	-4.017	2.607e-36
		Sphme2DRAFT_2534	'hypothetical protein'	-4.157	1.529e-30	-4.185	4.783e-30	0.4524	0.257	0.4517	0.5164				Sphme2DRAFT_1995	-2.111	9.187e-38		Sphme2DRAFT_1023	-3.487	3.006e-36
		Sphme2DRAFT_3505	'Glycosyltransferase'	-2.578	8.696e-38	-4.147	6.763e-27	1.477	0.0002979	-0.05017	0.8367				Sphme2DRAFT_1936	-2.864	1.507e-37		Sphme2DRAFT_3087	-4.435	9.622e-36
		Sphme2DRAFT_1751	'Glycosidases'	-3.361	9.786e-59	-4.103	2.529e-37	0.861	0.008326	0.08634	0.8262				Sphme2DRAFT_1110	-2.229	5.918e-36		Sphme2DRAFT_2567	-4.069	1.178e-35
		Sphme2DRAFT_1611	'Raf kinase inhibitor-like protein, YbhB/YbcL family'	-3.249	4.823e-31	-4.09	2.379e-34	1.277	0.0004292	0.4127	0.1609				Sphme2DRAFT_3184	-2.955	1.623e-34		Sphme2DRAFT_0628	-2.759	1.782e-35
		Sphme2DRAFT_0161	'Predicted phosphohydrolases'	-2.142	1.676e-11	-4.077	7.58e-21	2.177	3.986e-07	0.188	0.6735				Sphme2DRAFT_2528	-4.316	1.76e-34		Sphme2DRAFT_2871	2.292	2.934e-35
		Sphme2DRAFT_1781	'Dehydrogenases with different specificities (related to short-chain alcohol dehydrogenases)'	-2.59	1.058e-45	-4.07	1.019e-30	1.435	7.307e-05	0.004911	0.9875				Sphme2DRAFT_0197	-2.022	1.134e-33		Sphme2DRAFT_0072	-3.074	3.239e-35
		Sphme2DRAFT_2567	'Short-chain dehydrogenase involved in D-alanine esterification of lipoteichoic acid and wall teichoic acid (D-alanine transfer protein)'	-2.619	2.191e-56	-4.069	1.178e-35	1.31	4.57e-05	-0.1628	0.4349				Sphme2DRAFT_2509	-4.313	3.466e-33		Sphme2DRAFT_3404	-5.065	3.269e-35
		Sphme2DRAFT_1092	'hypothetical protein'	-1.861	4.645e-43	-4.062	2.24e-30	2.097	3.126e-09	-0.09012	0.5008				Sphme2DRAFT_1994	-1.524	4.02e-33		Sphme2DRAFT_1679	-4.643	3.306e-35
		Sphme2DRAFT_3116	'Predicted integral membrane protein'	-1.017	4.828e-07	-4.017	2.607e-36	3.032	7.939e-22	-0.02196	0.9442				Sphme2DRAFT_1555	-2.345	2.295e-32		Sphme2DRAFT_1936	-4.39	1.141e-34
		Sphme2DRAFT_3086	'Protein of unknown function (DUF1488).'	-2.185	1.52e-06	-3.99	9.872e-20	1.951	0.0001871	0.1151	0.8326				Sphme2DRAFT_1752	-2.517	2.956e-32		Sphme2DRAFT_1611	-4.09	2.379e-34
		Sphme2DRAFT_1344	'Transcription-repair coupling factor (superfamily II helicase)'	-2.081	1.811e-12	-3.983	1.165e-24	1.925	1.189e-05	0.06589	0.825				Sphme2DRAFT_0198	-1.726	5.09e-32		Sphme2DRAFT_1297	-5.674	4.63e-34
		Sphme2DRAFT_2221	'DNA-binding ferritin-like protein (oxidative damage protectant)'	-2.612	2.863e-19	-3.97	6.317e-16	1.141	0.02755	-0.2071	0.6103				Sphme2DRAFT_1442	-4.699	5.09e-32		Sphme2DRAFT_1832	-4.74	2.147e-33
		Sphme2DRAFT_2832	'Catalase'	-2.485	4.402e-23	-3.963	9.732e-21	1.636	0.0001932	0.1377	0.6697				Sphme2DRAFT_0855	-2.28	3.44e-31		Sphme2DRAFT_0680	2.053	6.952e-33
		Sphme2DRAFT_2827	'Predicted dehydrogenases and related proteins'	-2.583	1.432e-40	-3.933	2.427e-29	1.801	6.388e-07	0.4232	0.01211				Sphme2DRAFT_1611	-3.249	4.823e-31		Sphme2DRAFT_2509	-5.922	9.57e-33
		Sphme2DRAFT_2672	'Rickettsia 17 kDa surface antigen.'	-2.154	1.169e-14	-3.817	2.892e-31	1.912	1.678e-06	0.2672	0.1217				Sphme2DRAFT_0108	-2.398	5.833e-31		Sphme2DRAFT_2613	-3.814	9.579e-33
		Sphme2DRAFT_2613	'Uncharacterized protein conserved in bacteria'	-2.76	3.222e-24	-3.814	9.579e-33	1.102	0.001131	0.06402	0.8887				Sphme2DRAFT_2534	-4.157	1.529e-30		Sphme2DRAFT_0108	-4.362	1.147e-32
		Sphme2DRAFT_2597	'hypothetical protein'	-1.83	1.516e-08	-3.779	3.661e-22	1.747	1.053e-05	-0.1648	0.7003				Sphme2DRAFT_0160	-2.461	3.673e-30		Sphme2DRAFT_0034	-2.761	1.172e-32
		Sphme2DRAFT_1444	'hypothetical protein'	-3.356	7.551e-148	-3.744	1.265e-73	0.4476	0.06631	0.05769	0.7517				Sphme2DRAFT_1075	1.211	8.315e-30		Sphme2DRAFT_1282	-5.018	1.579e-32
		Sphme2DRAFT_2394	'Uncharacterized protein conserved in bacteria'	-1.497	1.723e-05	-3.715	5.947e-20	1.981	1.544e-06	-0.2751	0.5136				Sphme2DRAFT_1615	-2.465	1.127e-29		Sphme2DRAFT_3088	-3.123	2.919e-32
		Sphme2DRAFT_0160	'Arabinose efflux permease'	-2.461	3.673e-30	-3.655	1.469e-27	1.364	3.271e-05	0.1144	0.7247				Sphme2DRAFT_1023	-2.131	1.597e-29		Sphme2DRAFT_1111	1.389	6.602e-32
		Sphme2DRAFT_3510	'Predicted glycosyltransferases'	-2.721	0.0003923	-3.631	2.442e-08	1.709	0.08188	0.7559	0.03296				Sphme2DRAFT_0913	1.318	1.953e-29		Sphme2DRAFT_1970	3.56	7.784e-32
		Sphme2DRAFT_1615	'Uncharacterized protein conserved in bacteria'	-2.465	1.127e-29	-3.615	9.726e-32	1.137	0.0003766	0.01024	0.9826				Sphme2DRAFT_2452	-3.628	4.235e-29		Sphme2DRAFT_1615	-3.615	9.726e-32
		Sphme2DRAFT_0855	'Amidases related to nicotinamidase'	-2.28	3.44e-31	-3.611	2.279e-37	1.236	4.401e-05	-0.1045	0.659				Sphme2DRAFT_0683	-2.185	4.622e-29		Sphme2DRAFT_3063	-5.25	1.315e-31
		Sphme2DRAFT_2391	'Predicted xylanase/chitin deacetylase'	-2.255	2.617e-10	-3.583	6.844e-21	1.275	0.001077	-0.02043	0.9826				Sphme2DRAFT_1209	2.134	1.065e-28		Sphme2DRAFT_2672	-3.817	2.892e-31
		Sphme2DRAFT_3278	'hypothetical protein'	-3.238	8.923e-57	-3.573	3.791e-37	0.8189	0.007346	0.5058	0.03148				Sphme2DRAFT_2673	-1.818	1.215e-28		Sphme2DRAFT_1781	-4.07	1.019e-30
		Sphme2DRAFT_1102	'Ku protein, prokaryotic'	-3.19	2.948e-87	-3.564	6.567e-39	0.3072	0.3671	-0.06708	0.8243				Sphme2DRAFT_1613	-2.703	1.772e-28		Sphme2DRAFT_1448	-3.507	1.153e-30
		Sphme2DRAFT_1752	'Predicted glycosylase'	-2.517	2.956e-32	-3.562	2.944e-29	0.9123	0.007174	-0.1786	0.5025				Sphme2DRAFT_3142	-3.319	2.274e-28		Sphme2DRAFT_2510	-5.96	2.091e-30
		Sphme2DRAFT_2009	'hypothetical protein'	-2.063	1.505e-14	-3.529	8.352e-17	1.594	0.0005336	0.1266	0.6484				Sphme2DRAFT_1096	-1.223	8.604e-28		Sphme2DRAFT_1092	-4.062	2.24e-30
		Sphme2DRAFT_0033	'Membrane proteins related to metalloendopeptidases'	-2.913	4.402e-23	-3.516	2.503e-19	0.7858	0.09026	0.1198	0.7605				Sphme2DRAFT_1832	-2.986	1.333e-27		Sphme2DRAFT_2534	-4.185	4.783e-30
		Sphme2DRAFT_1448	'hypothetical protein'	-2.724	4.996e-17	-3.507	1.153e-30	0.9093	0.00411	0.1075	0.8599				Sphme2DRAFT_1606	-2.564	1.775e-27		Sphme2DRAFT_2827	-3.933	2.427e-29
		Sphme2DRAFT_1023	'hypothetical protein'	-2.131	1.597e-29	-3.487	3.006e-36	0.969	0.001753	-0.3982	0.01502				Sphme2DRAFT_3087	-3.013	1.077e-26		Sphme2DRAFT_1752	-3.562	2.944e-29
		Sphme2DRAFT_0098	'hypothetical protein'	-3.159	9.238e-77	-3.462	8.555e-42	0.1842	0.6506	-0.1247	0.3827				Sphme2DRAFT_1282	-3.856	2.534e-26		Sphme2DRAFT_0162	-2.173	2.95e-29
		Sphme2DRAFT_1928	'Glycosyltransferase'	-2.635	1.614e-101	-3.455	7.143e-49	0.8458	0.001582	0.02859	0.849				Sphme2DRAFT_1443	-1.008	2.793e-26		Sphme2DRAFT_2137	2.003	1.123e-28
		Sphme2DRAFT_3142	'hypothetical protein'	-3.319	2.274e-28	-3.433	2.505e-20	-0.1786	0.7843	-0.266	0.2897				Sphme2DRAFT_0625	-1.299	3.14e-26		Sphme2DRAFT_0515	1.431	1.897e-28
		Sphme2DRAFT_1606	'Uncharacterized protein involved in outer membrane biogenesis'	-2.564	1.775e-27	-3.401	1.244e-26	0.9614	0.007232	0.09951	0.7289				Sphme2DRAFT_3314	-2.177	8.948e-26		Sphme2DRAFT_3184	-4.325	2.193e-28
		Sphme2DRAFT_1273	'malto-oligosyltrehalose synthase'	-1.96	2.778e-05	-3.383	2.655e-12	1.501	0.03047	0.06005	0.821				Sphme2DRAFT_3088	-2.369	4.891e-25		Sphme2DRAFT_1098	-2.215	4.013e-28
		Sphme2DRAFT_2393	'Uncharacterized protein conserved in bacteria'	-1.356	0.02875	-3.347	1.596e-10	1.505	0.008475	-0.5327	NA				Sphme2DRAFT_0073	-1.215	1.73e-24		Sphme2DRAFT_0699	-2.484	4.907e-28
		Sphme2DRAFT_3085	'hypothetical protein'	-1.875	5.674e-11	-3.346	1e-16	1.689	4.57e-05	0.2184	0.5025				Sphme2DRAFT_1813	-1.194	2.734e-24		Sphme2DRAFT_1972	2.455	5.064e-28
		Sphme2DRAFT_1613	'Uncharacterized conserved protein'	-2.703	1.772e-28	-3.328	2.327e-46	0.8777	0.0002239	0.2575	0.4585				Sphme2DRAFT_2613	-2.76	3.222e-24		Sphme2DRAFT_1969	2.015	6.199e-28
		Sphme2DRAFT_0242	'Small-conductance mechanosensitive channel'	-2.425	1.777e-20	-3.246	2.616e-25	1.07	0.0004453	0.2132	0.5994				Sphme2DRAFT_1275	-3.287	2.107e-23		Sphme2DRAFT_1206	2.318	6.865e-28
		Sphme2DRAFT_3352	'hypothetical protein'	-1.67	3.241e-17	-3.195	3.313e-23	1.397	5.565e-05	-0.146	0.5163				Sphme2DRAFT_1248	-1.973	3.908e-23		Sphme2DRAFT_0526	-2.354	8.641e-28
		Sphme2DRAFT_0197	'hypothetical protein'	-2.022	1.134e-33	-3.192	9.733e-26	1.349	3.986e-05	0.1633	0.3044				Sphme2DRAFT_0033	-2.913	4.402e-23		Sphme2DRAFT_0160	-3.655	1.469e-27
		Sphme2DRAFT_0498	'Predicted naringenin-chalcone synthase'	-2.711	1.077e-38	-3.18	1.812e-55	0.363	0.2615	-0.09024	0.5994				Sphme2DRAFT_2832	-2.485	4.402e-23		Sphme2DRAFT_2828	-5.131	1.493e-27
		Sphme2DRAFT_3314	'Deoxyribodipyrimidine photolyase'	-2.177	8.948e-26	-3.156	2.338e-24	1.151	0.0006874	0.1471	0.5227				Sphme2DRAFT_1101	-1.773	2.855e-22		Sphme2DRAFT_0497	-2.975	1.855e-27
		Sphme2DRAFT_2673	'peroxiredoxin, OsmC subfamily'	-1.818	1.215e-28	-3.145	1.255e-21	1.599	1.931e-06	0.2489	0.1932				Sphme2DRAFT_1231	1.026	7.499e-22		Sphme2DRAFT_2870	2.251	1.855e-27
		Sphme2DRAFT_3088	'Protease subunit of ATP-dependent Clp proteases'	-2.369	4.891e-25	-3.123	2.919e-32	0.8283	0.004066	0.06781	0.8466				Sphme2DRAFT_1452	-1.198	2.165e-21		Sphme2DRAFT_3921	1.578	2.057e-27
		Sphme2DRAFT_0072	'cAMP-binding proteins - catabolite gene activator and regulatory subunit of cAMP-dependent protein kinases'	-3.538	2.665e-105	-3.074	3.239e-35	-0.2737	0.3921	0.1551	0.4956				Sphme2DRAFT_2243	1.326	2.194e-21		Sphme2DRAFT_1248	-4.457	4.75e-27
		Sphme2DRAFT_2010	'hypothetical protein'	-1.639	2.884e-09	-3.047	2.503e-19	1.756	6.539e-05	0.3588	0.0001606				Sphme2DRAFT_2510	-4.105	9.444e-21		Sphme2DRAFT_3505	-4.147	6.763e-27
		Sphme2DRAFT_2219	'NADH:flavin oxidoreductases, Old Yellow Enzyme family'	-1.962	4.574e-45	-3.005	4.535e-23	1.066	0.00122	0.007784	0.9733				Sphme2DRAFT_0242	-2.425	1.777e-20		Sphme2DRAFT_0184	1.916	9.925e-27
		Sphme2DRAFT_0497	'2-polyprenyl-3-methyl-5-hydroxy-6-metoxy-1,4-benzoquinol methylase'	-2.075	2.617e-10	-2.975	1.855e-27	0.6695	0.1095	-0.176	0.5214				Sphme2DRAFT_1483	-1.341	2.979e-20		Sphme2DRAFT_1606	-3.401	1.244e-26
		Sphme2DRAFT_1750	'Glycosyltransferase'	-3.77	4.864e-71	-2.938	2.86e-20	-0.4215	0.2802	0.3898	0.1696				Sphme2DRAFT_2240	1.439	4.82e-20		Sphme2DRAFT_1209	2.092	2.074e-26
		Sphme2DRAFT_1061	'hypothetical protein'	-1.697	9.103e-11	-2.906	1.816e-21	1.539	3.441e-05	0.3487	0.02844				Sphme2DRAFT_3404	-3.331	1.359e-19		Sphme2DRAFT_1060	-4.944	2.225e-26
		Sphme2DRAFT_1445	'FOG: CheY-like receiver'	-2.272	3.343e-96	-2.839	5.12e-48	0.7887	0.0005601	0.2188	0.008965				Sphme2DRAFT_1216	1.988	2.07e-19		Sphme2DRAFT_0197	-3.192	9.733e-26
		Sphme2DRAFT_0034	'Uncharacterized protein conserved in bacteria'	-2.482	3.338e-84	-2.761	1.172e-32	0.06944	0.8548	-0.1931	0.1291				Sphme2DRAFT_2221	-2.612	2.863e-19		Sphme2DRAFT_0242	-3.246	2.616e-25
		Sphme2DRAFT_0628	'Outer membrane protein V'	-3.276	2.041e-154	-2.759	1.782e-35	-0.5514	0.02891	-0.03178	0.874				Sphme2DRAFT_0732	-2.151	2.126e-18		Sphme2DRAFT_1555	-4.381	3.509e-25
		Sphme2DRAFT_2987	'Uncharacterized conserved protein'	-2.496	1.17e-45	-2.729	9.371e-18	0.21	0.6631	-0.03278	0.9006				Sphme2DRAFT_0526	-1.659	8.733e-18		Sphme2DRAFT_1344	-3.983	1.165e-24
		Sphme2DRAFT_1995	'hypothetical protein'	-2.111	9.187e-38	-2.689	1.147e-20	0.1384	0.7528	-0.4453	0.04721				Sphme2DRAFT_3312	-1.773	9.537e-18		Sphme2DRAFT_1409	1.721	1.699e-24
		Sphme2DRAFT_1454	'Predicted restriction endonuclease'	-1.725	1.156e-05	-2.637	1.935e-13	1.044	0.01919	0.179	0.7062				Sphme2DRAFT_1953	-1.538	1.045e-17		Sphme2DRAFT_0183	1.897	1.872e-24
		Sphme2DRAFT_1327	'hypothetical protein'	-1.297	4.921e-11	-2.616	2.313e-22	1.511	1.125e-06	0.1807	0.2234				Sphme2DRAFT_2828	-2.561	2.385e-17		Sphme2DRAFT_3314	-3.156	2.338e-24
		Sphme2DRAFT_3340	'hypothetical protein'	-1.214	0.001868	-2.594	9.843e-12	1.134	0.00455	-0.2784	0.6154				Sphme2DRAFT_3352	-1.67	3.241e-17		Sphme2DRAFT_0732	-4.308	1.144e-23
		Sphme2DRAFT_2831	'Glucoamylase and related glycosyl hydrolases'	-1.377	3.217e-08	-2.591	9.016e-15	1.346	0.0002853	0.1473	0.5438				Sphme2DRAFT_1448	-2.724	4.996e-17		Sphme2DRAFT_2452	-4.82	1.611e-23
		Sphme2DRAFT_2618	'Thioredoxin reductase'	-1.378	8.52e-11	-2.543	6.884e-20	1.063	0.000357	-0.09715	0.7283				Sphme2DRAFT_2529	-2.147	8.444e-17		Sphme2DRAFT_3352	-3.195	3.313e-23
		Sphme2DRAFT_1705	'Membrane-associated phospholipid phosphatase'	-1.811	9.669e-14	-2.52	6.283e-16	0.8796	0.01114	0.1642	0.5568				Sphme2DRAFT_3006	-1.769	1.215e-16		Sphme2DRAFT_3427	1.55	4.149e-23
		Sphme2DRAFT_1885	'Protein of unknown function (DUF3429).'	-1.226	5.91e-11	-2.515	4.029e-16	0.9171	0.008389	-0.3916	0.007126				Sphme2DRAFT_1215	2.381	1.277e-16		Sphme2DRAFT_2219	-3.005	4.535e-23
		Sphme2DRAFT_1703	'hypothetical protein'	-1.681	1.094e-15	-2.486	9.011e-21	0.841	0.01046	0.05155	0.8387				Sphme2DRAFT_1156	1.025	6.524e-16		Sphme2DRAFT_1275	-4.763	1.105e-22
		Sphme2DRAFT_0699	'hypothetical protein'	-1.905	1.233e-08	-2.484	4.907e-28	0.9578	0.0002761	0.3525	0.4145				Sphme2DRAFT_1453	-1.383	6.599e-16		Sphme2DRAFT_1370	-2.343	1.194e-22
		Sphme2DRAFT_1953	'hypothetical protein'	-1.538	1.045e-17	-2.483	4.496e-13	1.513	9.216e-05	0.5592	4.854e-09				Sphme2DRAFT_1703	-1.681	1.094e-15		Sphme2DRAFT_0198	-2.428	1.516e-22
		Sphme2DRAFT_2829	'Choline dehydrogenase and related flavoproteins'	-1.088	0.003682	-2.47	5.757e-08	1.731	0.000698	0.3756	0.144				Sphme2DRAFT_1926	-1.415	2.336e-15		Sphme2DRAFT_3266	-4.435	1.57e-22
		Sphme2DRAFT_0198	'hypothetical protein'	-1.726	5.09e-32	-2.428	1.516e-22	1.121	3.986e-05	0.4045	0.003559				Sphme2DRAFT_2002	-1.421	5.816e-15		Sphme2DRAFT_2195	2.156	1.948e-22
		Sphme2DRAFT_1101	'DNA ligase D'	-1.773	2.855e-22	-2.41	8.387e-16	0.8489	0.01462	0.1806	0.3527				Sphme2DRAFT_3266	-3.198	1.067e-14		Sphme2DRAFT_1210	2.073	1.981e-22
		Sphme2DRAFT_2008	'Predicted oxidoreductases (related to aryl-alcohol dehydrogenases)'	-1.185	1.75e-11	-2.409	1.792e-17	1.355	2.816e-05	0.154	0.2371				Sphme2DRAFT_2672	-2.154	1.169e-14		Sphme2DRAFT_1327	-2.616	2.313e-22
		Sphme2DRAFT_0526	'hypothetical protein'	-1.659	8.733e-18	-2.354	8.641e-28	0.6435	0.01194	-0.04367	0.8748				Sphme2DRAFT_2009	-2.063	1.505e-14		Sphme2DRAFT_2597	-3.779	3.661e-22
		Sphme2DRAFT_1370	'NhaP-type Na+/H+ and K+/H+ antiporters'	-1.346	3.025e-11	-2.343	1.194e-22	1.597	1.547e-08	0.6223	4.939e-07				Sphme2DRAFT_1217	1.369	2.263e-14		Sphme2DRAFT_0683	-2.052	9.777e-22
		Sphme2DRAFT_2529	'Predicted flavoprotein involved in K+ transport'	-2.147	8.444e-17	-2.329	5.501e-16	0.18	0.7443	0.003202	0.9916				Sphme2DRAFT_3117	-1.573	2.365e-14		Sphme2DRAFT_2673	-3.145	1.255e-21
		Sphme2DRAFT_2002	'cation diffusion facilitator family transporter'	-1.421	5.816e-15	-2.281	6.694e-14	1.027	0.002492	0.1496	0.4181				Sphme2DRAFT_1800	1.015	7.544e-14		Sphme2DRAFT_1061	-2.906	1.816e-21
		Sphme2DRAFT_2168	'Secreted and surface protein containing fasciclin-like repeats'	-1.328	8.202e-11	-2.278	7.214e-09	1.256	0.004386	0.3289	0.02885				Sphme2DRAFT_1705	-1.811	9.669e-14		Sphme2DRAFT_2782	1.744	3.536e-21
		Sphme2DRAFT_1935	'hypothetical protein'	-1.584	7.911e-11	-2.236	7.405e-13	0.7619	0.02862	0.1298	0.6853				Sphme2DRAFT_1679	-2.843	9.686e-14		Sphme2DRAFT_2391	-3.583	6.844e-21
		Sphme2DRAFT_1098	'hypothetical protein'	-1.813	8.061e-11	-2.215	4.013e-28	0.3495	0.3045	-0.052	0.8799				Sphme2DRAFT_1214	1.398	1.245e-13		Sphme2DRAFT_0161	-4.077	7.58e-21
		Sphme2DRAFT_1062	'hypothetical protein'	-1.752	1.161e-05	-2.171	2.665e-11	0.5565	0.1611	0.1394	0.8364				Sphme2DRAFT_2050	-1.052	7.811e-13		Sphme2DRAFT_1703	-2.486	9.011e-21
		Sphme2DRAFT_0150	'Uncharacterized protein conserved in bacteria'	-1.01	4.74e-09	-2.165	8.596e-15	0.8532	0.01046	-0.3006	0.01108				Sphme2DRAFT_1344	-2.081	1.811e-12		Sphme2DRAFT_2832	-3.963	9.732e-21
		Sphme2DRAFT_1652	'cytochrome c oxidase, subunit II'	-1.555	7.134e-06	-2.14	2.047e-06	0.4224	0.4538	-0.2425	0.6441				Sphme2DRAFT_3507	-3.403	1.932e-12		Sphme2DRAFT_1995	-2.689	1.147e-20
		Sphme2DRAFT_1651	'cytochrome c oxidase, subunit I'	-1.353	8.268e-10	-2.095	4.952e-09	0.9458	0.01252	0.1718	0.5263				Sphme2DRAFT_1811	-1.367	3.131e-12		Sphme2DRAFT_1799	1.829	1.592e-20
		Sphme2DRAFT_1648	'Cytochrome c553'	-1.112	0.04196	-2.078	3.313e-06	1.162	0.04815	0.2476	0.569				Sphme2DRAFT_0624	-1.115	4.641e-12		Sphme2DRAFT_3142	-3.433	2.505e-20
		Sphme2DRAFT_2183	'hypothetical protein'	-1.246	5.692e-05	-2.075	2.071e-10	1.059	0.004508	0.2021	0.5209				Sphme2DRAFT_0161	-2.142	1.676e-11		Sphme2DRAFT_1750	-2.938	2.86e-20
		Sphme2DRAFT_0496	'Dehydrogenases (flavoproteins)'	-1.605	2.151e-06	-2.065	2.284e-10	0.6359	0.1542	0.2115	0.5136				Sphme2DRAFT_2008	-1.185	1.75e-11		Sphme2DRAFT_3048	1.085	4.884e-20
		Sphme2DRAFT_3006	'patatin-related protein'	-1.769	1.215e-16	-2.059	1.461e-12	0.7167	0.05944	0.4263	0.0009453				Sphme2DRAFT_1213	1.12	2.21e-11		Sphme2DRAFT_2394	-3.715	5.947e-20
		Sphme2DRAFT_0683	'hypothetical protein'	-2.185	4.622e-29	-2.052	9.777e-22	-0.4481	0.08501	-0.2949	0.1777				Sphme2DRAFT_1370	-1.346	3.025e-11		Sphme2DRAFT_2618	-2.543	6.884e-20
		Sphme2DRAFT_1994	'Uncharacterized protein conserved in bacteria'	-1.524	4.02e-33	-2.026	1.202e-16	0.6688	0.0225	0.1603	0.1989				Sphme2DRAFT_1638	-1.192	4.864e-11		Sphme2DRAFT_3086	-3.99	9.872e-20
		Sphme2DRAFT_1926	'Uncharacterized protein related to deoxyribodipyrimidine photolyase'	-1.415	2.336e-15	-2.024	1.723e-12	0.6433	0.07134	0.03401	0.8815				Sphme2DRAFT_1327	-1.297	4.921e-11		Sphme2DRAFT_1272	-2.459	1.331e-19
		Sphme2DRAFT_1811	'DNA ligase, ATP-dependent, PP_1105 family'	-1.367	3.131e-12	-2.018	6.33e-13	0.8975	0.006712	0.2541	0.09326				Sphme2DRAFT_3085	-1.875	5.674e-11		Sphme2DRAFT_0033	-3.516	2.503e-19
		Sphme2DRAFT_0689	'Uncharacterized protein involved in outer membrane biogenesis'	-1.066	2.536e-07	-2.001	6.823e-13	1.065	0.002264	0.123	0.3411				Sphme2DRAFT_1376	-1.299	5.722e-11		Sphme2DRAFT_2010	-3.047	2.503e-19
		Sphme2DRAFT_1452	'hypothetical protein'	-1.198	2.165e-21	-1.959	3.114e-17	0.7418	0.006197	0.0002662	0.9986				Sphme2DRAFT_1885	-1.226	5.91e-11		Sphme2DRAFT_3118	-3.831	2.654e-19
		Sphme2DRAFT_1638	'putative exonuclease, DNA ligase-associated'	-1.192	4.864e-11	-1.951	9.578e-19	0.7084	0.007797	-0.05359	0.7957				Sphme2DRAFT_1935	-1.584	7.911e-11		Sphme2DRAFT_0516	1.407	2.809e-19
		Sphme2DRAFT_2050	'Glucose/sorbosone dehydrogenases'	-1.052	7.811e-13	-1.925	2.326e-16	0.8505	0.002624	-0.01514	0.9473				Sphme2DRAFT_1098	-1.813	8.061e-11		Sphme2DRAFT_1230	1.482	5.993e-19
		Sphme2DRAFT_0545	'Predicted permease'	-1.032	1.356e-07	-1.906	5.659e-14	0.7926	0.01495	-0.07988	0.6252				Sphme2DRAFT_2168	-1.328	8.202e-11		Sphme2DRAFT_3506	-6.146	8.43e-19
		Sphme2DRAFT_1376	'Formate/nitrite family of transporters'	-1.299	5.722e-11	-1.902	5.051e-15	0.8669	0.002264	0.2522	0.1822				Sphme2DRAFT_2618	-1.378	8.52e-11		Sphme2DRAFT_1638	-1.951	9.578e-19
		Sphme2DRAFT_1824	'hypothetical protein'	-1.828	5.752e-38	-1.81	1.374e-16	0.05703	0.8848	0.08077	0.6115				Sphme2DRAFT_1061	-1.697	9.103e-11		Sphme2DRAFT_2392	-2.497	1.387e-18
		Sphme2DRAFT_0624	'hypothetical protein'	-1.115	4.641e-12	-1.789	5.481e-08	1.217	0.001303	0.5418	3.627e-11				Sphme2DRAFT_2391	-2.255	2.617e-10		Sphme2DRAFT_3507	-5.879	3.578e-18
		Sphme2DRAFT_2184	'Cytosine/adenosine deaminases'	-1.009	2.479e-06	-1.707	8.452e-12	0.8461	0.003379	0.1463	0.4426				Sphme2DRAFT_0497	-2.075	2.617e-10		Sphme2DRAFT_1231	1.431	8.212e-18
		Sphme2DRAFT_0625	'hypothetical protein'	-1.299	3.14e-26	-1.664	3.479e-10	0.9516	0.001657	0.5839	2.51e-12				Sphme2DRAFT_0215	-1.021	7.669e-10		Sphme2DRAFT_2987	-2.729	9.371e-18
		Sphme2DRAFT_1096	'Predicted membrane protein'	-1.223	8.604e-28	-1.609	8.512e-17	0.5561	0.02344	0.1689	0.06913				Sphme2DRAFT_1651	-1.353	8.268e-10		Sphme2DRAFT_2008	-2.409	1.792e-17
		Sphme2DRAFT_0743	'Predicted glycosylase'	-1.008	5.178e-05	-1.604	8.852e-10	0.8025	0.008475	0.2136	0.3547				Sphme2DRAFT_1212	1.023	1.356e-09		Sphme2DRAFT_0182	1.708	2.078e-17
		Sphme2DRAFT_1746	'His Kinase A (phosphoacceptor) domain./PAS fold./Response regulator receiver domain./Histidine kinase-, DNA gyrase B-, and HSP90-like ATPase./GAF domain.'	-1.001	1.432e-09	-1.545	2.923e-11	0.7978	0.007169	0.26	0.003038				Sphme2DRAFT_1746	-1.001	1.432e-09		Sphme2DRAFT_3920	1.461	2.863e-17
		Sphme2DRAFT_1453	'hypothetical protein'	-1.383	6.599e-16	-1.496	2.211e-08	0.4422	0.2642	0.3313	9.927e-09				Sphme2DRAFT_2674	1.051	1.822e-09		Sphme2DRAFT_1452	-1.959	3.114e-17
		Sphme2DRAFT_1483	'Dehydrogenases with different specificities (related to short-chain alcohol dehydrogenases)'	-1.341	2.979e-20	-1.481	1.088e-12	0.3061	0.3176	0.174	0.08556				Sphme2DRAFT_2010	-1.639	2.884e-09		Sphme2DRAFT_3508	-5.623	3.959e-17
		Sphme2DRAFT_1443	'Signal transduction histidine kinase'	-1.008	2.793e-26	-1.319	8.229e-17	0.4073	0.04631	0.09697	0.3237				Sphme2DRAFT_0410	1.059	3.054e-09		Sphme2DRAFT_1443	-1.319	8.229e-17
		Sphme2DRAFT_3312	'Sphingosine kinase and enzymes related to eukaryotic diacylglycerol kinase'	-1.773	9.537e-18	-1.287	8.874e-12	-0.2179	0.4479	0.26	0.1947				Sphme2DRAFT_0150	-1.01	4.74e-09		Sphme2DRAFT_2009	-3.529	8.352e-17
		Sphme2DRAFT_0215	'Protein of unknown function (DUF2945).'	-1.021	7.669e-10	-1.277	1.157e-09	0.1385	0.6788	-0.1091	0.5671				Sphme2DRAFT_0699	-1.905	1.233e-08		Sphme2DRAFT_1096	-1.609	8.512e-17
		Sphme2DRAFT_2530	'hypothetical protein'	-1.098	0.01657	-1.189	0.000417	-0.3298	0.5384	-0.4035	0.3267				Sphme2DRAFT_2597	-1.83	1.516e-08		Sphme2DRAFT_1960	-1.114	9.856e-17
		Sphme2DRAFT_0073	'Phosphatidylserine/phosphatidylglycerophosphate/cardiolipin synthases and related enzymes'	-1.215	1.73e-24	-1.164	1.752e-08	-0.01547	0.9692	0.02937	0.844				Sphme2DRAFT_3509	-4.26	2.337e-08		Sphme2DRAFT_3085	-3.346	1e-16
		Sphme2DRAFT_0410	'Mu transposase, C-terminal./Mu DNA-binding domain./Integrase core domain.'	1.059	3.054e-09	1.111	8.695e-07	-0.2344	0.4967	-0.2111	0.1231				Sphme2DRAFT_3506	-3.317	2.998e-08		Sphme2DRAFT_1994	-2.026	1.202e-16
		Sphme2DRAFT_0913	'hypothetical protein'	1.318	1.953e-29	1.268	1.533e-11	-0.06899	0.8014	-0.1166	0.6431				Sphme2DRAFT_2831	-1.377	3.217e-08		Sphme2DRAFT_1824	-1.81	1.374e-16
		Sphme2DRAFT_0440	'hypothetical protein'	1.122	0.0008591	1.364	1.293e-06	-0.3651	0.4552	-0.1209	0.683				Sphme2DRAFT_1274	-3.51	4.551e-08		Sphme2DRAFT_2722	-1.151	1.609e-16
		Sphme2DRAFT_1216	'Beta-glucosidase-related glycosidases'	1.988	2.07e-19	1.38	1.372e-06	0.05816	0.925	-0.5479	5.63e-15				Sphme2DRAFT_0545	-1.032	1.356e-07		Sphme2DRAFT_0731	-1.329	2.135e-16
		Sphme2DRAFT_1231	'hypothetical protein'	1.026	7.499e-22	1.431	8.212e-18	-0.2672	0.2867	0.1337	0.3512				Sphme2DRAFT_0689	-1.066	2.536e-07		Sphme2DRAFT_2050	-1.925	2.326e-16
		Sphme2DRAFT_1215	'TonB-dependent receptor'	2.381	1.277e-16	1.448	0.0005933	-0.09634	0.9062	-1.026	5.941e-84				Sphme2DRAFT_3508	-3.68	2.877e-07		Sphme2DRAFT_1885	-2.515	4.029e-16
		Sphme2DRAFT_1277	'hypothetical protein'	1.53	0.002018	1.518	0.00568	0.574	NA	0.5438	0.3379				Sphme2DRAFT_3116	-1.017	4.828e-07		Sphme2DRAFT_2529	-2.329	5.501e-16
		Sphme2DRAFT_2243	'Domain of unknown function (DUF3315).'	1.326	2.194e-21	1.777	1.906e-14	-0.3319	0.2372	0.1128	0.6714				Sphme2DRAFT_3086	-2.185	1.52e-06		Sphme2DRAFT_1705	-2.52	6.283e-16
		Sphme2DRAFT_2240	'hypothetical protein'	1.439	4.82e-20	1.858	6.665e-16	-0.05658	0.8719	0.3608	0.1524				Sphme2DRAFT_0496	-1.605	2.151e-06		Sphme2DRAFT_2221	-3.97	6.317e-16
		Sphme2DRAFT_0680	'Predicted outer membrane lipoprotein'	1.704	3.971e-60	2.053	6.952e-33	-0.2565	0.2903	0.08695	0.6557				Sphme2DRAFT_2184	-1.009	2.479e-06		Sphme2DRAFT_2240	1.858	6.665e-16
		Sphme2DRAFT_1210	'Fe2+-dicitrate sensor, membrane component'	2.143	8.799e-39	2.073	1.981e-22	-0.2043	0.5439	-0.2759	0.03125				Sphme2DRAFT_1970	1.455	3.059e-06		Sphme2DRAFT_1101	-2.41	8.387e-16
		Sphme2DRAFT_1209	'RNA polymerase sigma factor, sigma-70 family'	2.134	1.065e-28	2.092	2.074e-26	-0.2287	0.5483	-0.2704	0.01282				Sphme2DRAFT_1974	-1.356	4.32e-06		Sphme2DRAFT_1274	-4.901	9.775e-16
		Sphme2DRAFT_1206	'amidohydrolase'	2.086	1.27e-54	2.318	6.865e-28	-0.383	0.1642	-0.1364	0.3162				Sphme2DRAFT_1652	-1.555	7.134e-06		Sphme2DRAFT_2100	1.736	2.087e-15
		Sphme2DRAFT_1075	'Opacity protein and related surface antigens'	1.211	8.315e-30	2.362	3.258e-79	-0.1138	0.552	1.038	5.24e-20				Sphme2DRAFT_1454	-1.725	1.156e-05		Sphme2DRAFT_1376	-1.902	5.051e-15
		Sphme2DRAFT_1800	'hypothetical protein'	1.015	7.544e-14	2.415	4.369e-39	-1.444	1.952e-10	-0.04425	0.7722				Sphme2DRAFT_1062	-1.752	1.161e-05		Sphme2DRAFT_3509	-5.784	5.256e-15
		Sphme2DRAFT_1207	'gamma-glutamyltranspeptidase'	2.163	1.842e-76	2.436	9.845e-52	-0.4604	0.06122	-0.1771	0.07435				Sphme2DRAFT_1211	1.069	1.186e-05		Sphme2DRAFT_0150	-2.165	8.596e-15
		Sphme2DRAFT_1208	'Outer membrane receptor for ferrienterochelin and colicins'	2.426	1.569e-105	2.82	1.868e-82	-0.6604	0.004687	-0.2558	0.001239				Sphme2DRAFT_2394	-1.497	1.723e-05		Sphme2DRAFT_2831	-2.591	9.016e-15
		Sphme2DRAFT_1970	'hypothetical protein'	1.455	3.059e-06	3.56	7.784e-32	0.09333	0.8626	2.195	1.427e-14				Sphme2DRAFT_1273	-1.96	2.778e-05		Sphme2DRAFT_0546	1.14	1.376e-14
Genes only EcfG-regulated under low stress	17	Sphme2DRAFT_1974	'Phasin protein.'	-1.356	4.32e-06	-0.7212	0.06054	0.5022	0.2413	1.129	1.123e-08				Sphme2DRAFT_1057	1.054	3.506e-05		Sphme2DRAFT_1614	-1.116	1.376e-14
		Sphme2DRAFT_1813	'DNA-binding ferritin-like protein (oxidative damage protectant)'	-1.194	2.734e-24	-0.6001	0.01563	-0.5127	0.05148	0.08053	0.512				Sphme2DRAFT_0743	-1.008	5.178e-05		Sphme2DRAFT_2243	1.777	1.906e-14
		Sphme2DRAFT_1212	'Tryptophan halogenase.'	1.023	1.356e-09	0.5137	0.01942	-0.06009	0.885	-0.5712	3.539e-18				Sphme2DRAFT_2183	-1.246	5.692e-05		Sphme2DRAFT_0545	-1.906	5.659e-14
		Sphme2DRAFT_1156	'Protein of unknown function (DUF3168).'	1.025	6.524e-16	0.6233	0.007703	-0.3014	0.3076	-0.719	1.801e-14				Sphme2DRAFT_0396	1.042	0.0002579		Sphme2DRAFT_2002	-2.281	6.694e-14
		Sphme2DRAFT_0396	'hypothetical protein'	1.042	0.0002579	0.4624	0.1881	-0.1301	0.7843	-0.7198	0.0003968				Sphme2DRAFT_3510	-2.721	0.0003923		Sphme2DRAFT_1454	-2.637	1.935e-13
		Sphme2DRAFT_2674	'Predicted outer membrane lipoprotein'	1.051	1.822e-09	0.918	1.875e-09	0.4486	0.1005	0.3142	0.0001152				Sphme2DRAFT_0440	1.122	0.0008591		Sphme2DRAFT_2138	1.734	4.43e-13
		Sphme2DRAFT_1057	'Outer membrane protein and related peptidoglycan-associated (lipo)proteins'	1.054	3.506e-05	0.1655	0.7242	1.331	5.158e-05	0.4294	0.02795				Sphme2DRAFT_0441	1.303	0.0009291		Sphme2DRAFT_1953	-2.483	4.496e-13
		Sphme2DRAFT_0437	'hypothetical protein'	1.059	0.02824	0.6828	0.2093	-0.1554	0.833	-0.5138	0.2312				Sphme2DRAFT_3340	-1.214	0.001868		Sphme2DRAFT_1811	-2.018	6.33e-13
		Sphme2DRAFT_1211	'Transcriptional regulators'	1.069	1.186e-05	0.4965	0.08358	0.003568	0.9957	-0.5713	9.114e-14				Sphme2DRAFT_1277	1.53	0.002018		Sphme2DRAFT_0689	-2.001	6.823e-13
		Sphme2DRAFT_0424	'Mu-like prophage protein gp36'	1.072	0.003512	0.7202	0.05595	0.07626	0.903	-0.2724	0.4129				Sphme2DRAFT_0424	1.072	0.003512		Sphme2DRAFT_1935	-2.236	7.405e-13
		Sphme2DRAFT_0423	'hypothetical protein'	1.073	0.005542	0.7597	0.1325	-0.5726	0.309	-0.9037	0.001831				Sphme2DRAFT_2829	-1.088	0.003682		Sphme2DRAFT_1483	-1.481	1.088e-12
		Sphme2DRAFT_1213	'hypothetical protein'	1.12	2.21e-11	0.6397	0.01393	-0.1261	0.7831	-0.607	6.457e-17				Sphme2DRAFT_0401	1.148	0.004166		Sphme2DRAFT_0140	-2.278	1.321e-12
		Sphme2DRAFT_0401	'Protein of unknown function (DUF1018).'	1.148	0.004166	-0.08036	0.8981	0.9746	0.01765	-0.25	0.453				Sphme2DRAFT_0423	1.073	0.005542		Sphme2DRAFT_3006	-2.059	1.461e-12
		Sphme2DRAFT_0441	'hypothetical protein'	1.303	0.0009291	0.3517	0.5456	0.09596	NA	-0.8717	0.002575				Sphme2DRAFT_2530	-1.098	0.01657		Sphme2DRAFT_3067	-1.008	1.565e-12
		Sphme2DRAFT_1217	'Major Facilitator Superfamily.'	1.369	2.263e-14	0.9037	2.524e-06	0.1114	0.7988	-0.3565	4.794e-06				Sphme2DRAFT_0437	1.059	0.02824		Sphme2DRAFT_1658	-1.828	1.658e-12
		Sphme2DRAFT_1214	'SapC.'	1.398	1.245e-13	0.6254	0.01062	0.05846	0.9063	-0.7181	7.419e-24				Sphme2DRAFT_2393	-1.356	0.02875		Sphme2DRAFT_1926	-2.024	1.723e-12
		Sphme2DRAFT_2172	'Predicted integral membrane protein'	1.444	2.012e-57	0.3993	0.1904	1.144	2.164e-11	0.1005	0.7319				Sphme2DRAFT_1648	-1.112	0.04196		Sphme2DRAFT_2102	1.36	2.251e-12
Genes only EcfG-regulated after stress mix exposure	119	Sphme2DRAFT_3118	'Short-chain dehydrogenases of various substrate specificities'	-0.6842	0.001447	-3.831	2.654e-19	3.272	1.087e-13	0.1052	0.5213								Sphme2DRAFT_1273	-3.383	2.655e-12
		Sphme2DRAFT_0163	'Outer membrane receptor proteins, mostly Fe transport'	-0.8265	8.632e-11	-3.082	4.538e-130	2.205	5.691e-48	-0.04323	0.7611								Sphme2DRAFT_2184	-1.707	8.452e-12
		Sphme2DRAFT_1650	'hypothetical protein'	-0.7678	0.235	-2.696	2.139e-08	1.374	0.01204	-0.5211	0.3438								Sphme2DRAFT_3312	-1.287	8.874e-12
		Sphme2DRAFT_2392	'Tryptophan-rich sensory protein (mitochondrial benzodiazepine receptor homolog)'	-0.7898	0.213	-2.497	1.387e-18	1.493	1.189e-05	-0.1841	0.7704								Sphme2DRAFT_3340	-2.594	9.843e-12
		Sphme2DRAFT_1272	'Na+/H+ antiporter NhaA'	-0.8943	0.0003076	-2.459	1.331e-19	1.573	2.792e-07	-0.008107	0.9826								Sphme2DRAFT_0913	1.268	1.533e-11
		Sphme2DRAFT_0140	'Predicted outer membrane lipoprotein'	-0.5294	0.2088	-2.278	1.321e-12	1.629	0.000154	-0.1088	0.4587								Sphme2DRAFT_1053	-1.769	1.947e-11
		Sphme2DRAFT_0162	'Transposase and inactivated derivatives'	-0.376	0.2355	-2.173	2.95e-29	1.796	1.724e-17	-0.02648	0.924								Sphme2DRAFT_1062	-2.171	2.665e-11
		Sphme2DRAFT_2830	'Dehydrogenases with different specificities (related to short-chain alcohol dehydrogenases)'	-0.9875	4.783e-05	-2.098	1.303e-10	1.252	0.001386	0.1311	0.4302								Sphme2DRAFT_1746	-1.545	2.923e-11
		Sphme2DRAFT_1649	'Predicted membrane protein'	-1.022	0.1367	-1.952	0.0003188	1.011	0.145	0.1226	0.8409								Sphme2DRAFT_2801	-1.652	3.12e-11
		Sphme2DRAFT_2826	'hypothetical protein'	-0.8093	0.03597	-1.921	1.391e-09	1.331	0.0001567	0.2415	0.511								Sphme2DRAFT_0138	1.261	3.308e-11
		Sphme2DRAFT_1658	'Uncharacterized protein conserved in bacteria'	-0.9167	0.03918	-1.828	1.658e-12	1.259	6.852e-05	0.3517	0.3838								Sphme2DRAFT_1052	-1.401	4.082e-11
		Sphme2DRAFT_1053	'hypothetical protein'	-0.4021	0.00341	-1.769	1.947e-11	-0.1888	0.6274	-1.552	7.394e-72								Sphme2DRAFT_0596	-1.628	4.94e-11
		Sphme2DRAFT_2179	'Entericidin EcnA/B family.'	-0.8474	0.02536	-1.742	1.999e-09	1.005	0.0009831	0.1102	0.825								Sphme2DRAFT_2970	-1.611	6.869e-11
		Sphme2DRAFT_1968	'hypothetical protein'	-0.9248	1.229e-05	-1.659	1.54e-07	0.5362	0.1516	-0.1712	0.4111								Sphme2DRAFT_2103	1.184	7.847e-11
		Sphme2DRAFT_2801	'Response regulators consisting of a CheY-like receiver domain and a winged-helix DNA-binding domain'	-0.9492	8.734e-06	-1.652	3.12e-11	0.7519	0.007514	0.04883	0.8367								Sphme2DRAFT_2830	-2.098	1.303e-10
		Sphme2DRAFT_0596	'Protein of unknown function (DUF1176).'	-0.6632	0.0003937	-1.628	4.94e-11	0.7066	0.02663	-0.2596	0.01793								Sphme2DRAFT_2393	-3.347	1.596e-10
		Sphme2DRAFT_2970	'hypothetical protein'	-0.5861	0.08714	-1.611	6.869e-11	1.548	1.8e-05	0.53	2.665e-11								Sphme2DRAFT_2644	-1.125	1.807e-10
		Sphme2DRAFT_3349	'yjeF C-terminal region, hydroxyethylthiazole kinase-related/yjeF N-terminal region'	-0.4143	0.3247	-1.588	6.988e-07	1.1	0.005708	-0.05011	0.828								Sphme2DRAFT_2183	-2.075	2.071e-10
		Sphme2DRAFT_1347	'NAD(P)H:quinone oxidoreductase, type IV'	-0.4697	0.02998	-1.576	2.152e-07	1.23	0.0003846	0.1342	0.3138								Sphme2DRAFT_2858	-1.047	2.071e-10
		Sphme2DRAFT_1247	'methionine-R-sulfoxide reductase'	-0.4336	0.002278	-1.571	3.89e-07	1.165	0.0006318	0.02573	0.8562								Sphme2DRAFT_0496	-2.065	2.284e-10
		Sphme2DRAFT_2436	'Heme/copper-type cytochrome/quinol oxidase, subunit 3'	-0.2991	0.4359	-1.567	1.312e-08	0.8302	0.007797	-0.4165	0.0478								Sphme2DRAFT_0625	-1.664	3.479e-10
		Sphme2DRAFT_3251	'Uncharacterized protein conserved in bacteria'	-0.5709	5.053e-05	-1.553	2.903e-07	0.8021	0.02196	-0.1614	0.1788								Sphme2DRAFT_2303	1.399	4.821e-10
		Sphme2DRAFT_2177	'hypothetical protein'	-0.7282	0.2891	-1.55	0.0004378	0.6153	0.2195	-0.1978	0.7986								Sphme2DRAFT_3210	-1.16	7.774e-10
		Sphme2DRAFT_2057	'hypothetical protein'	-0.6604	0.03175	-1.475	1.999e-09	0.4396	0.1683	-0.3687	0.1347								Sphme2DRAFT_0181	1.255	8.677e-10
		Sphme2DRAFT_1302	'hypothetical protein'	-0.4949	0.1329	-1.455	2.886e-08	1.173	0.0001837	0.2264	0.1995								Sphme2DRAFT_0743	-1.604	8.852e-10
		Sphme2DRAFT_2434	'Heme/copper-type cytochrome/quinol oxidases, subunit 2'	-0.7214	3.25e-05	-1.443	1.256e-09	0.6052	0.03802	-0.1291	0.4401								Sphme2DRAFT_2260	-1.355	1.034e-09
		Sphme2DRAFT_2378	'Predicted phosphohydrolases'	-0.6014	0.00428	-1.425	3.853e-07	0.5851	0.08268	-0.2146	0.195								Sphme2DRAFT_0215	-1.277	1.157e-09
		Sphme2DRAFT_1052	'Acyl-CoA dehydrogenases'	-0.3924	0.004168	-1.401	4.082e-11	-0.3521	0.2015	-1.37	5.579e-49								Sphme2DRAFT_2434	-1.443	1.256e-09
		Sphme2DRAFT_2176	'PAS domain S-box'	-0.5088	0.129	-1.392	2.726e-05	1.191	0.000801	0.2541	0.2266								Sphme2DRAFT_2826	-1.921	1.391e-09
		Sphme2DRAFT_2435	'Heme/copper-type cytochrome/quinol oxidases, subunit 1'	-0.6102	4.568e-06	-1.385	4.367e-09	0.6506	0.02173	-0.1285	0.2662								Sphme2DRAFT_3327	-1.33	1.919e-09
		Sphme2DRAFT_1834	'acetyl-CoA acetyltransferases'	-0.61	0.0002665	-1.364	3.764e-07	0.8124	0.01467	0.05928	0.5878								Sphme2DRAFT_0512	-1.038	1.994e-09
		Sphme2DRAFT_3350	'hypothetical protein'	-0.347	0.2107	-1.36	1.003e-07	0.9346	0.001307	-0.06978	0.7231								Sphme2DRAFT_2057	-1.475	1.999e-09
		Sphme2DRAFT_2260	'Predicted Zn-dependent hydrolases of the beta-lactamase fold'	-0.6693	1.8e-05	-1.355	1.034e-09	0.6808	0.01103	0.001249	0.9966								Sphme2DRAFT_2179	-1.742	1.999e-09
		Sphme2DRAFT_1833	'Acyl dehydratase'	-0.8614	2.705e-07	-1.35	1.998e-05	0.732	0.04677	0.2273	0.09535								Sphme2DRAFT_1620	1.177	3.505e-09
		Sphme2DRAFT_1295	'Xanthine and CO dehydrogenases maturation factor, XdhC/CoxF family'	-0.3815	0.3648	-1.348	0.0003336	0.8469	0.09468	-0.1105	0.4069								Sphme2DRAFT_2435	-1.385	4.367e-09
		Sphme2DRAFT_1296	'Aerobic-type carbon monoxide dehydrogenase, large subunit CoxL/CutL homologs'	-0.3377	0.2264	-1.331	3.676e-05	0.9761	0.01267	-0.009592	0.9574								Sphme2DRAFT_1651	-2.095	4.952e-09
		Sphme2DRAFT_3327	'hypothetical protein'	-0.7511	1.518e-05	-1.33	1.919e-09	0.8513	0.001121	0.2722	0.02885								Sphme2DRAFT_3353	-1.081	4.996e-09
		Sphme2DRAFT_0731	'Aldo/keto reductases, related to diketogulonate reductase'	-0.9433	1.107e-13	-1.329	2.135e-16	0.3461	0.1302	-0.03856	0.7799								Sphme2DRAFT_2168	-2.278	7.214e-09
		Sphme2DRAFT_0186	'NADH:flavin oxidoreductases, Old Yellow Enzyme family'	-0.1576	0.6575	-1.325	2.048e-07	1.204	5.318e-05	0.02016	0.9161								Sphme2DRAFT_2436	-1.567	1.312e-08
		Sphme2DRAFT_0185	'Gluconolactonase'	-0.2394	0.3681	-1.294	5.057e-05	1.119	0.001227	0.07225	0.6154								Sphme2DRAFT_0073	-1.164	1.752e-08
		Sphme2DRAFT_1294	'Uncharacterized MobA-related protein'	-0.3602	0.4986	-1.279	0.0008023	0.9807	0.0522	0.0698	0.7115								Sphme2DRAFT_1350	-1.191	1.758e-08
		Sphme2DRAFT_2544	'Molybdopterin-guanine dinucleotide biosynthesis protein A'	-0.1822	0.6819	-1.265	0.0009072	1.2	0.003615	0.1295	0.5885								Sphme2DRAFT_2498	-1.07	1.778e-08
		Sphme2DRAFT_1696	'hypothetical protein'	-0.2893	0.2451	-1.223	6.674e-06	-0.05263	0.9094	-1.013	3.806e-18								Sphme2DRAFT_1650	-2.696	2.139e-08
		Sphme2DRAFT_1051	'3-hydroxyisobutyrate dehydrogenase'	0.1644	0.6026	-1.204	7.49e-08	0.1179	0.7745	-1.257	3.653e-29								Sphme2DRAFT_1453	-1.496	2.211e-08
		Sphme2DRAFT_1350	'Lactoylglutathione lyase and related lyases'	-0.5681	3.597e-06	-1.191	1.758e-08	0.59	0.01933	-0.03508	0.8175								Sphme2DRAFT_3510	-3.631	2.442e-08
		Sphme2DRAFT_0170	'Transposase.'	-0.341	0.6137	-1.187	0.001811	0.2791	0.569	-0.5783	0.225								Sphme2DRAFT_1302	-1.455	2.886e-08
		Sphme2DRAFT_2174	'hypothetical protein'	-0.4723	0.4185	-1.18	0.0002001	0.8756	0.01654	0.1615	0.7448								Sphme2DRAFT_0624	-1.789	5.481e-08
		Sphme2DRAFT_0187	'Putative intracellular protease/amidase'	-0.2255	0.4375	-1.172	1.196e-06	0.9434	0.000605	-0.004008	0.9871								Sphme2DRAFT_2829	-2.47	5.757e-08
		Sphme2DRAFT_2403	'Glutathione S-transferase'	-0.2259	0.2786	-1.17	2.551e-05	0.8741	0.004687	-0.0496	0.7558								Sphme2DRAFT_1051	-1.204	7.49e-08
		Sphme2DRAFT_3210	'Carbonic anhydrase'	-0.6892	3.047e-10	-1.16	7.774e-10	0.6589	0.003617	0.1843	0.02893								Sphme2DRAFT_1351	-1.147	8.374e-08
		Sphme2DRAFT_2722	'catalase/peroxidase HPI'	-0.331	0.3251	-1.151	1.609e-16	0.3941	0.06531	-0.4255	0.04889								Sphme2DRAFT_3350	-1.36	1.003e-07
		Sphme2DRAFT_1698	'hypothetical protein'	-0.597	0.1035	-1.15	7.632e-05	0.5118	0.1376	-0.03862	0.9272								Sphme2DRAFT_2101	1.206	1.392e-07
		Sphme2DRAFT_1283	'O-6-methylguanine DNA methyltransferase'	-0.4516	0.02011	-1.147	5.246e-05	0.7545	0.02197	0.07047	0.6761								Sphme2DRAFT_1968	-1.659	1.54e-07
		Sphme2DRAFT_1351	'hydroxyacylglutathione hydrolase'	-0.202	0.3805	-1.147	8.374e-08	0.8593	0.0008766	-0.07578	0.554								Sphme2DRAFT_0186	-1.325	2.048e-07
		Sphme2DRAFT_2447	'Protein of unknown function (DUF3618).'	-0.3231	0.3696	-1.129	0.006152	0.7356	0.1247	-0.05896	0.819								Sphme2DRAFT_1347	-1.576	2.152e-07
		Sphme2DRAFT_2644	'PAS domain S-box'	-0.4071	0.01133	-1.125	1.807e-10	0.8601	8.965e-05	0.1329	0.2045								Sphme2DRAFT_3251	-1.553	2.903e-07
		Sphme2DRAFT_3186	'Arabinose efflux permease'	-0.1409	0.7198	-1.121	1.598e-06	1.041	0.0006318	0.0725	0.6515								Sphme2DRAFT_0411	1.081	3.463e-07
		Sphme2DRAFT_2955	'Surface antigen'	-0.5199	8.885e-06	-1.121	4.371e-06	-2.227	8.604e-30	-2.808	2.095e-100								Sphme2DRAFT_1834	-1.364	3.764e-07
		Sphme2DRAFT_1614	'hypothetical protein'	-0.1912	0.378	-1.116	1.376e-14	1.364	5.126e-14	0.4412	2.573e-08								Sphme2DRAFT_2378	-1.425	3.853e-07
		Sphme2DRAFT_2178	'hypothetical protein'	-0.3935	0.4352	-1.114	0.0005546	0.6876	0.1054	-0.01622	0.9664								Sphme2DRAFT_1247	-1.571	3.89e-07
		Sphme2DRAFT_1960	'Membrane proteins related to metalloendopeptidases'	-0.05632	0.834	-1.114	9.856e-17	1.789	4.486e-27	0.7327	6.924e-26								Sphme2DRAFT_3349	-1.588	6.988e-07
		Sphme2DRAFT_1398	'Protein of unknown function (DUF3140).'	-0.5172	0.01451	-1.091	9.658e-07	0.5586	0.04244	0.006865	0.9795								Sphme2DRAFT_0410	1.111	8.695e-07
		Sphme2DRAFT_3353	'Dehydrogenases with different specificities (related to short-chain alcohol dehydrogenases)'	-0.377	0.01048	-1.081	4.996e-09	0.4842	0.04393	-0.2214	0.01448								Sphme2DRAFT_1398	-1.091	9.658e-07
		Sphme2DRAFT_1084	'Uncharacterized protein conserved in bacteria'	0.1312	0.7778	-1.08	2.125e-06	1.533	2.752e-10	0.3476	0.04001								Sphme2DRAFT_0187	-1.172	1.196e-06
		Sphme2DRAFT_2498	'hypothetical protein'	0.1213	0.8368	-1.07	1.778e-08	1.503	3.074e-06	0.3205	0.02586								Sphme2DRAFT_0440	1.364	1.293e-06
		Sphme2DRAFT_2543	'formate dehydrogenase family accessory protein FdhD'	-0.1734	0.725	-1.069	0.004251	1.273	0.001363	0.3679	0.01249								Sphme2DRAFT_1216	1.38	1.372e-06
		Sphme2DRAFT_2858	'NAD-dependent aldehyde dehydrogenases'	-0.3187	0.1747	-1.047	2.071e-10	0.2313	0.4095	-0.5029	1.668e-05								Sphme2DRAFT_3186	-1.121	1.598e-06
		Sphme2DRAFT_0512	'Response regulator containing CheY-like receiver, AAA-type ATPase, and DNA-binding domains'	-0.7538	2.877e-07	-1.038	1.994e-09	0.4539	0.05499	0.1604	0.2135								Sphme2DRAFT_1652	-2.14	2.047e-06
		Sphme2DRAFT_2490	'Predicted phosphohydrolases'	-0.2055	0.4376	-1.036	9.859e-06	0.8376	0.003292	0.01306	0.949								Sphme2DRAFT_1084	-1.08	2.125e-06
		Sphme2DRAFT_1558	'Arabinose efflux permease'	-0.187	0.7107	-1.022	0.0003155	0.8718	0.007762	0.04591	0.881								Sphme2DRAFT_1648	-2.078	3.313e-06
		Sphme2DRAFT_1788	'Outer membrane cobalamin receptor protein'	-0.4661	4.896e-05	-1.012	7.84e-50	2.639	4.263e-82	2.093	1.459e-238								Sphme2DRAFT_1235	1.884	3.543e-06
		Sphme2DRAFT_2274	'hypothetical protein'	-0.1952	0.6459	-1.008	0.0006155	-0.8655	0.002302	-1.676	7.764e-17								Sphme2DRAFT_2955	-1.121	4.371e-06
		Sphme2DRAFT_3067	'Uncharacterized small protein'	-0.6984	0.0008389	-1.008	1.565e-12	1.059	6.937e-07	0.7495	6.877e-10								Sphme2DRAFT_1696	-1.223	6.674e-06
		Sphme2DRAFT_1704	'hypothetical protein'	0.2789	0.5599	1.013	0.000399	-0.6433	0.06755	0.1099	0.7319								Sphme2DRAFT_2490	-1.036	9.859e-06
		Sphme2DRAFT_0940	'hypothetical protein'	0.3754	0.5938	1.052	0.04839	-0.7882	0.1984	-0.1114	0.8442								Sphme2DRAFT_1833	-1.35	1.998e-05
		Sphme2DRAFT_0411	'hypothetical protein'	0.8571	3.429e-07	1.081	3.463e-07	-0.3741	0.1866	-0.1799	0.1391								Sphme2DRAFT_2403	-1.17	2.551e-05
		Sphme2DRAFT_3048	'hypothetical protein'	0.4439	6.568e-06	1.085	4.884e-20	-0.2786	0.1234	0.3614	7.369e-06								Sphme2DRAFT_2176	-1.392	2.726e-05
		Sphme2DRAFT_2675	'hypothetical protein'	0.1247	0.8415	1.098	0.0002266	-1.131	0.00149	-0.1928	0.494								Sphme2DRAFT_1296	-1.331	3.676e-05
		Sphme2DRAFT_0433	'Transposase and inactivated derivatives'	0.1006	0.9137	1.114	0.02362	-0.6196	NA	0.3512	0.4404								Sphme2DRAFT_0987	1.301	4.978e-05
		Sphme2DRAFT_0546	'hypothetical protein'	0.8078	3.906e-10	1.14	1.376e-14	-0.2504	0.313	0.08025	0.6114								Sphme2DRAFT_0185	-1.294	5.057e-05
		Sphme2DRAFT_1620	'hypothetical protein'	0.6151	0.0003361	1.177	3.505e-09	-0.5296	0.05163	0.026	0.9113								Sphme2DRAFT_1283	-1.147	5.246e-05
		Sphme2DRAFT_2103	'hypothetical protein'	0.2133	0.3718	1.184	7.847e-11	-0.326	0.2031	0.6459	7.368e-14								Sphme2DRAFT_1698	-1.15	7.632e-05
		Sphme2DRAFT_2101	'Fe2+-dicitrate sensor, membrane component'	0.02866	0.9607	1.206	1.392e-07	-0.6174	0.03921	0.5745	0.0002776								Sphme2DRAFT_2174	-1.18	0.0002001
		Sphme2DRAFT_0181	'ABC-type multidrug transport system, permease component'	0.5204	0.04464	1.255	8.677e-10	-0.4605	0.1313	0.2582	0.03927								Sphme2DRAFT_2675	1.098	0.0002266
		Sphme2DRAFT_0138	'Bacterioferritin-associated ferredoxin'	-0.2631	0.3601	1.261	3.308e-11	-0.9929	0.0001182	0.5319	1.652e-07								Sphme2DRAFT_1558	-1.022	0.0003155
		Sphme2DRAFT_0987	'hypothetical protein'	0.0927	0.8883	1.301	4.978e-05	-1.545	5.481e-05	-0.3708	0.1435								Sphme2DRAFT_1649	-1.952	0.0003188
		Sphme2DRAFT_2102	'Outer membrane receptor proteins, mostly Fe transport'	0.003456	0.9956	1.36	2.251e-12	-0.6403	0.007353	0.7157	4.41e-11								Sphme2DRAFT_1295	-1.348	0.0003336
		Sphme2DRAFT_1111	'Uncharacterized conserved protein'	0.9867	1.077e-26	1.389	6.602e-32	-0.1451	0.4868	0.254	0.00751								Sphme2DRAFT_1704	1.013	0.000399
		Sphme2DRAFT_2303	'hypothetical protein'	0.8146	0.0002659	1.399	4.821e-10	-0.2554	0.4804	0.3068	0.04489								Sphme2DRAFT_2530	-1.189	0.000417
		Sphme2DRAFT_0516	'Fe2+ transport system protein A'	0.1271	0.5029	1.407	2.809e-19	-1.081	1.037e-08	0.198	0.09673								Sphme2DRAFT_2177	-1.55	0.0004378
		Sphme2DRAFT_0515	'Fe2+ transport system protein B'	0.1336	0.4494	1.431	1.897e-28	-1.02	4.318e-11	0.2751	0.01029								Sphme2DRAFT_2178	-1.114	0.0005546
		Sphme2DRAFT_3920	'Co/Zn/Cd efflux system component'	0.0898	0.7329	1.461	2.863e-17	-0.7136	0.001405	0.6462	4.009e-12								Sphme2DRAFT_1215	1.448	0.0005933
		Sphme2DRAFT_1230	'hypothetical protein'	0.8732	3.824e-12	1.482	5.993e-19	-0.4625	0.06085	0.1425	0.3634								Sphme2DRAFT_2274	-1.008	0.0006155
		Sphme2DRAFT_3428	'Mg2+ and Co2+ transporters'	-0.07267	0.933	1.537	0.0007834	-1.178	0.02196	0.417	0.354								Sphme2DRAFT_3428	1.537	0.0007834
		Sphme2DRAFT_3427	'Outer membrane receptor proteins, mostly Fe transport'	-0.001147	0.9972	1.55	4.149e-23	-1.284	5.735e-10	0.2677	0.004255								Sphme2DRAFT_1294	-1.279	0.0008023
		Sphme2DRAFT_3921	'High-affinity Fe2+/Pb2+ permease'	0.01069	0.971	1.578	2.057e-27	-0.9469	3.264e-07	0.6179	2.504e-11								Sphme2DRAFT_2544	-1.265	0.0009072
		Sphme2DRAFT_0182	'hypothetical protein'	0.3996	0.1082	1.708	2.078e-17	-1.023	4.125e-05	0.2813	0.02059								Sphme2DRAFT_0170	-1.187	0.001811
		Sphme2DRAFT_1409	'TonB-dependent siderophore receptor'	0.0657	0.8094	1.721	1.699e-24	-1.262	2.316e-10	0.3907	0.001451								Sphme2DRAFT_2543	-1.069	0.004251
		Sphme2DRAFT_2138	'hypothetical protein'	0.4277	0.163	1.734	4.43e-13	-0.7315	0.01142	0.5776	0.0007058								Sphme2DRAFT_1277	1.518	0.00568
		Sphme2DRAFT_2100	'RNA polymerase sigma factor, sigma-70 family'	-0.1215	0.8121	1.736	2.087e-15	-1.344	3.193e-05	0.5064	0.0002882								Sphme2DRAFT_2447	-1.129	0.006152
		Sphme2DRAFT_2782	'TonB-dependent siderophore receptor'	0.001038	0.9972	1.744	3.536e-21	-1.122	4.405e-07	0.6244	3.13e-13								Sphme2DRAFT_0433	1.114	0.02362
		Sphme2DRAFT_1799	'O-6-methylguanine DNA methyltransferase'	0.8689	0.0002713	1.829	1.592e-20	-0.9082	0.001307	0.04192	0.8461								Sphme2DRAFT_0940	1.052	0.04839
		Sphme2DRAFT_1235	'hypothetical protein'	0.4874	0.3988	1.884	3.543e-06	-1.467	0.007797	-0.08881	0.8367
		Sphme2DRAFT_0183	'Multidrug resistance efflux pump'	0.2968	0.1231	1.897	1.872e-24	-1.241	5.179e-09	0.356	4.124e-05
		Sphme2DRAFT_0184	'Outer membrane protein'	0.4752	0.007253	1.916	9.925e-27	-1.073	6.873e-06	0.3575	2.901e-05
		Sphme2DRAFT_2137	'Uncharacterized iron-regulated membrane protein'	0.3806	0.08391	2.003	1.123e-28	-0.8855	0.0003107	0.7312	2.045e-13
		Sphme2DRAFT_1969	'Response regulator containing a CheY-like receiver domain and an HTH DNA-binding domain'	0.7369	0.0003952	2.015	6.199e-28	0.3247	0.2263	1.602	1.131e-16
		Sphme2DRAFT_2432	'TonB-dependent siderophore receptor'	0.08419	0.7556	2.089	1.41e-36	-1.141	1.874e-07	0.8679	7.953e-18
		Sphme2DRAFT_2195	'hypothetical protein'	0.03456	0.933	2.156	1.948e-22	-1.198	3.424e-07	0.9278	4.588e-14
		Sphme2DRAFT_1234	'Sulfite reductase, alpha subunit (flavoprotein)'	0.06829	0.7678	2.174	1.042e-40	-1.506	2.505e-15	0.602	1.671e-08
		Sphme2DRAFT_2870	'hypothetical protein'	0.01644	0.9792	2.251	1.855e-27	-1.575	8.378e-09	0.6488	5.421e-07
		Sphme2DRAFT_2871	'hypothetical protein'	0.1352	0.5724	2.292	2.934e-35	-1.446	1.535e-10	0.7114	2.714e-14
		Sphme2DRAFT_2194	'Uncharacterized iron-regulated protein'	-0.2002	0.3864	2.39	7.04e-48	-1.702	1.512e-15	0.8911	8.021e-17
		Sphme2DRAFT_2872	'TonB-dependent siderophore receptor'	0.1309	0.4768	2.392	5.716e-70	-1.665	1.091e-24	0.5958	4.871e-10
		Sphme2DRAFT_1972	'hypothetical protein'	0.9893	0.00428	2.455	5.064e-28	0.2322	0.4877	1.71	1.072e-14
		Sphme2DRAFT_1408	'Esterase/lipase'	0.5696	0.002882	2.507	4.023e-41	-0.3967	0.1278	1.546	8.527e-64
		Sphme2DRAFT_1971	'hypothetical protein'	0.9585	5.914e-06	2.799	4.377e-38	0.02262	0.9578	1.862	1.997e-21
		Sphme2DRAFT_2193	'Outer membrane receptor for monomeric catechols'	-0.09463	0.6459	3.015	1.575e-102	-2.199	1.036e-42	0.9101	1.12e-19
		Sphme2DRAFT_1844	'Zn-dependent hydrolases, including glyoxylases'	0.7028	1.074e-07	3.081	7.013e-100	-0.3992	0.1091	1.978	7.497e-165
