# Supplementary material for: Complex general stress response regulation in Sphingomonas melonis Fr1 revealed by transcriptional analyses
Source: Sci Rep. 2019 Jun 28;9:9404. doi: 10.1038/s41598-019-45788-7 (PMC6599016; doi:10.1038/s41598-019-45788-7)
Supplement: Supplementary file 6 — Table S5 [file 41598_2019_45788_MOESM6_ESM.xlsx]

## Sheet: Data corresponding to Fig. S3
Identifier	Transcript ID	ClusterID	Cluster I-III		ClusterColor	ColorHexCode	log2 ratio WT (stress mix vs low stress)	fdr WT (stress mix vs low stress)	log2 ratio WT (EtOH vs low stress)	fdr WT (EtOH vs low stress)	log2 ratio WT (NaCl vs low stress)	fdr WT (NaCl vs low stress)	log2 ratio WT (TBHP vs low stress)	fdr WT (TBHP vs low stress)	log2 ratio ΔecfG (stress mix vs low stress)	fdr ΔecfG (stress mix vs low stress)	log2 ratio ΔecfG (EtOH vs low stress)	fdr ΔecfG (EtOH vs low stress)	log2 ratio ΔecfG (NaCl vs low stress)	fdr ΔecfG (NaCl vs low stress)	log2 ratio ΔecfG (TBHP vs low stress)	fdr ΔecfG (TBHP vs low stress)
'2517156602'	Sphme2DRAFT_1028	1	Cluster I	'Uncharacterized protein conserved in bacteria'	red	#FF0000FF	2.73	2.931e-13	1.602	2.674e-08	0.6062	0.2875	-0.4326	0.2257	-0.03508	0.8712	0.009313	0.9854	-0.0232	0.9611	0.02735	0.9983
'2517156855'	Sphme2DRAFT_1281	1	Cluster I	'Predicted outer membrane protein'	red	#FF0000FF	1.439	6.693e-05	0.9723	8.22e-08	-0.1177	0.9991	-0.829	0.001245	0.3208	NA	-0.3402	NA	0.7659	NA	0.2689	NA
'2517156871'	Sphme2DRAFT_1297	1	Cluster I	'Aerobic-type carbon monoxide dehydrogenase, large subunit CoxL/CutL homologs'	red	#FF0000FF	2.437	4.84e-07	1.467	0.0001798	0.2673	0.9991	-0.361	0.5149	0.0698	0.6978	0.06355	0.886	-0.00155	0.9955	0.03477	0.9983
'2517156872'	Sphme2DRAFT_1298	1	Cluster I	'Aerobic-type carbon monoxide dehydrogenase, middle subunit CoxM/CutM homologs'	red	#FF0000FF	1.961	3.625e-07	1.201	7.866e-10	0.001015	0.9991	-0.6316	0.07983	-0.1941	0.5905	-0.1701	0.8129	-0.3328	0.6329	0.1232	0.9983
'2517156873'	Sphme2DRAFT_1299	1	Cluster I	'Aerobic-type carbon monoxide dehydrogenase, small subunit CoxS/CutS homologs'	red	#FF0000FF	1.591	3.837e-07	1.134	7.983e-14	-0.07314	0.9991	-0.8166	2.194e-05	0.04204	0.9443	0.1944	0.8156	0.2172	0.791	0.3379	0.9983
'2517157016'	Sphme2DRAFT_1442	1	Cluster I	'Predicted small secreted protein'	red	#FF0000FF	0.6517	0.2048	0.9041	0.03353	-0.3809	0.9991	-0.7125	0.1738	0.0642	0.9149	-0.02148	0.9856	0.5137	0.4024	0.1832	0.9983
'2517157020'	Sphme2DRAFT_1446	1	Cluster I	'hypothetical protein'	red	#FF0000FF	0.5129	0.07017	0.3533	0.0173	-0.3086	0.4633	-0.996	6.347e-12	0.2463	0.4384	0.07369	0.9288	0.4672	0.3209	0.3309	0.9983
'2517157021'	Sphme2DRAFT_1447	1	Cluster I	'RNA polymerase sigma factor, sigma-70 family'	red	#FF0000FF	0.1581	0.5883	0.1812	0.2806	-0.3968	0.05959	-0.9423	4.422e-14	0.1089	0.7741	0.2425	0.6936	-0.09493	0.9142	0.2458	0.9983
'2517157036'	Sphme2DRAFT_1462	1	Cluster I	'Uncharacterized protein conserved in bacteria'	red	#FF0000FF	1.923	2.86e-08	1.3	0.0001052	-0.2183	0.9991	-1.026	0.0004743	0.0393	0.9146	0.1515	0.8031	0.2969	0.6535	0.03487	0.9983
'2517157052'	Sphme2DRAFT_1478	1	Cluster I	'PRC-barrel domain.'	red	#FF0000FF	1.48	1.084e-05	1.113	8.316e-10	-0.1046	0.9991	-0.973	3.628e-06	0.1256	0.829	0.07299	0.9526	-0.6622	0.4635	0.1353	0.9983
'2517157058'	Sphme2DRAFT_1484	1	Cluster I	'hypothetical protein'	red	#FF0000FF	0.9502	0.007295	0.5345	0.1534	-0.3614	0.9991	-0.9182	0.01329	0.2324	0.3543	0.3291	0.1954	0.1004	0.8644	0.2055	0.9983
'2517157339'	Sphme2DRAFT_1765	1	Cluster I	'NAD-dependent aldehyde dehydrogenases'	red	#FF0000FF	1.388	4.886e-05	1.089	1.389e-08	-0.1642	0.9991	-0.6584	0.01044	-0.4992	0.06446	0.195	0.7232	-0.03865	0.9649	0.3426	0.9983
'2517157410'	Sphme2DRAFT_1836	1	Cluster I	'Uncharacterized stress protein (general stress protein 26)'	red	#FF0000FF	1.425	4.397e-05	0.8736	6.3e-05	-0.1361	0.9991	-0.8704	2.326e-05	-0.2278	0.3401	-0.2069	0.6311	-0.01736	0.9851	0.1273	0.9983
'2517157504'	Sphme2DRAFT_1930	1	Cluster I	'hypothetical protein'	red	#FF0000FF	0.4956	0.0621	0.7045	9.331e-07	-0.3407	0.6148	-0.8312	9.31e-07	-0.2702	0.4587	-0.2368	0.6997	0.1281	0.8719	0.09	0.9983
'2517157600'	Sphme2DRAFT_2026	1	Cluster I	'hypothetical protein'	red	#FF0000FF	1.145	0.001003	0.9341	0.00619	0.02096	0.9991	-0.1489	0.8207	-0.03133	0.9006	0.1624	0.678	-0.09899	0.8531	0.1734	0.9983
'2517157754'	Sphme2DRAFT_2180	1	Cluster I	'hypothetical protein'	red	#FF0000FF	0.6704	0.04474	0.6034	0.002467	-0.4558	0.5321	-0.9042	2.865e-05	-0.4149	NA	-0.1563	NA	-0.1633	NA	-0.09846	NA
'2517158063'	Sphme2DRAFT_2489	1	Cluster I	'Catalase.'	red	#FF0000FF	1.586	2.616e-06	1.162	2.537e-11	-0.1305	0.9991	-0.7407	0.001054	-0.02773	0.9426	0.1463	0.8436	-0.1478	0.824	0.08318	0.9983
'2517158083'	Sphme2DRAFT_2509	1	Cluster I	'hypothetical protein'	red	#FF0000FF	1.922	4.014e-05	1.101	2.404e-05	0.06503	0.9991	-0.6159	0.2204	0.3711	0.4787	0.0758	0.9552	-0.04077	NA	-0.08136	NA
'2517158084'	Sphme2DRAFT_2510	1	Cluster I	'hypothetical protein'	red	#FF0000FF	2.078	9.148e-06	1.248	2.281e-05	0.1871	0.9991	-0.5084	0.4397	0.2029	0.8167	0.02823	NA	-0.9755	NA	0.1907	NA
'2517158101'	Sphme2DRAFT_2527	1	Cluster I	'Outer membrane protein'	red	#FF0000FF	0.6961	0.008301	0.6035	3.003e-05	-0.2227	0.9991	-0.6399	0.001354	0.132	0.4409	-0.08632	0.8031	0.2045	0.4995	0.08415	0.9983
'2517158102'	Sphme2DRAFT_2528	1	Cluster I	'Uncharacterized protein conserved in bacteria'	red	#FF0000FF	1.152	0.02002	0.8195	0.1006	-0.01205	0.9991	-0.399	0.5797	0.3066	0.002394	0.04474	0.8982	0.03865	0.9067	0.1043	0.9983
'2517155607'	Sphme2DRAFT_0033	2	Cluster I	'Membrane proteins related to metalloendopeptidases'	yellow	#FFFF00FF	0.7858	0.09026	0.4405	0.1844	-0.317	0.9991	-0.6715	0.1119	0.1198	0.7605	-0.1499	0.8343	0.2075	0.7515	0.1716	0.9983
'2517155608'	Sphme2DRAFT_0034	2	Cluster I	'Uncharacterized protein conserved in bacteria'	yellow	#FFFF00FF	0.06944	0.8548	0.1699	0.3221	-0.522	0.003261	-1.01	4.796e-12	-0.1931	0.1291	-0.1377	0.6178	-0.1229	0.6786	-0.1732	0.9983
'2517155646'	Sphme2DRAFT_0072	2	Cluster I	'cAMP-binding proteins - catabolite gene activator and regulatory subunit of cAMP-dependent protein kinases'	yellow	#FFFF00FF	-0.2737	0.3921	0.0559	0.8388	-0.7002	0.001631	-1.253	2.067e-11	0.1551	0.4956	0.05185	0.912	0.3332	0.3633	0.0312	0.9983
'2517155672'	Sphme2DRAFT_0098	2	Cluster I	'hypothetical protein'	yellow	#FFFF00FF	0.1842	0.6506	0.3301	0.1288	-0.4121	0.8626	-0.7956	2.591e-05	-0.1247	0.3827	0.03501	0.9223	-0.04377	0.9078	0.0588	0.9983
'2517155682'	Sphme2DRAFT_0108	2	Cluster I	'hypothetical protein'	yellow	#FFFF00FF	1.725	7.775e-06	1.256	9.161e-09	0.0124	0.9991	-0.3771	0.2683	-0.2386	0.1767	0.1719	0.5962	-0.05741	0.9037	0.09348	0.9983
'2517155734'	Sphme2DRAFT_0160	2	Cluster I	'Arabinose efflux permease'	yellow	#FFFF00FF	1.364	3.271e-05	1.18	5.245e-10	-0.1942	0.9991	-0.7329	0.001881	0.1144	0.7247	0.2652	0.5193	-0.02576	0.9767	0.1279	0.9983
'2517155735'	Sphme2DRAFT_0161	2	Cluster I	'Predicted phosphohydrolases'	yellow	#FFFF00FF	2.177	3.986e-07	1.34	2.004e-06	0.191	0.9991	-0.4177	0.4157	0.188	0.6735	0.1961	0.7957	0.02355	0.9826	0.1435	0.9983
'2517155771'	Sphme2DRAFT_0197	2	Cluster I	'hypothetical protein'	yellow	#FFFF00FF	1.349	3.986e-05	1.018	7.46e-09	0.07283	0.9991	-0.4607	0.08534	0.1633	0.3044	0.2023	0.3984	-0.1443	0.6804	-0.1662	0.9983
'2517155816'	Sphme2DRAFT_0242	2	Cluster I	'Small-conductance mechanosensitive channel'	yellow	#FFFF00FF	1.07	0.0004453	0.8973	3.281e-06	-0.1159	0.9991	-0.6671	0.01644	0.2132	0.5994	0.1275	0.8879	0.2111	0.783	0.3257	0.9983
'2517156070'	Sphme2DRAFT_0496	2	Cluster I	'Dehydrogenases (flavoproteins)'	yellow	#FFFF00FF	0.6359	0.1542	0.5835	0.1161	0.04996	0.9991	0.2031	0.7691	0.2115	0.5136	0.426	0.06027	-0.1361	0.8198	0.2075	0.9983
'2517156071'	Sphme2DRAFT_0497	2	Cluster I	'2-polyprenyl-3-methyl-5-hydroxy-6-metoxy-1,4-benzoquinol methylase'	yellow	#FFFF00FF	0.6695	0.1095	0.7305	0.03504	-0.06473	0.9991	0.04188	0.9551	-0.176	0.5214	0.09649	0.8545	-0.291	0.5418	-0.04544	0.9983
'2517156072'	Sphme2DRAFT_0498	2	Cluster I	'Predicted naringenin-chalcone synthase'	yellow	#FFFF00FF	0.363	0.2615	0.4734	0.03838	-0.1808	0.9991	-0.1938	0.6221	-0.09024	0.5994	0.08183	0.8021	-0.2291	0.416	-0.0127	0.9983
'2517156171'	Sphme2DRAFT_0597	2	Cluster I	'probable methyltransferase'	yellow	#FFFF00FF	0.889	0.00505	0.5743	0.003644	-0.22	0.9991	-0.7431	0.001108	0.02199	0.9513	-0.03742	0.9552	-0.1239	0.8152	-0.005455	0.9983
'2517156172'	Sphme2DRAFT_0598	2	Cluster I	'TIGR03440 family protein'	yellow	#FFFF00FF	0.5536	0.06551	0.5819	0.0002926	-0.3551	0.7707	-0.7616	2.345e-05	-0.03642	0.9041	0.1877	0.6325	-0.219	0.6413	0.08456	0.9983
'2517156202'	Sphme2DRAFT_0628	2	Cluster I	'Outer membrane protein V'	yellow	#FFFF00FF	-0.5514	0.02891	-0.07617	0.7313	-0.6613	5.349e-05	-1.159	4.355e-16	-0.03178	0.874	-0.1821	0.2952	0.1886	0.4114	0.0339	0.9983
'2517156306'	Sphme2DRAFT_0732	2	Cluster I	'uracil-DNA glycosylase, family 4'	yellow	#FFFF00FF	1.914	5.213e-06	1.03	1.037e-06	-0.03176	0.9991	-0.3477	0.4367	-0.2272	0.4588	-0.1014	0.886	0.2036	0.791	0.1648	0.9983
'2517156307'	Sphme2DRAFT_0733	2	Cluster I	'Hemerythrin HHE cation binding domain.'	yellow	#FFFF00FF	1.414	1.359e-05	0.9778	1.6e-07	-0.01627	0.9991	-0.5711	0.005027	-0.3096	0.1385	-0.3121	0.3913	-0.3561	0.3354	0.4173	0.3444
'2517156361'	Sphme2DRAFT_0787	2	Cluster I	'hypothetical protein'	yellow	#FFFF00FF	0.8505	0.0002979	0.6522	2.707e-05	-0.1403	0.9991	-0.781	4.003e-05	-0.3451	0.06169	-0.2549	0.4023	-0.1426	0.7319	0.01126	0.9983
'2517156429'	Sphme2DRAFT_0855	2	Cluster I	'Amidases related to nicotinamidase'	yellow	#FFFF00FF	1.236	4.401e-05	0.9807	1.122e-07	-0.1481	0.9991	-0.5816	0.0205	-0.1045	0.659	0.1021	0.8217	-0.336	0.3385	-0.0165	0.9983
'2517156597'	Sphme2DRAFT_1023	2	Cluster I	'hypothetical protein'	yellow	#FFFF00FF	0.969	0.001753	0.676	0.00652	-0.1629	0.9991	-0.5884	0.01486	-0.3982	0.01502	-0.1886	0.5556	-0.1154	0.7905	-0.05384	0.9983
'2517156634'	Sphme2DRAFT_1060	2	Cluster I	'hypothetical protein'	yellow	#FFFF00FF	1.621	1.124e-05	1.019	9.256e-06	0.01197	0.9991	-0.7127	0.009629	0.5	0.3944	0.326	0.7212	0.2531	0.7947	0.4066	0.9983
'2517156635'	Sphme2DRAFT_1061	2	Cluster I	'hypothetical protein'	yellow	#FFFF00FF	1.539	3.441e-05	1.085	4.475e-05	-0.03299	0.9991	-0.3559	0.3995	0.3487	0.02844	0.2841	0.3341	-0.06552	0.9231	0.08321	0.9983
'2517156666'	Sphme2DRAFT_1092	2	Cluster I	'hypothetical protein'	yellow	#FFFF00FF	2.097	3.126e-09	0.8439	1.105e-05	0.2397	0.9727	-0.6717	9.323e-05	-0.09012	0.5008	-0.1439	0.5313	0.1067	0.6814	0.01742	0.9983
'2517156676'	Sphme2DRAFT_1102	2	Cluster I	'Ku protein, prokaryotic'	yellow	#FFFF00FF	0.3072	0.3671	0.4391	0.01686	-0.5419	0.03732	-1.11	1.71e-12	-0.06708	0.8243	-0.2054	0.5975	-0.08929	0.8644	-0.02475	0.9983
'2517156684'	Sphme2DRAFT_1110	2	Cluster I	'Predicted membrane protein'	yellow	#FFFF00FF	0.221	0.629	0.5747	0.0173	-0.2464	0.9991	-0.6375	0.004637	-2.461	3.114e-89	-0.05374	0.8667	-0.02554	0.9497	0.1512	0.9983
'2517156822'	Sphme2DRAFT_1248	2	Cluster I	'Dehydrogenases with different specificities (related to short-chain alcohol dehydrogenases)'	yellow	#FFFF00FF	1.98	3.254e-06	1.234	1.959e-06	0.2649	0.9991	-0.5129	0.1266	-0.4868	0.0002407	-0.2876	0.139	0.1256	0.7344	-0.328	0.1609
'2517156823'	Sphme2DRAFT_1249	2	Cluster I	'intracellular protease, PfpI family'	yellow	#FFFF00FF	1.702	5.135e-06	1.147	1.938e-07	0.1236	0.9991	-0.7617	8.781e-05	-1.112	6.327e-19	-0.44	0.004407	-0.2372	0.3252	-0.9767	1.79e-12
'2517156847'	Sphme2DRAFT_1273	2	Cluster I	'malto-oligosyltrehalose synthase'	yellow	#FFFF00FF	1.501	0.03047	1.055	0.1687	-0.1483	0.9991	-0.6472	0.4313	0.06005	0.821	-0.03433	0.9543	0.123	0.783	0.03075	0.9983
'2517156848'	Sphme2DRAFT_1274	2	Cluster I	'4-alpha-glucanotransferase'	yellow	#FFFF00FF	1.922	0.02002	1.215	0.1322	-0.004705	0.9991	-0.5147	0.6368	0.5707	0.1289	0.5166	0.3118	0.3631	0.6413	0.2197	0.9983
'2517156849'	Sphme2DRAFT_1275	2	Cluster I	'malto-oligosyltrehalose trehalohydrolase'	yellow	#FFFF00FF	2.03	0.0001631	1.359	0.001072	0.1735	0.9991	-0.4259	0.5176	0.5219	0.01691	0.4833	0.1583	0.2306	0.6873	0.1731	0.9983
'2517156850'	Sphme2DRAFT_1276	2	Cluster I	'glycogen debranching enzyme GlgX'	yellow	#FFFF00FF	1.397	1.981e-05	0.9735	6.626e-09	-0.1396	0.9991	-0.6487	0.00308	0.09592	0.6232	0.1042	0.7968	0.165	0.6597	0.08502	0.9983
'2517156856'	Sphme2DRAFT_1282	2	Cluster I	'Domain of unknown function (DUF3597).'	yellow	#FFFF00FF	1.758	6.368e-06	1.084	1.696e-06	-0.09124	0.9991	-0.8464	0.02385	0.6197	0.2602	0.3785	0.7205	0.5921	0.5507	0.4978	0.9983
'2517156918'	Sphme2DRAFT_1344	2	Cluster I	'Transcription-repair coupling factor (superfamily II helicase)'	yellow	#FFFF00FF	1.925	1.189e-05	1.202	5.256e-05	0.236	0.9991	-0.236	0.6959	0.06589	0.825	-0.04351	0.9451	-0.2346	0.6641	-0.1279	0.9983
'2517157018'	Sphme2DRAFT_1444	2	Cluster I	'hypothetical protein'	yellow	#FFFF00FF	0.4476	0.06631	0.4711	0.0008368	-0.2941	0.5234	-0.881	1.475e-10	0.05769	0.7517	-0.05745	0.8837	0.07406	0.819	-0.007936	0.9983
'2517157019'	Sphme2DRAFT_1445	2	Cluster I	'FOG: CheY-like receiver'	yellow	#FFFF00FF	0.7887	0.0005601	0.5795	4.401e-05	-0.0971	0.9991	-0.5241	0.001938	0.2188	0.008965	0.07945	0.6818	0.0389	0.8853	0.005347	0.9983
'2517157022'	Sphme2DRAFT_1448	2	Cluster I	'hypothetical protein'	yellow	#FFFF00FF	0.9093	0.00411	0.8368	0.0002288	-0.02405	0.9991	-0.7757	0.02745	0.1075	0.8599	-0.08502	0.9451	0.2527	0.7871	0.326	0.9983
'2517157028'	Sphme2DRAFT_1454	2	Cluster I	'Predicted restriction endonuclease'	yellow	#FFFF00FF	1.044	0.01919	0.7877	0.03353	0.03737	0.9991	0.04942	0.9522	0.179	0.7062	0.2959	0.6802	0.0377	0.9757	0.02814	0.9983
'2517157129'	Sphme2DRAFT_1555	2	Cluster I	'hypothetical protein'	yellow	#FFFF00FF	1.874	1.124e-05	1.065	9.421e-08	-0.006671	0.9991	-0.4373	0.181	-0.1865	0.3661	0.03344	0.9574	0.0138	0.9826	-0.06885	0.9983
'2517157180'	Sphme2DRAFT_1606	2	Cluster I	'Uncharacterized protein involved in outer membrane biogenesis'	yellow	#FFFF00FF	0.9614	0.007232	0.7046	0.001898	-0.4022	0.9489	-0.6601	0.03157	0.09951	0.7289	0.192	0.6669	0.0956	0.8798	0.3447	0.9974
'2517157185'	Sphme2DRAFT_1611	2	Cluster I	'Raf kinase inhibitor-like protein, YbhB/YbcL family'	yellow	#FFFF00FF	1.277	0.0004292	0.894	0.0001156	-0.1206	0.9991	-0.6175	0.1084	0.4127	0.1609	0.1252	0.88	0.0896	0.9136	0.1288	0.9983
'2517157186'	Sphme2DRAFT_1612	2	Cluster I	'hypothetical protein'	yellow	#FFFF00FF	1.029	0.001307	0.8352	1.53e-06	-0.2307	0.9991	-0.7128	0.00119	0.0614	0.8763	0.2334	0.6625	0.2369	0.6883	0.1467	0.9983
'2517157187'	Sphme2DRAFT_1613	2	Cluster I	'Uncharacterized conserved protein'	yellow	#FFFF00FF	0.8777	0.0002239	0.8673	7.696e-07	-0.2956	0.9991	-0.7961	0.001448	0.2575	0.4585	0.2299	0.7171	-0.2431	0.7447	0.02994	0.9983
'2517157189'	Sphme2DRAFT_1615	2	Cluster I	'Uncharacterized protein conserved in bacteria'	yellow	#FFFF00FF	1.137	0.0003766	0.8302	6.192e-06	-0.1509	0.9991	-0.7683	0.0005666	0.01024	0.9826	0.1537	0.7926	-0.0756	0.9131	-0.19	0.9983
'2517157253'	Sphme2DRAFT_1679	2	Cluster I	'Protein of unknown function (DUF3429).'	yellow	#FFFF00FF	1.549	0.0001038	1.294	3.687e-06	-0.1613	0.9991	-0.5822	0.2614	-0.2098	0.6794	0.3072	0.6972	0.07074	0.9497	0.07133	0.9983
'2517157324'	Sphme2DRAFT_1750	2	Cluster I	'Glycosyltransferase'	yellow	#FFFF00FF	-0.4215	0.2802	-0.1035	0.7212	-0.742	0.01431	-1.135	1.282e-09	0.3898	0.1696	0.1348	0.8667	0.3112	0.6623	0.4269	0.9974
'2517157325'	Sphme2DRAFT_1751	2	Cluster I	'Glycosidases'	yellow	#FFFF00FF	0.861	0.008326	0.7401	5.419e-05	-0.4799	0.3034	-0.8591	2.325e-05	0.08634	0.8262	-0.1086	0.886	-0.1882	0.7871	0.04226	0.9983
'2517157326'	Sphme2DRAFT_1752	2	Cluster I	'Predicted glycosylase'	yellow	#FFFF00FF	0.9123	0.007174	0.787	3.229e-05	-0.3756	0.8505	-0.7812	0.001286	-0.1786	0.5025	0.1092	0.8359	0.08296	0.897	0.094	0.9983
'2517157355'	Sphme2DRAFT_1781	2	Cluster I	'Dehydrogenases with different specificities (related to short-chain alcohol dehydrogenases)'	yellow	#FFFF00FF	1.435	7.307e-05	1.007	5.367e-06	-0.09954	0.9991	-0.5639	0.03157	0.004911	0.9875	0.06257	0.8892	-0.2891	0.3385	-0.1025	0.9983
'2517157405'	Sphme2DRAFT_1831	2	Cluster I	'Topoisomerase IB'	yellow	#FFFF00FF	1.192	0.0008385	0.935	1.096e-06	-0.2598	0.9991	-0.7243	0.003739	-0.04904	0.9168	0.2024	0.7171	0.1676	0.7979	0.2149	0.9983
'2517157406'	Sphme2DRAFT_1832	2	Cluster I	'Small-conductance mechanosensitive channel'	yellow	#FFFF00FF	1.798	1.189e-05	0.9973	0.000382	-0.05986	0.9991	-0.6555	0.08819	0.03006	0.9505	0.004908	0.9953	-0.01319	0.9908	0.006355	0.9983
'2517157502'	Sphme2DRAFT_1928	2	Cluster I	'Glycosyltransferase'	yellow	#FFFF00FF	0.8458	0.001582	0.7943	2.303e-08	-0.3928	0.3596	-0.7215	2.755e-06	0.02859	0.849	-0.04096	0.886	-0.05471	0.8435	-0.00249	0.9983
'2517157510'	Sphme2DRAFT_1936	2	Cluster I	'Predicted CoA-binding protein'	yellow	#FFFF00FF	0.9239	0.008066	0.9172	8.074e-08	-0.2986	0.9991	-0.8451	0.0001506	-0.5717	0.05896	-0.6118	0.177	-0.598	0.2704	-0.1325	0.9983
'2517157569'	Sphme2DRAFT_1995	2	Cluster I	'hypothetical protein'	yellow	#FFFF00FF	0.1384	0.7528	0.3577	0.2725	-0.4189	0.3126	-0.8521	1.436e-06	-0.4453	0.04721	-0.5267	0.05727	-0.2114	0.6626	0.0167	0.9983
'2517157583'	Sphme2DRAFT_2009	2	Cluster I	'hypothetical protein'	yellow	#FFFF00FF	1.594	0.0005336	0.8825	0.0004351	-0.1796	0.9991	-0.4913	0.2452	0.1266	0.6484	-0.01155	0.9873	0.03293	0.9655	-0.2303	0.9983
'2517157584'	Sphme2DRAFT_2010	2	Cluster I	'hypothetical protein'	yellow	#FFFF00FF	1.756	6.539e-05	1.196	0.0001152	0.05107	0.9991	-0.1952	0.754	0.3588	0.0001606	0.1726	0.3823	-0.09637	0.7857	-0.0331	0.9983
'2517157793'	Sphme2DRAFT_2219	2	Cluster I	'NADH:flavin oxidoreductases, Old Yellow Enzyme family'	yellow	#FFFF00FF	1.066	0.00122	0.7692	1.132e-06	-0.2074	0.9991	-0.6652	0.0002009	0.007784	0.9733	-0.09568	0.7466	0.03755	0.9231	0.01935	0.9983
'2517157795'	Sphme2DRAFT_2221	2	Cluster I	'DNA-binding ferritin-like protein (oxidative damage protectant)'	yellow	#FFFF00FF	1.141	0.02755	0.7811	0.06174	-0.04627	0.9991	-0.9022	0.003704	-0.2071	0.6103	-0.08369	0.9298	0.273	0.6994	0.2118	0.9983
'2517157965'	Sphme2DRAFT_2391	2	Cluster I	'Predicted xylanase/chitin deacetylase'	yellow	#FFFF00FF	1.275	0.001077	0.974	3.635e-05	-0.3184	0.9991	-0.5781	0.2133	-0.02043	0.9826	-0.05473	0.966	-1.051	0.1978	-0.06422	0.9983
'2517157968'	Sphme2DRAFT_2394	2	Cluster I	'Uncharacterized protein conserved in bacteria'	yellow	#FFFF00FF	1.981	1.544e-06	1.124	3.293e-05	0.132	0.9991	-0.3793	0.4863	-0.2751	0.5136	0.01669	0.9874	-0.05853	0.9517	-0.2195	0.9983
'2517158026'	Sphme2DRAFT_2452	2	Cluster I	'hypothetical protein'	yellow	#FFFF00FF	1.61	0.0002466	0.9719	9.331e-07	-0.09392	0.9991	-0.8482	0.003237	0.4082	0.4667	0.2998	0.7822	0.5654	0.5388	0.3395	0.9983
'2517158073'	Sphme2DRAFT_2499	2	Cluster I	'Zn-dependent alcohol dehydrogenases'	yellow	#FFFF00FF	1.508	2.479e-05	1.363	9.562e-08	-0.1598	0.9991	-0.5957	0.06576	0.2483	0.04968	0.1647	0.4718	0.04004	0.9182	0.139	0.9983
'2517158103'	Sphme2DRAFT_2529	2	Cluster I	'Predicted flavoprotein involved in K+ transport'	yellow	#FFFF00FF	0.18	0.7443	0.08563	0.8975	-0.2329	0.9991	-0.6183	0.1644	0.003202	0.9916	-0.1969	0.4679	0.1689	0.6562	0.1051	0.9983
'2517158108'	Sphme2DRAFT_2534	2	Cluster I	'hypothetical protein'	yellow	#FFFF00FF	0.4524	0.257	0.7314	0.0007692	-0.1377	0.9991	-1.036	0.0006485	0.4517	0.5164	0.5663	0.6008	-0.3597	NA	-0.03136	NA
'2517158141'	Sphme2DRAFT_2567	2	Cluster I	'Short-chain dehydrogenase involved in D-alanine esterification of lipoteichoic acid and wall teichoic acid (D-alanine transfer protein)'	yellow	#FFFF00FF	1.31	4.57e-05	1.033	1.258e-09	-0.2503	0.9991	-0.7938	6.207e-06	-0.1628	0.4349	-0.2038	0.5783	-0.06715	0.8989	-0.07366	0.9983
'2517158171'	Sphme2DRAFT_2597	2	Cluster I	'hypothetical protein'	yellow	#FFFF00FF	1.747	1.053e-05	1.216	1.44e-08	0.09758	0.9991	-0.2952	0.5277	-0.1648	0.7003	-0.1194	0.8875	-0.2384	0.7706	-0.1184	0.9983
'2517158187'	Sphme2DRAFT_2613	2	Cluster I	'Uncharacterized protein conserved in bacteria'	yellow	#FFFF00FF	1.102	0.001131	0.9448	1.311e-06	-0.2509	0.9991	-0.6557	0.0476	0.06402	0.8887	-0.01804	0.9865	0.2078	0.7871	0.2612	0.9983
'2517158246'	Sphme2DRAFT_2672	2	Cluster I	'Rickettsia 17 kDa surface antigen.'	yellow	#FFFF00FF	1.912	1.678e-06	1.243	5.389e-05	0.4608	0.9991	-0.2875	0.5653	0.2672	0.1217	0.0834	0.8589	0.185	0.6584	0.02015	0.9983
'2517158247'	Sphme2DRAFT_2673	2	Cluster I	'peroxiredoxin, OsmC subfamily'	yellow	#FFFF00FF	1.599	1.931e-06	1.107	4.3e-05	-0.02189	0.9991	-0.7979	8.362e-05	0.2489	0.1932	-0.05882	0.8892	0.3806	0.09308	-0.1254	0.9983
'2517158401'	Sphme2DRAFT_2827	2	Cluster I	'Predicted dehydrogenases and related proteins'	yellow	#FFFF00FF	1.801	6.388e-07	1.146	8.25e-08	0.09686	0.9991	-0.7188	0.001817	0.4232	0.01211	0.2873	0.306	0.4029	0.2391	0.06514	0.9983
'2517158402'	Sphme2DRAFT_2828	2	Cluster I	'Predicted hydrolases or acyltransferases (alpha/beta hydrolase superfamily)'	yellow	#FFFF00FF	2.061	4.13e-06	1.258	2.486e-05	0.4313	0.9727	-0.4923	0.2593	-0.483	0.1832	-0.1864	0.8128	-0.01173	0.9938	-0.06939	0.9983
'2517158406'	Sphme2DRAFT_2832	2	Cluster I	'Catalase'	yellow	#FFFF00FF	1.636	0.0001932	1.058	0.0002868	-0.03133	0.9991	-0.6329	0.03157	0.1377	0.6697	0.01021	0.9886	0.186	0.7674	0.04092	0.9983
'2517158561'	Sphme2DRAFT_2987	2	Cluster I	'Uncharacterized conserved protein'	yellow	#FFFF00FF	0.21	0.6631	0.2963	0.26	-0.6522	0.06119	-1.012	7.698e-07	-0.03278	0.9006	0.05067	0.9144	0.1058	0.7996	-0.08432	0.9983
'2517158637'	Sphme2DRAFT_3063	2	Cluster I	'Protein required for attachment to host cells'	yellow	#FFFF00FF	1.653	8.326e-05	0.8532	0.0001353	-0.1322	0.9991	-0.946	2.443e-05	0.2598	0.4587	0.2279	0.707	0.4728	0.3609	-0.001679	0.9987
'2517158659'	Sphme2DRAFT_3085	2	Cluster I	'hypothetical protein'	yellow	#FFFF00FF	1.689	4.57e-05	1.082	0.0005747	0.07831	0.9991	-0.4742	0.2533	0.2184	0.5025	-0.263	0.6415	0.2795	0.6411	-0.0354	0.9983
'2517158660'	Sphme2DRAFT_3086	2	Cluster I	'Protein of unknown function (DUF1488).'	yellow	#FFFF00FF	1.951	0.0001871	1.152	0.004199	0.05917	0.9991	-0.2062	0.7891	0.1151	0.8326	-0.6238	0.3416	0.3126	0.7228	-0.1065	0.9983
'2517158661'	Sphme2DRAFT_3087	2	Cluster I	'Short-chain dehydrogenases of various substrate specificities'	yellow	#FFFF00FF	1.456	2.958e-05	1.055	3.418e-08	-0.09148	0.9991	-0.6668	0.03019	0.02673	0.9658	0.09947	0.9111	0.4516	0.5045	0.007296	0.9983
'2517158662'	Sphme2DRAFT_3088	2	Cluster I	'Protease subunit of ATP-dependent Clp proteases'	yellow	#FFFF00FF	0.8283	0.004066	0.7496	0.0001006	-0.3949	0.7519	-1.003	1.28e-05	0.06781	0.8466	-0.07588	0.9094	0.1806	0.8139	0.2153	0.9983
'2517158690'	Sphme2DRAFT_3116	2	Cluster I	'Predicted integral membrane protein'	yellow	#FFFF00FF	3.032	7.939e-22	2.138	1.672e-33	0.7117	0.02082	0.01742	0.9716	-0.02196	0.9442	0.1034	0.8005	0.1774	0.6736	0.199	0.9983
'2517158691'	Sphme2DRAFT_3117	2	Cluster I	'Threonine dehydrogenase and related Zn-dependent dehydrogenases'	yellow	#FFFF00FF	3.433	1.325e-19	2.306	2.625e-24	0.8663	0.002444	0.1261	0.7691	-0.01193	0.9664	0.06567	0.8825	0.007515	0.9938	0.106	0.9983
'2517158692'	Sphme2DRAFT_3118	2	Cluster I	'Short-chain dehydrogenases of various substrate specificities'	yellow	#FFFF00FF	3.272	1.087e-13	2.016	1.081e-11	0.6922	0.1068	0.2524	0.4889	0.1052	0.5213	-0.02904	0.9459	0.11	0.7706	0.06235	0.9983
'2517158716'	Sphme2DRAFT_3142	2	Cluster I	'hypothetical protein'	yellow	#FFFF00FF	-0.1786	0.7843	-0.02786	0.966	-0.6041	0.7969	-1.061	0.002146	-0.266	0.2897	-0.1295	0.8217	-0.1556	0.7922	0.06485	0.9983
'2517158758'	Sphme2DRAFT_3184	2	Cluster I	'Predicted hydrolases or acyltransferases (alpha/beta hydrolase superfamily)'	yellow	#FFFF00FF	1.615	7.777e-05	0.9618	0.0001045	0.06438	0.9991	-0.681	0.01765	0.2072	0.4346	-0.3732	0.4021	0.01217	0.9908	-0.1696	0.9983
'2517158840'	Sphme2DRAFT_3266	2	Cluster I	'Uncharacterized conserved protein'	yellow	#FFFF00FF	1.183	0.004508	0.8833	0.001551	-0.3953	0.9991	-1.018	0.01404	-0.0372	NA	0.3456	NA	-0.7853	NA	0.2514	NA
'2517158852'	Sphme2DRAFT_3278	2	Cluster I	'hypothetical protein'	yellow	#FFFF00FF	0.8189	0.007346	0.6369	0.000892	-0.3824	0.6699	-1.127	4.718e-10	0.5058	0.03148	0.2955	0.5544	0.2905	0.6563	0.1642	0.9983
'2517158888'	Sphme2DRAFT_3314	2	Cluster I	'Deoxyribodipyrimidine photolyase'	yellow	#FFFF00FF	1.151	0.0006874	0.8966	1.921e-06	-0.2309	0.9991	-0.7206	0.002391	0.1471	0.5227	-0.03838	0.9526	0.1219	0.8166	0.1755	0.9983
'2517158926'	Sphme2DRAFT_3352	2	Cluster I	'hypothetical protein'	yellow	#FFFF00FF	1.397	5.565e-05	0.882	6.466e-05	0.01402	0.9991	-0.4792	0.09829	-0.146	0.5163	-0.1785	0.6341	-0.005981	0.9938	0.05909	0.9983
'2517158978'	Sphme2DRAFT_3404	2	Cluster I	'Predicted integral membrane protein'	yellow	#FFFF00FF	1.834	0.0002628	0.9477	0.03133	0.07814	0.9991	-0.576	0.3652	0.1444	0.6031	0.1087	0.8683	-0.02004	0.9817	0.05317	0.9983
'2517159079'	Sphme2DRAFT_3505	2	Cluster I	'Glycosyltransferase'	yellow	#FFFF00FF	1.477	0.0002979	1.18	2.197e-10	-0.2775	0.9991	-0.7715	0.002374	-0.05017	0.8367	-0.1339	0.7034	0.1045	0.8092	0.1061	0.9983
'2517159080'	Sphme2DRAFT_3506	2	Cluster I	'Predicted glycosyl transferase'	yellow	#FFFF00FF	2.747	0.0003067	1.775	0.002632	0.3414	0.9991	-0.1762	0.8902	-0.03222	0.9684	-0.2103	0.8594	-0.7402	0.4505	0.09103	0.9983
'2517159081'	Sphme2DRAFT_3507	2	Cluster I	'Predicted glycosyltransferases'	yellow	#FFFF00FF	2.567	0.0008915	1.911	0.0105	0.1045	0.9991	-0.496	0.592	0.04845	0.9113	-0.04643	0.9559	0.05421	0.9497	0.1936	0.9983
'2517159082'	Sphme2DRAFT_3508	2	Cluster I	'Glycosyltransferase'	yellow	#FFFF00FF	2.185	0.02166	1.517	0.152	-0.236	0.9991	-0.9743	0.4251	0.2549	0.5021	0.3286	0.5747	0.1567	0.8644	0.07345	0.9983
'2517159083'	Sphme2DRAFT_3509	2	Cluster I	'Exopolysaccharide biosynthesis protein'	yellow	#FFFF00FF	1.801	0.07452	1.25	0.2613	-0.5628	0.9991	-1.351	0.2614	0.3412	0.5113	0.689	0.298	0.1372	0.9136	0.3382	0.9983
'2517159084'	Sphme2DRAFT_3510	2	Cluster I	'Predicted glycosyltransferases'	yellow	#FFFF00FF	1.709	0.08188	1.225	0.2665	-0.2302	0.9991	-0.7859	0.516	0.7559	0.03296	0.2369	0.8019	0.9104	0.115	0.4888	0.9983
'2517155714'	Sphme2DRAFT_0140	6	Cluster I	'Predicted outer membrane lipoprotein'	magenta	#FF00FFFF	1.629	0.000154	1.094	0.002416	0.1802	0.9991	0.2039	0.7164	-0.1088	0.4587	-0.1618	0.4999	-0.2979	0.2845	-0.09279	0.9983
'2517155724'	Sphme2DRAFT_0150	6	Cluster I	'Uncharacterized protein conserved in bacteria'	magenta	#FF00FFFF	0.8532	0.01046	0.6984	0.0004001	-0.1528	0.9991	-0.307	0.2933	-0.3006	0.01108	-0.1483	0.5358	0.005542	0.9938	0.002544	0.9983
'2517155736'	Sphme2DRAFT_0162	6	Cluster I	'Transposase and inactivated derivatives'	magenta	#FF00FFFF	1.796	1.724e-17	1.467	3.852e-17	0.3947	0.7647	0.6171	0.02488	-0.02648	0.924	-0.1924	0.5732	-0.212	0.5953	-0.03035	0.9983
'2517155737'	Sphme2DRAFT_0163	6	Cluster I	'Outer membrane receptor proteins, mostly Fe transport'	magenta	#FF00FFFF	2.205	5.691e-48	1.728	3.204e-48	0.4235	0.06525	0.7851	8.466e-09	-0.04323	0.7611	-0.1191	0.5629	0.03685	0.9037	-0.02099	0.9983
'2517155772'	Sphme2DRAFT_0198	6	Cluster I	'hypothetical protein'	magenta	#FF00FFFF	1.121	3.986e-05	0.9616	3.761e-11	-0.1115	0.9991	-0.5711	0.001719	0.4045	0.003559	0.2282	0.2819	0.05399	0.9034	-0.0491	0.9983
'2517156100'	Sphme2DRAFT_0526	6	Cluster I	'hypothetical protein'	magenta	#FF00FFFF	0.6435	0.01194	0.6466	0.0007055	-0.1847	0.9991	-0.6315	0.01918	-0.04367	0.8748	0.07591	0.9192	0.002534	0.9954	0.2883	0.9983
'2517156119'	Sphme2DRAFT_0545	6	Cluster I	'Predicted permease'	magenta	#FF00FFFF	0.7926	0.01495	0.7529	0.0002958	-0.1406	0.9991	-0.2985	0.3684	-0.07988	0.6252	-0.09193	0.7786	-0.1821	0.4995	-0.07581	0.9983
'2517156198'	Sphme2DRAFT_0624	6	Cluster I	'hypothetical protein'	magenta	#FF00FFFF	1.217	0.001303	0.6105	0.0135	0.07784	0.9991	-0.3746	0.2533	0.5418	3.627e-11	-0.02865	0.9314	0.3134	0.03099	-0.004385	0.9983
'2517156199'	Sphme2DRAFT_0625	6	Cluster I	'hypothetical protein'	magenta	#FF00FFFF	0.9516	0.001657	0.5652	0.0007162	-0.1165	0.9991	-0.5179	0.00308	0.5839	2.51e-12	0.1028	0.6114	0.3334	0.006295	-0.02645	0.9983
'2517156230'	Sphme2DRAFT_0656	6	Cluster I	'hypothetical protein'	magenta	#FF00FFFF	1.058	3.47e-05	1.086	1.938e-07	-0.204	0.9991	0.3137	0.3755	0.3665	0.001546	1.011	5e-21	-0.7037	0.0005507	-0.1486	0.9983
'2517156257'	Sphme2DRAFT_0683	6	Cluster I	'hypothetical protein'	magenta	#FF00FFFF	-0.4481	0.08501	-0.2152	0.3722	-0.8022	0.002597	-0.9543	9.31e-07	-0.2949	0.1777	0.0002268	0.9995	-0.1385	0.7912	0.00665	0.9983
'2517156263'	Sphme2DRAFT_0689	6	Cluster I	'Uncharacterized protein involved in outer membrane biogenesis'	magenta	#FF00FFFF	1.065	0.002264	0.8407	0.00012	-0.1352	0.9991	-0.2247	0.5555	0.123	0.3411	-0.04167	0.9107	-0.02377	0.9498	0.08641	0.9983
'2517156273'	Sphme2DRAFT_0699	6	Cluster I	'hypothetical protein'	magenta	#FF00FFFF	0.9578	0.0002761	0.7663	0.0005248	-0.07385	0.9991	-0.6074	0.1298	0.3525	0.4145	0.2258	0.8005	0.2605	0.7691	0.1609	0.9983
'2517156317'	Sphme2DRAFT_0743	6	Cluster I	'Predicted glycosylase'	magenta	#FF00FFFF	0.8025	0.008475	0.6007	0.003352	-0.1909	0.9991	-0.509	0.1494	0.2136	0.3547	-0.1076	0.8472	0.05819	0.9261	0.1633	0.9983
'2517156558'	Sphme2DRAFT_0984	6	Cluster I	'hypothetical protein'	magenta	#FF00FFFF	2.018	3.07e-20	0.3746	0.09412	0.5936	0.07078	-0.1029	0.8136	1.166	1.617e-26	0.1466	0.64	0.5457	0.000762	0.005955	0.9983
'2517156636'	Sphme2DRAFT_1062	6	Cluster I	'hypothetical protein'	magenta	#FF00FFFF	0.5565	0.1611	0.3159	0.4844	-0.6171	0.7858	-0.9693	0.03552	0.1394	0.8364	-0.2449	0.8472	0.3457	0.7495	0.5527	0.9983
'2517156670'	Sphme2DRAFT_1096	6	Cluster I	'Predicted membrane protein'	magenta	#FF00FFFF	0.5561	0.02344	0.464	0.000834	-0.3122	0.3608	-0.6362	3.628e-06	0.1689	0.06913	0.1481	0.3196	-0.06272	0.8062	0.06748	0.9983
'2517156672'	Sphme2DRAFT_1098	6	Cluster I	'hypothetical protein'	magenta	#FF00FFFF	0.3495	0.3045	0.2214	0.5364	-0.1802	0.9991	-0.8115	0.0205	-0.052	0.8799	-0.004849	0.9951	0.01855	0.9826	-0.1057	0.9983
'2517156675'	Sphme2DRAFT_1101	6	Cluster I	'DNA ligase D'	magenta	#FF00FFFF	0.8489	0.01462	0.71	0.00904	-0.08404	0.9991	-0.601	0.02738	0.1806	0.3527	0.001295	0.997	0.04232	0.9283	-0.0197	0.9983
'2517156846'	Sphme2DRAFT_1272	6	Cluster I	'Na+/H+ antiporter NhaA'	magenta	#FF00FFFF	1.573	2.792e-07	1.023	1.935e-06	0.3113	0.9991	-0.1818	0.6559	-0.008107	0.9826	-0.01552	0.9753	-0.2206	0.6105	0.005159	0.9983
'2517156901'	Sphme2DRAFT_1327	6	Cluster I	'hypothetical protein'	magenta	#FF00FFFF	1.511	1.125e-06	1.148	3.234e-06	0.0506	0.9991	-0.3746	0.2463	0.1807	0.2234	0.07583	0.8319	0.1801	0.5659	0.07636	0.9983
'2517156944'	Sphme2DRAFT_1370	6	Cluster I	'NhaP-type Na+/H+ and K+/H+ antiporters'	magenta	#FF00FFFF	1.597	1.547e-08	0.9343	3.603e-06	-0.007993	0.9991	-0.387	0.2505	0.6223	4.939e-07	0.1628	0.5498	0.3946	0.1285	0.0537	0.9983
'2517156950'	Sphme2DRAFT_1376	6	Cluster I	'Formate/nitrite family of transporters'	magenta	#FF00FFFF	0.8669	0.002264	0.7213	7.851e-05	-0.2049	0.9991	-0.3464	0.2364	0.2522	0.1822	0.1185	0.7822	0.3995	0.1971	0.2333	0.9983
'2517157026'	Sphme2DRAFT_1452	6	Cluster I	'hypothetical protein'	magenta	#FF00FFFF	0.7418	0.006197	0.4389	0.006913	-0.1117	0.9991	-0.5513	0.0004022	0.0002662	0.9986	-0.08547	0.7362	0.1207	0.6413	0.02096	0.9983
'2517157027'	Sphme2DRAFT_1453	6	Cluster I	'hypothetical protein'	magenta	#FF00FFFF	0.4422	0.2642	0.4057	0.1692	-0.1407	0.9991	-0.4953	0.08534	0.3313	9.927e-09	0.4033	3.564e-09	-0.1081	0.5186	-0.01257	0.9983
'2517157057'	Sphme2DRAFT_1483	6	Cluster I	'Dehydrogenases with different specificities (related to short-chain alcohol dehydrogenases)'	magenta	#FF00FFFF	0.3061	0.3176	0.2455	0.2904	-0.1819	0.9991	-0.43	0.07782	0.174	0.08556	0.2808	0.03276	-0.07203	0.7947	0.06386	0.9983
'2517157212'	Sphme2DRAFT_1638	6	Cluster I	'putative exonuclease, DNA ligase-associated'	magenta	#FF00FFFF	0.7084	0.007797	0.6398	0.001232	-0.2446	0.9991	-0.4955	0.0476	-0.05359	0.7957	-0.1869	0.5093	-0.01645	0.9767	0.07674	0.9983
'2517157222'	Sphme2DRAFT_1648	6	Cluster I	'Cytochrome c553'	magenta	#FF00FFFF	1.162	0.04815	0.6549	0.3244	0.03112	0.9991	-0.3574	0.6471	0.2476	0.569	0.1483	0.8637	0.1953	0.8134	0.3014	0.9983
'2517157223'	Sphme2DRAFT_1649	6	Cluster I	'Predicted membrane protein'	magenta	#FF00FFFF	1.011	0.145	0.5265	0.4032	-0.3783	0.9991	-0.3969	0.6413	0.1226	0.8409	-0.1689	0.8761	0.1824	0.8719	0.08257	0.9983
'2517157224'	Sphme2DRAFT_1650	6	Cluster I	'hypothetical protein'	magenta	#FF00FFFF	1.374	0.01204	0.4999	0.3934	-0.205	0.9991	-0.2281	0.8144	-0.5211	0.3438	0.04073	0.9741	-0.1316	0.919	-0.6826	0.9983
'2517157225'	Sphme2DRAFT_1651	6	Cluster I	'cytochrome c oxidase, subunit I'	magenta	#FF00FFFF	0.9458	0.01252	0.437	0.1186	-0.2633	0.9991	-0.5655	0.09871	0.1718	0.5263	-0.02761	0.9639	0.1327	0.7871	0.03649	0.9983
'2517157226'	Sphme2DRAFT_1652	6	Cluster I	'cytochrome c oxidase, subunit II'	magenta	#FF00FFFF	0.4224	0.4538	0.509	0.09278	-0.5723	0.7711	-0.9466	0.01765	-0.2425	0.6441	-0.3845	0.5982	-0.5589	0.498	0.009899	0.9983
'2517157232'	Sphme2DRAFT_1658	6	Cluster I	'Uncharacterized protein conserved in bacteria'	magenta	#FF00FFFF	1.259	6.852e-05	0.7719	0.008653	-0.06542	0.9991	-0.06772	0.9214	0.3517	0.3838	0.02591	0.9829	-0.07265	0.9497	0.236	0.9983
'2517157277'	Sphme2DRAFT_1703	6	Cluster I	'hypothetical protein'	magenta	#FF00FFFF	0.841	0.01046	0.7404	0.0006712	-0.1933	0.9991	-0.5015	0.07983	0.05155	0.8387	-0.04893	0.9298	0.1328	0.7659	-0.231	0.9983
'2517157279'	Sphme2DRAFT_1705	6	Cluster I	'Membrane-associated phospholipid phosphatase'	magenta	#FF00FFFF	0.8796	0.01114	0.6743	0.001238	-0.101	0.9991	-0.5897	0.08534	0.1642	0.5568	0.05615	0.9401	0.05017	0.9497	0.3079	0.9983
'2517157312'	Sphme2DRAFT_1738	6	Cluster I	'Outer membrane receptor for ferrienterochelin and colicins'	magenta	#FF00FFFF	1.621	9.17e-29	1.388	3.088e-24	0.5557	0.005701	0.2099	0.3179	1.984	5.175e-232	1.538	2.338e-98	0.5753	5.666e-11	0.08261	0.9983
'2517157320'	Sphme2DRAFT_1746	6	Cluster I	'His Kinase A (phosphoacceptor) domain./PAS fold./Response regulator receiver domain./Histidine kinase-, DNA gyrase B-, and HSP90-like ATPase./GAF domain.'	magenta	#FF00FFFF	0.7978	0.007169	0.5353	0.005106	-0.05213	0.9991	-0.2719	0.3457	0.26	0.003038	0.1707	0.3136	0.06595	0.7953	0.08246	0.9983
'2517157362'	Sphme2DRAFT_1788	6	Cluster I	'Outer membrane cobalamin receptor protein'	magenta	#FF00FFFF	2.639	4.263e-82	2.03	3.458e-63	0.5961	0.0007444	0.2044	0.2928	2.093	1.459e-238	1.374	2.093e-69	0.3727	0.0002067	0.06262	0.9983
'2517157385'	Sphme2DRAFT_1811	6	Cluster I	'DNA ligase, ATP-dependent, PP_1105 family'	magenta	#FF00FFFF	0.8975	0.006712	0.7603	0.000287	-0.1633	0.9991	-0.4378	0.1642	0.2541	0.09326	0.293	0.177	0.01867	0.974	0.2792	0.4788
'2517157398'	Sphme2DRAFT_1824	6	Cluster I	'hypothetical protein'	magenta	#FF00FFFF	0.05703	0.8848	0.2742	0.1835	-0.4186	0.3608	-0.7816	1.696e-06	0.08077	0.6115	-0.1173	0.7097	0.04598	0.9108	-0.008194	0.9983
'2517157409'	Sphme2DRAFT_1835	6	Cluster I	'hypothetical protein'	magenta	#FF00FFFF	0.8117	0.03658	0.2447	0.6557	0.4291	0.9991	-0.2982	0.6485	1.273	8.854e-14	0.4871	0.4314	0.8379	0.0007253	0.4947	0.8237
'2517157459'	Sphme2DRAFT_1885	6	Cluster I	'Protein of unknown function (DUF3429).'	magenta	#FF00FFFF	0.9171	0.008389	0.7735	4.3e-05	-0.3316	0.9017	-0.5702	0.03157	-0.3916	0.007126	-0.2538	0.296	0.009674	0.9889	-0.3146	0.4411
'2517157500'	Sphme2DRAFT_1926	6	Cluster I	'Uncharacterized protein related to deoxyribodipyrimidine photolyase'	magenta	#FF00FFFF	0.6433	0.07134	0.3064	0.2053	-0.3654	0.7647	-0.7235	0.00308	0.03401	0.8815	0.08911	0.8005	0.0684	0.8798	0.111	0.9983
'2517157509'	Sphme2DRAFT_1935	6	Cluster I	'hypothetical protein'	magenta	#FF00FFFF	0.7619	0.02862	0.5994	0.00322	-0.4218	0.8001	-0.7574	0.007778	0.1298	0.6853	-0.03136	0.9652	0.2303	0.6632	0.1903	0.9983
'2517157527'	Sphme2DRAFT_1953	6	Cluster I	'hypothetical protein'	magenta	#FF00FFFF	1.513	9.216e-05	0.7475	0.004732	-0.01676	0.9991	-0.6407	0.01329	0.5592	4.854e-09	0.0395	0.9042	0.298	0.08044	0.0757	0.9983
'2517157548'	Sphme2DRAFT_1974	6	Cluster I	'Phasin protein.'	magenta	#FF00FFFF	0.5022	0.2413	0.2556	0.3797	-0.1403	0.9991	-0.5451	0.1494	1.129	1.123e-08	-0.8255	0.03145	1.194	4.806e-05	0.07361	0.9983
'2517157568'	Sphme2DRAFT_1994	6	Cluster I	'Uncharacterized protein conserved in bacteria'	magenta	#FF00FFFF	0.6688	0.0225	0.6388	0.02444	-0.2424	0.9991	-0.7079	6.161e-07	0.1603	0.1989	0.03051	0.9422	0.1182	0.6921	0.02442	0.9983
'2517157576'	Sphme2DRAFT_2002	6	Cluster I	'cation diffusion facilitator family transporter'	magenta	#FF00FFFF	1.027	0.002492	0.7759	1.084e-05	-0.205	0.9991	-0.6865	0.0009202	0.1496	0.4181	-0.09102	0.8309	0.3143	0.3355	0.03515	0.9983
'2517157582'	Sphme2DRAFT_2008	6	Cluster I	'Predicted oxidoreductases (related to aryl-alcohol dehydrogenases)'	magenta	#FF00FFFF	1.355	2.816e-05	0.8646	7.866e-05	0.07964	0.9991	-0.2035	0.5428	0.154	0.2371	-0.1177	0.6387	0.06316	0.8531	-0.09627	0.9983
'2517157624'	Sphme2DRAFT_2050	6	Cluster I	'Glucose/sorbosone dehydrogenases'	magenta	#FF00FFFF	0.8505	0.002624	0.597	0.0005893	-0.2009	0.9991	-0.557	0.004681	-0.01514	0.9473	-0.1224	0.6578	-0.1016	0.7725	-0.05482	0.9983
'2517157742'	Sphme2DRAFT_2168	6	Cluster I	'Secreted and surface protein containing fasciclin-like repeats'	magenta	#FF00FFFF	1.256	0.004386	0.5879	0.07782	-0.1202	0.9991	-0.5562	0.08643	0.3289	0.02885	-0.1685	0.6057	0.1652	0.6852	0.08319	0.9983
'2517157757'	Sphme2DRAFT_2183	6	Cluster I	'hypothetical protein'	magenta	#FF00FFFF	1.059	0.004508	0.8222	0.0001108	0.04519	0.9991	-0.5268	0.1938	0.2021	0.5209	-0.07823	0.9218	-0.0427	0.9603	0.09068	0.9983
'2517157758'	Sphme2DRAFT_2184	6	Cluster I	'Cytosine/adenosine deaminases'	magenta	#FF00FFFF	0.8461	0.003379	0.6072	0.001524	-0.1768	0.9991	-0.3046	0.3511	0.1463	0.4426	-0.01262	0.981	-0.2268	0.562	0.163	0.9983
'2517157966'	Sphme2DRAFT_2392	6	Cluster I	'Tryptophan-rich sensory protein (mitochondrial benzodiazepine receptor homolog)'	magenta	#FF00FFFF	1.493	1.189e-05	1.007	0.0002781	0.08656	0.9991	0.1395	0.8311	-0.1841	0.7704	-0.4197	0.6316	-0.9894	0.2074	-0.07653	0.9983
'2517157967'	Sphme2DRAFT_2393	6	Cluster I	'Uncharacterized protein conserved in bacteria'	magenta	#FF00FFFF	1.505	0.008475	0.9469	0.02247	0.1642	0.9991	0.01404	0.9943	-0.5327	NA	-0.407	NA	-0.9385	NA	-0.4873	NA
'2517158192'	Sphme2DRAFT_2618	6	Cluster I	'Thioredoxin reductase'	magenta	#FF00FFFF	1.063	0.000357	0.6668	0.0008952	-0.03426	0.9991	-0.472	0.1024	-0.09715	0.7283	-0.1246	0.8009	-0.2154	0.6609	0.04141	0.9983
'2517158375'	Sphme2DRAFT_2801	6	Cluster I	'Response regulators consisting of a CheY-like receiver domain and a winged-helix DNA-binding domain'	magenta	#FF00FFFF	0.7519	0.007514	0.9458	4.091e-08	-0.05231	0.9991	-0.3157	0.3387	0.04883	0.8367	-0.06008	0.9149	0.004831	0.9938	-0.05777	0.9983
'2517158400'	Sphme2DRAFT_2826	6	Cluster I	'hypothetical protein'	magenta	#FF00FFFF	1.331	0.0001567	0.9287	7.213e-05	0.1028	0.9991	-0.08603	0.8874	0.2415	0.511	0.2456	0.7287	-0.2545	0.7515	0.1052	0.9983
'2517158403'	Sphme2DRAFT_2829	6	Cluster I	'Choline dehydrogenase and related flavoproteins'	magenta	#FF00FFFF	1.731	0.000698	1.045	0.004569	0.4229	0.9991	-0.09494	0.8874	0.3756	0.144	0.4112	0.253	0.5773	0.1479	0.2731	0.9983
'2517158404'	Sphme2DRAFT_2830	6	Cluster I	'Dehydrogenases with different specificities (related to short-chain alcohol dehydrogenases)'	magenta	#FF00FFFF	1.252	0.001386	0.9516	0.0337	-0.02716	0.9991	-0.4942	0.198	0.1311	0.4302	-0.2138	0.4083	0.1207	0.7344	0.02246	0.9983
'2517158405'	Sphme2DRAFT_2831	6	Cluster I	'Glucoamylase and related glycosyl hydrolases'	magenta	#FF00FFFF	1.346	0.0002853	0.7791	0.0008339	-0.08881	0.9991	-0.3658	0.3485	0.1473	0.5438	0.01706	0.9801	0.1768	0.6908	0.009507	0.9983
'2517158544'	Sphme2DRAFT_2970	6	Cluster I	'hypothetical protein'	magenta	#FF00FFFF	1.548	1.8e-05	0.8113	0.01159	0.3501	0.9991	-0.01512	0.9862	0.53	2.665e-11	0.1493	0.2894	0.2294	0.3355	-0.04062	0.9983
'2517158580'	Sphme2DRAFT_3006	6	Cluster I	'patatin-related protein'	magenta	#FF00FFFF	0.7167	0.05944	0.5152	0.04947	-0.1585	0.9991	-0.419	0.2747	0.4263	0.0009453	0.2573	0.3005	0.2552	0.3975	0.1484	0.9983
'2517158886'	Sphme2DRAFT_3312	6	Cluster I	'Sphingosine kinase and enzymes related to eukaryotic diacylglycerol kinase'	magenta	#FF00FFFF	-0.2179	0.4479	0.06344	0.8403	-0.3833	0.6975	-1.002	4.053e-06	0.26	0.1947	0.1164	0.8056	-0.05338	0.9363	0.2035	0.9983
'2517158914'	Sphme2DRAFT_3340	6	Cluster I	'hypothetical protein'	magenta	#FF00FFFF	1.134	0.00455	0.7512	0.01795	0.05095	0.9991	-0.4081	0.4397	-0.2784	0.6154	-0.06291	0.9535	0.5287	0.4983	-0.176	0.9983
'2517155756'	Sphme2DRAFT_0182	4	Cluster II	'hypothetical protein'	cyan	#00FFFFFF	-1.023	4.125e-05	-0.7934	1.788e-05	-0.5022	0.3672	-0.3484	0.2774	0.2813	0.02059	0.08857	0.7643	0.00301	0.994	-0.001911	0.9983
'2517155757'	Sphme2DRAFT_0183	4	Cluster II	'Multidrug resistance efflux pump'	cyan	#00FFFFFF	-1.241	5.179e-09	-1.16	2.872e-12	-0.6294	0.01794	-0.4243	0.07194	0.356	4.124e-05	0.07348	0.7748	0.05388	0.8548	0.04185	0.9983
'2517155758'	Sphme2DRAFT_0184	4	Cluster II	'Outer membrane protein'	cyan	#00FFFFFF	-1.073	6.873e-06	-0.7276	0.0001804	-0.5023	0.3126	-0.2576	0.3872	0.3575	2.901e-05	0.1017	0.6552	-0.02216	0.9497	0.05833	0.9983
'2517155984'	Sphme2DRAFT_0410	4	Cluster II	'Mu transposase, C-terminal./Mu DNA-binding domain./Integrase core domain.'	cyan	#00FFFFFF	-0.2344	0.4967	0.01597	0.9693	-0.08341	0.9991	0.4708	0.1524	-0.2111	0.1231	0.4428	0.1547	-0.2087	0.416	-0.1862	0.9824
'2517156014'	Sphme2DRAFT_0440	4	Cluster II	'hypothetical protein'	cyan	#00FFFFFF	-0.3651	0.4552	0.02975	0.9682	-0.05742	0.9991	0.6224	0.2222	-0.1209	0.683	0.5356	0.1367	-0.07439	0.9062	-0.2657	0.9983
'2517156254'	Sphme2DRAFT_0680	4	Cluster II	'Predicted outer membrane lipoprotein'	cyan	#00FFFFFF	-0.2565	0.2903	-0.07584	0.8163	0.3908	0.3596	0.2047	0.3362	0.08695	0.6557	-0.008633	0.9835	0.3768	0.001007	-0.1901	0.3444
'2517156487'	Sphme2DRAFT_0913	4	Cluster II	'hypothetical protein'	cyan	#00FFFFFF	-0.06899	0.8014	0.1193	0.5543	0.173	0.9991	-0.08691	0.6937	-0.1166	0.6431	-9.739e-05	0.9996	0.297	0.05971	-0.2058	0.4594
'2517156649'	Sphme2DRAFT_1075	4	Cluster II	'Opacity protein and related surface antigens'	cyan	#00FFFFFF	-0.1138	0.552	-0.1893	0.2044	0.5161	0.003442	-0.1641	0.3457	1.038	5.24e-20	0.1185	0.3461	0.6103	7.066e-10	-0.0177	0.9983
'2517156720'	Sphme2DRAFT_1146	4	Cluster II	'Phage terminase, small subunit'	cyan	#00FFFFFF	-0.7621	0.007402	-0.1307	0.6907	-0.4181	0.8284	0.1315	0.6964	-0.8194	3.938e-14	0.3945	0.09804	-0.3831	0.1519	-0.2952	0.05921
'2517156728'	Sphme2DRAFT_1154	4	Cluster II	'Phage head-tail joining protein.'	cyan	#00FFFFFF	-0.7001	0.01395	-0.2905	0.3647	-0.4051	0.6514	-0.07316	0.8595	-0.7187	1.478e-09	0.3571	0.3157	-0.1362	0.7922	-0.2674	0.2646
'2517156729'	Sphme2DRAFT_1155	4	Cluster II	'Bacteriophage protein of unknown function (DUF646).'	cyan	#00FFFFFF	-0.6663	0.01892	-0.2845	0.3646	-0.3344	0.9991	-0.005263	0.9945	-0.7852	5.399e-15	0.3853	0.217	-0.1087	0.8419	-0.2518	0.05944
'2517156730'	Sphme2DRAFT_1156	4	Cluster II	'Protein of unknown function (DUF3168).'	cyan	#00FFFFFF	-0.3014	0.3076	0.07984	0.8151	-0.09643	0.9991	0.3758	0.1613	-0.719	1.801e-14	0.4202	0.1747	-0.2543	0.4076	-0.1824	0.4788
'2517156780'	Sphme2DRAFT_1206	4	Cluster II	'amidohydrolase'	cyan	#00FFFFFF	-0.383	0.1642	-0.1119	0.7154	-0.2279	0.9991	0.0666	0.8726	-0.1364	0.3162	0.2427	0.139	-0.1418	0.5186	-0.04875	0.9983
'2517156781'	Sphme2DRAFT_1207	4	Cluster II	'gamma-glutamyltranspeptidase'	cyan	#00FFFFFF	-0.4604	0.06122	-0.2913	0.1835	-0.1505	0.9991	-0.02126	0.9551	-0.1771	0.07435	0.1391	0.4676	-0.2138	0.1811	-0.06596	0.9983
'2517156782'	Sphme2DRAFT_1208	4	Cluster II	'Outer membrane receptor for ferrienterochelin and colicins'	cyan	#00FFFFFF	-0.6604	0.004687	-0.3012	0.1787	-0.3009	0.8626	-0.08618	0.7797	-0.2558	0.001239	0.2102	0.09405	-0.1987	0.1615	-0.05541	0.9983
'2517156783'	Sphme2DRAFT_1209	4	Cluster II	'RNA polymerase sigma factor, sigma-70 family'	cyan	#00FFFFFF	-0.2287	0.5483	-0.139	0.7104	-0.07819	0.9991	0.2983	0.4726	-0.2704	0.01282	0.06225	0.8472	-0.06504	0.851	-0.03413	0.9983
'2517156784'	Sphme2DRAFT_1210	4	Cluster II	'Fe2+-dicitrate sensor, membrane component'	cyan	#00FFFFFF	-0.2043	0.5439	0.01662	0.9706	-0.08521	0.9991	0.4169	0.2364	-0.2759	0.03125	0.0199	0.9568	-0.2384	0.3633	-0.1269	0.9983
'2517156785'	Sphme2DRAFT_1211	4	Cluster II	'Transcriptional regulators'	cyan	#00FFFFFF	0.003568	0.9957	-0.274	0.5186	0.06643	0.9991	0.154	0.8207	-0.5713	9.114e-14	-0.8899	9.823e-24	-0.04163	0.8987	-0.09064	0.9983
'2517156787'	Sphme2DRAFT_1213	4	Cluster II	'hypothetical protein'	cyan	#00FFFFFF	-0.1261	0.7831	-0.3619	0.2593	-0.07988	0.9991	0.007745	0.9945	-0.607	6.457e-17	-0.9083	2.511e-23	0.0628	0.7876	-0.02231	0.9983
'2517156788'	Sphme2DRAFT_1214	4	Cluster II	'SapC.'	cyan	#00FFFFFF	0.05846	0.9063	-0.1817	0.6902	-0.02602	0.9991	0.05831	0.9309	-0.7181	7.419e-24	-1.079	3.133e-38	0.03088	0.9101	-0.09695	0.9983
'2517156789'	Sphme2DRAFT_1215	4	Cluster II	'TonB-dependent receptor'	cyan	#00FFFFFF	-0.09634	0.9062	-0.5883	0.4147	-0.1195	0.9991	0.01479	0.9945	-1.026	5.941e-84	-1.523	3.98e-127	0.152	0.3127	-0.1524	0.2882
'2517156790'	Sphme2DRAFT_1216	4	Cluster II	'Beta-glucosidase-related glycosidases'	cyan	#00FFFFFF	0.05816	0.925	-0.1492	0.84	-0.1031	0.9991	0.08502	0.912	-0.5479	5.63e-15	-0.7445	3.404e-21	-0.164	0.1867	-0.09705	0.9983
'2517156791'	Sphme2DRAFT_1217	4	Cluster II	'Major Facilitator Superfamily.'	cyan	#00FFFFFF	0.1114	0.7988	-0.02576	0.9658	-0.1841	0.9991	0.2262	0.5987	-0.3565	4.794e-06	-0.523	4.392e-08	-0.03774	0.8883	-0.05585	0.9983
'2517156804'	Sphme2DRAFT_1230	4	Cluster II	'hypothetical protein'	cyan	#00FFFFFF	-0.4625	0.06085	-0.2057	0.3748	0.3464	0.3836	0.04707	0.8784	0.1425	0.3634	0.02008	0.9508	0.3686	0.007638	-0.1168	0.9983
'2517156805'	Sphme2DRAFT_1231	4	Cluster II	'hypothetical protein'	cyan	#00FFFFFF	-0.2672	0.2867	-0.04331	0.8802	0.4474	0.01864	0.1482	0.5176	0.1337	0.3512	0.05036	0.8286	0.3581	0.001348	-0.1288	0.9353
'2517156808'	Sphme2DRAFT_1234	4	Cluster II	'Sulfite reductase, alpha subunit (flavoprotein)'	cyan	#00FFFFFF	-1.506	2.505e-15	-0.4739	0.001125	-0.4078	0.07489	-0.2717	0.2016	0.602	1.671e-08	0.1245	0.5756	0.5393	1.228e-05	0.1189	0.9983
'2517156809'	Sphme2DRAFT_1235	4	Cluster II	'hypothetical protein'	cyan	#00FFFFFF	-1.467	0.007797	-0.5214	0.3106	-0.3246	0.9991	0.0546	0.9544	-0.08881	0.8367	-0.285	0.6684	0.24	0.7295	-0.1157	0.9983
'2517156851'	Sphme2DRAFT_1277	4	Cluster II	'hypothetical protein'	cyan	#00FFFFFF	0.574	NA	1.074	0.05819	0.9809	0.6975	0.38	NA	0.5438	0.3379	0.07537	0.9502	0.3861	0.6413	-0.3191	0.9983
'2517156982'	Sphme2DRAFT_1408	4	Cluster II	'Esterase/lipase'	cyan	#00FFFFFF	-0.3967	0.1278	-0.5652	0.005301	1.116	1.167e-07	0.133	0.702	1.546	8.527e-64	-0.1999	0.2801	2.005	3.05e-58	0.2234	0.7128
'2517157373'	Sphme2DRAFT_1799	4	Cluster II	'O-6-methylguanine DNA methyltransferase'	cyan	#00FFFFFF	-0.9082	0.001307	-0.5936	0.008447	-0.2755	0.9991	0.0144	0.9838	0.04192	0.8461	-0.008632	0.9873	-0.07848	0.8798	-0.01117	0.9983
'2517157374'	Sphme2DRAFT_1800	4	Cluster II	'hypothetical protein'	cyan	#00FFFFFF	-1.444	1.952e-10	-1.034	3.098e-08	-0.2607	0.9991	-0.4781	0.0476	-0.04425	0.7722	-0.223	0.2545	-0.003124	0.9938	-0.1191	0.9983
'2517157418'	Sphme2DRAFT_1844	4	Cluster II	'Zn-dependent hydrolases, including glyoxylases'	cyan	#00FFFFFF	-0.3992	0.1091	-0.9711	1.051e-08	1.44	4.435e-21	-0.0706	0.8419	1.978	7.497e-165	-0.2889	0.149	2.531	1.952e-144	0.1097	0.9983
'2517157543'	Sphme2DRAFT_1969	4	Cluster II	'Response regulator containing a CheY-like receiver domain and an HTH DNA-binding domain'	cyan	#00FFFFFF	0.3247	0.2263	0.07112	0.811	0.02808	0.9991	0.1447	0.5894	1.602	1.131e-16	-0.252	0.4891	1.781	5.931e-17	-0.02352	0.9983
'2517157544'	Sphme2DRAFT_1970	4	Cluster II	'hypothetical protein'	cyan	#00FFFFFF	0.09333	0.8626	-0.3641	0.1613	-0.04806	0.9991	-0.06899	0.8874	2.195	1.427e-14	-0.5765	0.301	2.345	2.789e-15	-0.02056	0.9983
'2517157545'	Sphme2DRAFT_1971	4	Cluster II	'hypothetical protein'	cyan	#00FFFFFF	0.02262	0.9578	-0.2135	0.387	-0.01894	0.9991	-0.1101	0.7393	1.862	1.997e-21	-0.2688	0.6077	2.011	1.475e-20	0.1125	0.9983
'2517157546'	Sphme2DRAFT_1972	4	Cluster II	'hypothetical protein'	cyan	#00FFFFFF	0.2322	0.4877	-0.2392	0.4748	-0.1134	0.9991	0.05823	0.9068	1.71	1.072e-14	-0.3363	0.5732	1.787	7.006e-12	-0.04338	0.9983
'2517157746'	Sphme2DRAFT_2172	4	Cluster II	'Predicted integral membrane protein'	cyan	#00FFFFFF	1.144	2.164e-11	0.3938	0.002004	0.1966	0.9991	-0.1908	0.2875	0.1005	0.7319	-0.3513	0.00069	0.3489	0.0009728	-0.1244	0.8237
'2517157767'	Sphme2DRAFT_2193	4	Cluster II	'Outer membrane receptor for monomeric catechols'	cyan	#00FFFFFF	-2.199	1.036e-42	-0.6176	3.571e-07	-0.4287	0.06525	-0.3298	0.08534	0.9101	1.12e-19	0.2266	0.1547	0.6781	2.306e-10	0.1339	0.9983
'2517157768'	Sphme2DRAFT_2194	4	Cluster II	'Uncharacterized iron-regulated protein'	cyan	#00FFFFFF	-1.702	1.512e-15	-0.7921	2.328e-06	-0.444	0.2196	-0.4169	0.05812	0.8911	8.021e-17	0.1375	0.4959	0.7638	1.091e-10	0.1476	0.9983
'2517157769'	Sphme2DRAFT_2195	4	Cluster II	'hypothetical protein'	cyan	#00FFFFFF	-1.198	3.424e-07	-0.498	0.01343	-0.341	0.8543	-0.1861	0.5826	0.9278	4.588e-14	0.07947	0.8056	0.7103	3.054e-06	0.213	0.8014
'2517157814'	Sphme2DRAFT_2240	4	Cluster II	'hypothetical protein'	cyan	#00FFFFFF	-0.05658	0.8719	0.0549	0.8766	0.3393	0.9727	0.1635	0.5987	0.3608	0.1524	-0.01655	0.9724	0.3612	0.05971	-0.1426	0.9983
'2517157817'	Sphme2DRAFT_2243	4	Cluster II	'Domain of unknown function (DUF3315).'	cyan	#00FFFFFF	-0.3319	0.2372	-0.1672	0.5586	0.2819	0.9991	0.1294	0.6736	0.1128	0.6714	-0.02257	0.9559	0.2597	0.2121	-0.1446	0.9983
'2517158006'	Sphme2DRAFT_2432	4	Cluster II	'TonB-dependent siderophore receptor'	cyan	#00FFFFFF	-1.141	1.874e-07	-0.3856	0.05712	-0.1053	0.9991	-0.2306	0.411	0.8679	7.953e-18	0.3246	0.03552	0.6525	1.996e-07	0.1124	0.9983
'2517158444'	Sphme2DRAFT_2870	4	Cluster II	'hypothetical protein'	cyan	#00FFFFFF	-1.575	8.378e-09	-0.8011	0.0007644	-0.349	0.9991	-0.2549	0.537	0.6488	5.421e-07	0.1926	0.499	0.6048	0.0005507	0.2174	0.8237
'2517158445'	Sphme2DRAFT_2871	4	Cluster II	'hypothetical protein'	cyan	#00FFFFFF	-1.446	1.535e-10	-0.6245	0.001311	-0.2634	0.9991	-0.1656	0.5746	0.7114	2.714e-14	0.2327	0.1763	0.4979	0.0004475	0.0987	0.9983
'2517158446'	Sphme2DRAFT_2872	4	Cluster II	'TonB-dependent siderophore receptor'	cyan	#00FFFFFF	-1.665	1.091e-24	-0.5945	3.35e-06	-0.1971	0.9991	-0.1334	0.5163	0.5958	4.871e-10	0.2323	0.1438	0.4571	4.413e-05	0.09133	0.9983
'2517155582'	Sphme2DRAFT_0008	5	Cluster III	'Hpt domain.'	blue	#0000FFFF	-1.591	8.362e-10	0.4869	0.005453	0.05239	0.9991	0.3517	0.09259	-1.729	1.364e-45	-0.1787	0.26	-0.1963	0.3385	0.04179	0.9983
'2517155686'	Sphme2DRAFT_0112	5	Cluster III	'hypothetical protein'	blue	#0000FFFF	-0.9741	0.0004693	0.7872	0.0001032	0.3503	0.9549	0.4541	0.09259	-1.482	1.293e-53	-0.0477	0.8765	-0.06991	0.8019	0.00363	0.9983
'2517155700'	Sphme2DRAFT_0126	5	Cluster III	'diguanylate cyclase (GGDEF) domain'	blue	#0000FFFF	-1.488	3.447e-12	0.3708	0.01399	0.01822	0.9991	0.09069	0.657	-1.586	2.146e-90	-0.2011	0.1655	-0.0476	0.8587	0.05983	0.9983
'2517155701'	Sphme2DRAFT_0127	5	Cluster III	'FOG: GAF domain'	blue	#0000FFFF	-1.361	8.342e-10	0.5289	0.005874	0.09139	0.9991	0.3047	0.2637	-1.769	6.798e-58	-0.09467	0.7212	-0.01956	0.9592	0.07506	0.9983
'2517155843'	Sphme2DRAFT_0269	5	Cluster III	'diguanylate cyclase (GGDEF) domain'	blue	#0000FFFF	-1.565	3.821e-13	0.3012	0.03283	0.01414	0.9991	0.1392	0.4486	-1.522	3.052e-82	-0.1153	0.5489	0.05149	0.8276	0.1383	0.9353
'2517155864'	Sphme2DRAFT_0290	5	Cluster III	'diguanylate cyclase (GGDEF) domain'	blue	#0000FFFF	-1.45	7.123e-11	0.335	0.06262	0.09677	0.9991	0.2387	0.2774	-1.623	5.484e-67	-0.1922	0.2454	-0.06142	0.8166	0.08566	0.9983
'2517156020'	Sphme2DRAFT_0446	5	Cluster III	'Predicted ATPase'	blue	#0000FFFF	-1.364	1.327e-09	0.3468	0.01108	0.05301	0.9991	0.004802	0.9903	-1.414	6.008e-57	-0.1187	0.5193	0.171	0.3073	0.06965	0.9983
'2517156104'	Sphme2DRAFT_0530	5	Cluster III	'hypothetical protein'	blue	#0000FFFF	-1.488	6.985e-14	0.3109	0.03859	0.04864	0.9991	0.07836	0.7446	-1.348	5.884e-50	-0.1365	0.5329	0.05217	0.848	0.05974	0.9983
'2517156235'	Sphme2DRAFT_0661	5	Cluster III	'diguanylate cyclase (GGDEF) domain'	blue	#0000FFFF	-1.653	3.895e-12	0.3369	0.1903	0.03212	0.9991	0.2953	0.3652	-1.918	1.492e-64	-0.2533	0.1438	-0.2687	0.3171	0.0416	0.9983
'2517156236'	Sphme2DRAFT_0662	5	Cluster III	'uncharacterized domain HDIG'	blue	#0000FFFF	-1.445	4.895e-11	0.2688	0.2376	-0.02877	0.9991	0.1618	0.516	-1.519	2.043e-52	-0.1712	0.3161	-0.1265	0.6408	0.08471	0.9983
'2517156326'	Sphme2DRAFT_0752	5	Cluster III	'Response regulator containing CheY-like receiver, AAA-type ATPase, and DNA-binding domains'	blue	#0000FFFF	-0.8996	1.11e-05	1.052	1.5e-14	0.34	0.2433	0.1226	0.5826	-1.371	7.813e-55	0.2198	0.1554	0.2869	0.08233	-0.03142	0.9983
'2517156327'	Sphme2DRAFT_0753	5	Cluster III	'Chemotaxis protein	blue	#0000FFFF	-0.9937	1.189e-05	1.002	1.603e-10	0.2348	0.9991	0.2008	0.4177	-1.324	1.761e-44	0.2671	0.05629	0.354	0.008225	0.0255	0.9983
'2517156454'	Sphme2DRAFT_0880	5	Cluster III	'Flagellin and related hook-associated proteins'	blue	#0000FFFF	-1.454	2.575e-24	0.2296	0.1622	-0.08509	0.9991	-0.05409	0.8242	-1.812	1.171e-185	-0.204	0.03579	-0.2869	0.006295	0.006023	0.9983
'2517156455'	Sphme2DRAFT_0881	5	Cluster III	'Flagellin and related hook-associated proteins'	blue	#0000FFFF	-1.377	6.835e-17	0.1507	0.5064	-0.0875	0.9991	-0.1321	0.5997	-1.745	1.417e-187	-0.1867	0.06411	-0.1583	0.4562	-0.0097	0.9983
'2517156456'	Sphme2DRAFT_0882	5	Cluster III	'Flagellin and related hook-associated proteins'	blue	#0000FFFF	-1.917	8.281e-39	0.21	0.2467	-0.07884	0.9991	-0.105	0.6517	-2.081	9.187e-96	-0.3286	0.0001002	-0.3857	0.0005985	-0.06747	0.9983
'2517156473'	Sphme2DRAFT_0899	5	Cluster III	'Response regulator containing CheY-like receiver, AAA-type ATPase, and DNA-binding domains'	blue	#0000FFFF	-1.264	3.254e-06	0.7269	1.571e-05	0.2113	0.9991	0.3431	0.1708	-1.374	2.263e-44	0.1098	0.6327	0.08314	0.7319	0.1032	0.9983
'2517156521'	Sphme2DRAFT_0947	5	Cluster III	'Flp pilus assembly protein TadC'	blue	#0000FFFF	-1.236	4.842e-09	0.6398	3.687e-06	0.06724	0.9991	-0.09646	0.6444	-1.337	6.411e-52	0.1536	0.3649	0.2157	0.249	0.1248	0.9983
'2517156522'	Sphme2DRAFT_0948	5	Cluster III	'Flp pilus assembly protein TadB'	blue	#0000FFFF	-1.184	5.012e-07	0.6218	4.858e-06	0.1244	0.9991	0.008577	0.9811	-1.427	7.075e-46	0.1207	0.5731	0.1228	0.6441	0.04001	0.9983
'2517156527'	Sphme2DRAFT_0953	5	Cluster III	'Flp pilus assembly protein, protease CpaA'	blue	#0000FFFF	-1.344	2.586e-09	0.658	1.764e-05	0.125	0.9991	0.3485	0.07576	-1.66	3.792e-66	0.02275	0.9446	0.04519	0.8773	0.06115	0.9983
'2517156682'	Sphme2DRAFT_1108	5	Cluster III	'hypothetical protein'	blue	#0000FFFF	-2.178	3.987e-21	0.6024	2.839e-05	0.1669	0.9991	0.2085	0.2681	-2.228	6.533e-98	0.07268	0.7575	-0.0006033	0.9974	0.03912	0.9983
'2517156683'	Sphme2DRAFT_1109	5	Cluster III	'Protein of unknown function (DUF1153).'	blue	#0000FFFF	-2.14	1.582e-24	0.5633	0.001124	0.1559	0.9991	0.3548	0.05062	-2.382	5.697e-102	-0.04358	0.8745	-0.2209	0.3324	0.08827	0.9983
'2517157043'	Sphme2DRAFT_1469	5	Cluster III	'diguanylate cyclase (GGDEF) domain'	blue	#0000FFFF	-1.563	4.26e-16	0.3407	0.03611	0.05954	0.9991	0.3192	0.08166	-1.959	1.506e-142	-0.2226	0.05857	-0.172	0.307	0.09016	0.9983
'2517157273'	Sphme2DRAFT_1699	5	Cluster III	'diguanylate cyclase (GGDEF) domain'	blue	#0000FFFF	-1.448	4.318e-11	0.4202	0.003267	0.03775	0.9991	0.1349	0.5273	-1.407	6.224e-56	0.002441	0.9948	0.101	0.6718	0.1489	0.8142
'2517157337'	Sphme2DRAFT_1763	5	Cluster III	'Predicted pyridoxal phosphate-dependent enzyme apparently involved in regulation of cell wall biogenesis'	blue	#0000FFFF	-1.357	1.451e-08	0.7188	2.351e-05	0.2391	0.9991	0.3003	0.2222	-1.473	2.145e-48	0.1061	0.6359	0.05654	0.8587	0.1019	0.9983
'2517157464'	Sphme2DRAFT_1890	5	Cluster III	'hypothetical protein'	blue	#0000FFFF	-0.8076	0.0221	0.9138	0.003312	0.3092	0.9991	0.7293	0.07341	-1.097	2.35e-14	0.1162	0.7414	-0.307	0.5329	0.1237	0.9983
'2517157541'	Sphme2DRAFT_1967	5	Cluster III	'Uncharacterized protein conserved in bacteria'	blue	#0000FFFF	-2.089	1.229e-22	-0.4124	0.04759	-0.05067	0.9991	0.1104	0.7436	-1.75	7.882e-51	-0.6523	1.721e-05	-0.4806	0.00263	-0.02038	0.9983
'2517157571'	Sphme2DRAFT_1997	5	Cluster III	'N-acetylmuramoyl-L-alanine amidase'	blue	#0000FFFF	-1.705	4.025e-29	0.1414	0.4276	-0.1642	0.9991	0.1835	0.3751	-1.426	4.92e-82	-0.2231	0.2094	-0.4422	3.721e-05	0.09259	0.9983
'2517157591'	Sphme2DRAFT_2017	5	Cluster III	'hypothetical protein'	blue	#0000FFFF	-2.269	1.933e-31	0.2406	0.1481	-0.002071	0.9991	0.07731	0.7623	-2.113	3.291e-119	-0.2063	0.2952	-0.4744	4.616e-05	0.03594	0.9983
'2517157764'	Sphme2DRAFT_2190	5	Cluster III	'Flp pilus assembly protein TadG'	blue	#0000FFFF	-1.822	4.88e-13	0.1185	0.6798	-0.04651	0.9991	0.01558	0.9691	-1.435	1.745e-33	0.03184	0.9382	0.1153	0.717	0.147	0.9983
'2517157765'	Sphme2DRAFT_2191	5	Cluster III	'Flp pilus assembly protein TadG'	blue	#0000FFFF	-1.813	3.802e-13	0.1407	0.5917	-0.01753	0.9991	0.005542	0.9926	-1.584	6.91e-54	-0.05029	0.885	0.08317	0.7815	0.231	0.4627
'2517157766'	Sphme2DRAFT_2192	5	Cluster III	'Flp pilus assembly protein TadG'	blue	#0000FFFF	-1.933	1.661e-15	0.1589	0.4402	-0.06518	0.9991	-0.08748	0.7337	-1.573	3.264e-80	-0.1605	0.2809	0.003652	0.9938	0.1675	0.4788
'2517157829'	Sphme2DRAFT_2255	5	Cluster III	'hypothetical protein'	blue	#0000FFFF	-3.557	8.79e-35	0.1708	0.5617	-0.2952	0.9991	0.1015	0.783	-3.516	3.144e-139	0.03567	0.9459	-0.9458	7.841e-12	0.3778	0.0593
'2517157830'	Sphme2DRAFT_2256	5	Cluster III	'hypothetical protein'	blue	#0000FFFF	-3.817	6.145e-36	-0.2324	0.496	-0.3725	0.9991	-0.05525	0.9018	-2.881	4.15e-109	0.06907	0.8981	-0.7706	4.402e-08	0.2346	0.4627
'2517157874'	Sphme2DRAFT_2300	5	Cluster III	'hypothetical protein'	blue	#0000FFFF	-2.144	1.181e-11	-0.1132	0.7817	-0.1567	0.9991	-0.2189	0.5867	-1.643	9.093e-32	-0.1468	0.5962	0.1688	0.6814	0.01765	0.9983
'2517158106'	Sphme2DRAFT_2532	5	Cluster III	'Signal transduction histidine kinase'	blue	#0000FFFF	-1.298	4.438e-08	0.4915	0.001624	-0.02885	0.9991	0.1812	0.4435	-1.482	8.581e-64	-0.04641	0.8664	-0.124	0.606	0.1136	0.9983
'2517158153'	Sphme2DRAFT_2579	5	Cluster III	'Response regulator containing CheY-like receiver domain and AraC-type DNA-binding domain'	blue	#0000FFFF	-1.246	3.271e-07	0.4022	0.02105	0.1706	0.9991	-0.04489	0.8864	-1.452	1.916e-49	-0.1674	0.3995	0.1785	0.5039	0.06996	0.9983
'2517158154'	Sphme2DRAFT_2580	5	Cluster III	'Chemotaxis response regulator containing a CheY-like receiver domain and a methylesterase domain'	blue	#0000FFFF	-1.156	8.539e-06	0.551	0.001687	0.2406	0.9991	0.3579	0.138	-1.514	6.794e-49	-0.02192	0.943	0.03307	0.9255	0.09322	0.9983
'2517158155'	Sphme2DRAFT_2581	5	Cluster III	'Methylase of chemotaxis methyl-accepting proteins'	blue	#0000FFFF	-1.354	2.172e-08	0.4551	0.0173	0.06451	0.9991	0.148	0.5774	-1.627	8.287e-65	-0.05079	0.8637	-0.03887	0.9028	0.05494	0.9983
'2517158164'	Sphme2DRAFT_2590	5	Cluster III	'hypothetical protein'	blue	#0000FFFF	-1.731	2.094e-13	0.2479	0.1383	0.06818	0.9991	0.07344	0.7666	-1.798	2.901e-87	-0.21	0.1546	0.1142	0.6632	0.07348	0.9983
'2517158318'	Sphme2DRAFT_2744	5	Cluster III	'ATPases involved in chromosome partitioning'	blue	#0000FFFF	-1.23	2.612e-09	0.3329	0.01286	0.1796	0.9991	0.1205	0.5469	-1.492	5.195e-61	-0.1939	0.1367	0.1255	0.5482	0.1129	0.9983
'2517158319'	Sphme2DRAFT_2745	5	Cluster III	'hypothetical protein'	blue	#0000FFFF	-1.024	0.0002512	0.4842	0.02747	0.2457	0.9991	0.4252	0.08534	-1.686	1.638e-65	-0.2292	0.08473	-0.03831	0.9182	-0.003483	0.9983
'2517158320'	Sphme2DRAFT_2746	5	Cluster III	'Sporulation related domain.'	blue	#0000FFFF	-0.9959	0.0001417	0.5473	0.0118	0.283	0.9991	0.5898	0.007668	-1.571	3.737e-66	-0.08294	0.6997	-0.03576	0.9363	0.07279	0.9983
'2517158529'	Sphme2DRAFT_2955	5	Cluster III	'Surface antigen'	blue	#0000FFFF	-2.227	8.604e-30	0.252	0.09736	0.09308	0.9991	0.2116	0.2113	-2.808	2.095e-100	-0.4659	0.002872	-0.2514	0.1406	0.1734	0.4818
'2517158532'	Sphme2DRAFT_2958	5	Cluster III	'hypothetical protein'	blue	#0000FFFF	-1.946	1.45e-14	0.2825	0.3371	0.17	0.9991	0.5961	0.02983	-2.556	8.911e-122	-0.3555	0.01528	-0.3068	0.1228	0.1587	0.9983
'2517158600'	Sphme2DRAFT_3026	5	Cluster III	'Flp pilus assembly protein, pilin Flp'	blue	#0000FFFF	-2.024	1.91e-11	0.007565	0.9869	-0.03331	0.9991	0.04224	0.9323	-1.628	1.204e-75	0.2961	0.6452	0.2417	0.1971	0.6773	0.0267
'2517158601'	Sphme2DRAFT_3027	5	Cluster III	'Flp pilus assembly protein, pilin Flp'	blue	#0000FFFF	-2.497	1.338e-19	-0.2322	0.32	-0.1321	0.9991	-0.08114	0.7933	-2.186	7.962e-89	-0.3586	0.01645	0.04402	0.9028	0.05991	0.9983
'2517158844'	Sphme2DRAFT_3270	5	Cluster III	'Flp pilus assembly protein TadG'	blue	#0000FFFF	-1.89	9.797e-22	0.03211	0.8961	-0.108	0.9991	0.07056	0.7282	-1.949	7.996e-130	-0.3603	0.0004205	-0.09748	0.6371	0.1408	0.8237
'2517158845'	Sphme2DRAFT_3271	5	Cluster III	'TadE-like protein.'	blue	#0000FFFF	-2.026	3.535e-17	-0.014	0.9688	-0.1	0.9991	0.05696	0.8358	-2.036	2.206e-102	-0.3736	0.005442	-0.1463	0.5315	0.08154	0.9983
'2517158846'	Sphme2DRAFT_3272	5	Cluster III	'hypothetical protein'	blue	#0000FFFF	-1.918	1.952e-10	0.08524	0.8006	-0.1635	0.9991	0.0817	0.8171	-1.867	1.201e-80	-0.3722	0.004732	-0.2003	0.3209	0.1957	0.5339
'2517158904'	Sphme2DRAFT_3330	5	Cluster III	'hypothetical protein'	blue	#0000FFFF	-1.546	4.437e-08	0.06774	0.8388	-0.0531	0.9991	-0.1183	0.6964	-1.599	1.035e-56	-0.3683	0.00519	0.2644	0.2747	0.08472	0.9983
'2517158907'	Sphme2DRAFT_3333	5	Cluster III	'Carbohydrate-selective porin'	blue	#0000FFFF	-2.007	9.666e-20	0.2278	0.3716	-0.1137	0.9991	0.18	0.5486	-1.491	2.712e-35	-0.2489	0.2094	-0.3348	0.1111	0.03395	0.9983
'2517158982'	Sphme2DRAFT_3408	5	Cluster III	'hypothetical protein'	blue	#0000FFFF	-1.826	1.45e-14	0.1358	0.5774	0.1208	0.9991	0.02336	0.9436	-1.904	2.283e-94	-0.4126	0.0004608	-0.003041	0.9938	0.06664	0.9983
'2517157695'	Sphme2DRAFT_2121	3		'methylisocitrate lyase'	green	#00FF00FF	-2.554	6.621e-40	-3.429	1.357e-104	0.01583	0.9991	-0.284	0.1548	-2.892	1.717e-92	-3.779	2.333e-130	0.1682	0.3634	0.01485	0.9983
'2517157696'	Sphme2DRAFT_2122	3		'2-methylcitrate synthase/citrate synthase II'	green	#00FF00FF	-2.607	2.408e-49	-3.576	6.596e-95	0.06044	0.9991	-0.1895	0.2928	-3.17	1.573e-115	-4.152	3.896e-149	0.08857	0.6484	0.00244	0.9983
'2517157697'	Sphme2DRAFT_2123	3		'probable AcnD-accessory protein PrpF'	green	#00FF00FF	-2.783	1.827e-50	-3.647	1.006e-87	-0.00617	0.9991	-0.08479	0.6523	-3.327	3.785e-166	-4.29	7.08e-139	0.04702	0.8139	-0.01105	0.9983
'2517157698'	Sphme2DRAFT_2124	3		'2-methylisocitrate dehydratase, Fe/S-dependent'	green	#00FF00FF	-2.812	5.817e-71	-3.723	5.078e-84	-0.05936	0.9991	-0.182	0.2962	-3.248	4.322e-112	-4.409	2.623e-130	0.0803	0.6742	0.003156	0.9983
'2517157699'	Sphme2DRAFT_2125	3		'hypothetical protein'	green	#00FF00FF	-2.72	6.789e-52	-3.572	5.254e-90	-0.03785	0.9991	-0.06537	0.7696	-3.342	6.345e-95	-4.398	3.331e-190	-0.07894	0.7051	-0.07785	0.9983
'2517156625'	Sphme2DRAFT_1051	5		'3-hydroxyisobutyrate dehydrogenase'	blue	#0000FFFF	0.1179	0.7745	-0.7608	0.0003164	0.2761	0.9991	0.2906	0.3226	-1.257	3.653e-29	-1.599	8.446e-40	-0.04914	0.9034	-0.1337	0.9983
'2517156626'	Sphme2DRAFT_1052	5		'Acyl-CoA dehydrogenases'	blue	#0000FFFF	-0.3521	0.2015	-1.075	5.09e-12	0.05373	0.9991	-0.2911	0.1476	-1.37	5.579e-49	-1.731	4.68e-73	0.1405	0.5852	-0.1398	0.9983
'2517156627'	Sphme2DRAFT_1053	5		'hypothetical protein'	blue	#0000FFFF	-0.1888	0.6274	-0.8662	3.803e-07	0.1331	0.9991	-0.1714	0.4486	-1.552	7.394e-72	-1.858	2.024e-70	0.1012	0.6883	-0.1274	0.9983
'2517156628'	Sphme2DRAFT_1054	5		'methylmalonic acid semialdehyde dehydrogenase'	blue	#0000FFFF	-1.041	7.297e-09	-1.7	2.879e-41	0.01756	0.9991	-0.07316	0.7693	-1.825	9.591e-86	-2.063	3.701e-87	0.02006	0.9517	-0.1601	0.9824
'2517156824'	Sphme2DRAFT_1250	5		'peroxiredoxin, Ohr subfamily'	blue	#0000FFFF	-1.623	1.846e-18	-0.6918	1.15e-07	-0.1693	0.9991	-1.763	2.787e-47	-1.099	2.105e-33	-0.2872	0.003603	-0.01892	0.9526	-1.069	1.055e-64
'2517156861'	Sphme2DRAFT_1287	5		'Uncharacterized conserved small protein'	blue	#0000FFFF	-1.452	6.535e-12	-1.041	4.703e-10	0.04442	0.9991	0.03697	0.9076	-1.527	2.073e-72	-0.6932	2.001e-10	0.05719	0.8647	0.0543	0.9983
'2517156862'	Sphme2DRAFT_1288	5		'Outer membrane cobalamin receptor protein'	blue	#0000FFFF	-1.566	5.822e-38	-1.135	1.893e-25	-0.05037	0.9991	-0.01999	0.9328	-1.538	3.785e-166	-0.7679	2.493e-26	-0.1163	0.4905	0.01981	0.9983
'2517156915'	Sphme2DRAFT_1341	5		'hypothetical protein'	blue	#0000FFFF	-1.542	8.979e-13	-1.776	7.861e-18	-0.5534	0.04704	-0.5711	0.003237	-0.8578	4.976e-22	-1.436	7.228e-41	-0.09071	0.7344	-0.1122	0.9983
'2517157213'	Sphme2DRAFT_1639	5		'Transcriptional regulators'	blue	#0000FFFF	-1.909	1.674e-27	-1.006	3.766e-17	-1.278	5.732e-23	-0.3739	0.01386	-2.038	1.84e-207	-0.6721	3.365e-14	-1.53	3.581e-63	-0.1763	0.07108
'2517157925'	Sphme2DRAFT_2351	5		'Enoyl-CoA hydratase/carnithine racemase'	blue	#0000FFFF	-0.1919	NA	-1.518	NA	-0.2124	0.9991	-0.6448	0.5444	-0.6488	NA	-0.4734	NA	-0.1205	NA	0.2831	0.9983
'2517157926'	Sphme2DRAFT_2352	5		'Predicted aminoglycoside phosphotransferase'	blue	#0000FFFF	-0.6043	0.2397	-0.9184	0.04064	-0.2768	0.9991	-0.62	0.4383	-0.7579	0.1985	-0.9344	0.1909	0.1157	0.9492	-0.3549	0.9983
'2517157928'	Sphme2DRAFT_2354	5		'Acyl-CoA dehydrogenases'	blue	#0000FFFF	-0.9003	0.08772	-1.189	0.008334	-0.1449	0.9991	-0.491	0.5088	-0.7817	0.1605	-1.004	0.1147	0.4381	0.7674	-0.1878	0.9983
'2517157929'	Sphme2DRAFT_2355	5		'Dehydrogenases with different specificities (related to short-chain alcohol dehydrogenases)'	blue	#0000FFFF	-0.4979	0.3545	-1.046	0.02147	-0.02687	0.9991	-0.305	0.7217	-0.9481	0.09496	-1.084	0.1248	0.2931	0.8587	-0.3952	0.9983
'2517157930'	Sphme2DRAFT_2356	5		'Acyl-CoA dehydrogenases'	blue	#0000FFFF	-1.034	0.1299	-1.552	0.01875	-0.1769	0.9991	-0.8504	0.4396	-1.243	0.03329	-1.384	0.05882	0.2632	0.8947	-0.4824	0.9983
'2517158391'	Sphme2DRAFT_2817	5		'Carbohydrate-selective porin, OprB family.'	blue	#0000FFFF	-0.154	0.649	-1.156	9.157e-11	1.314	1.65e-17	0.1897	0.4781	0.4308	6.841e-07	-0.7928	2.9e-12	1.218	5.602e-34	-0.0313	0.9983
'2517158392'	Sphme2DRAFT_2818	5		'Mn2+ and Fe2+ transporters of the NRAMP family'	blue	#0000FFFF	0.1359	0.574	-0.9014	9.404e-11	1.062	2.437e-18	0.1577	0.4492	0.4374	1.411e-09	-0.6417	2.001e-10	0.9136	4.055e-19	-0.06162	0.9983
'2517158432'	Sphme2DRAFT_2858	5		'NAD-dependent aldehyde dehydrogenases'	blue	#0000FFFF	0.2313	0.4095	-0.9551	2.251e-07	0.5188	0.3126	-0.2593	0.444	-0.5029	1.668e-05	-1.667	7.571e-50	0.9146	2.1e-14	-0.02455	0.9983
'2517158997'	Sphme2DRAFT_3423	5		'Transcriptional regulators'	blue	#0000FFFF	-1.453	6.729e-11	-0.979	3.249e-08	-0.2444	0.9991	0.2054	0.4181	-1.341	6.394e-51	-0.9008	4.025e-15	-0.4598	0.0008497	-0.1147	0.9983
