# Supplementary material for: Complex general stress response regulation in Sphingomonas melonis Fr1 revealed by transcriptional analyses
Source: Sci Rep. 2019 Jun 28;9:9404. doi: 10.1038/s41598-019-45788-7 (PMC6599016; doi:10.1038/s41598-019-45788-7)
Supplement: Supplementary file 7 — Table S6 [file 41598_2019_45788_MOESM7_ESM.xlsx]

## Sheet: Data corresponding to Fig. 5
Identifier	Transcript ID	ClusterID	Cluster I-III		ClusterColor	ColorHexCode	log2 ratio ΔecfG vs WT (stress mix)	fdr ΔecfG vs WT (stress mix)	log2 ratio ΔphyR vs WT( stress mix)	fdr ΔphyR vs WT (stress mix)	log2 ratio ΔsdrG vs WT (stress mix)	fdr ΔsdrG vs WT (stress mix)	log2 ratio ΔpakA-G vs WT (stress mix)	fdr ΔpakA-G vs WT (stress mix)
'2517155607'	Sphme2DRAFT_0033	1	Cluster I	'Membrane proteins related to metalloendopeptidases'	red	#FF0000FF	-3.516	2.503e-19	-2.93	1.692e-15	-1.048	0.009052	-1.627	7.015e-06
'2517155608'	Sphme2DRAFT_0034	1	Cluster I	'Uncharacterized protein conserved in bacteria'	red	#FF0000FF	-2.761	1.172e-32	-2.256	1.307e-22	-0.7294	0.00567	-1.184	2.576e-07
'2517155617'	Sphme2DRAFT_0043	1	Cluster I	'hypothetical protein'	red	#FF0000FF	0.04584	0.9422	-0.1755	0.6978	-0.9928	0.02034	-0.3048	0.6487
'2517155646'	Sphme2DRAFT_0072	1	Cluster I	'cAMP-binding proteins - catabolite gene activator and regulatory subunit of cAMP-dependent protein kinases'	red	#FF0000FF	-3.074	3.239e-35	-2.538	1.112e-25	-0.448	0.1274	-0.931	0.0001043
'2517155672'	Sphme2DRAFT_0098	1	Cluster I	'hypothetical protein'	red	#FF0000FF	-3.462	8.555e-42	-3.073	9.094e-35	-1.239	9.611e-06	-1.626	2.76e-09
'2517155714'	Sphme2DRAFT_0140	1	Cluster I	'Predicted outer membrane lipoprotein'	red	#FF0000FF	-2.278	1.321e-12	-2.3	6.874e-12	-2.144	1.99e-10	-1.884	1.742e-08
'2517155724'	Sphme2DRAFT_0150	1	Cluster I	'Uncharacterized protein conserved in bacteria'	red	#FF0000FF	-2.165	8.596e-15	-2.129	4.481e-14	-1.628	2.127e-08	-1.725	9.015e-10
'2517155736'	Sphme2DRAFT_0162	1	Cluster I	'Transposase and inactivated derivatives'	red	#FF0000FF	-2.173	2.95e-29	-2.203	3.859e-29	-1.934	2.533e-21	-2.128	7.746e-27
'2517155772'	Sphme2DRAFT_0198	1	Cluster I	'hypothetical protein'	red	#FF0000FF	-2.428	1.516e-22	-2.3	2.449e-20	-1.502	2.605e-09	-1.59	5.365e-11
'2517156070'	Sphme2DRAFT_0496	1	Cluster I	'Dehydrogenases (flavoproteins)'	red	#FF0000FF	-2.065	2.284e-10	-1.761	3.505e-08	-1.073	0.0003743	-1.173	0.0001314
'2517156071'	Sphme2DRAFT_0497	1	Cluster I	'2-polyprenyl-3-methyl-5-hydroxy-6-metoxy-1,4-benzoquinol methylase'	red	#FF0000FF	-2.975	1.855e-27	-2.505	3.067e-23	-1.15	1.653e-05	-1.382	3.469e-07
'2517156072'	Sphme2DRAFT_0498	1	Cluster I	'Predicted naringenin-chalcone synthase'	red	#FF0000FF	-3.18	1.812e-55	-2.617	1.736e-39	-1.04	1.142e-06	-1.25	4.018e-10
'2517156087'	Sphme2DRAFT_0513	1	Cluster I	'PAS domain S-box'	red	#FF0000FF	0.1957	0.194	0.1211	0.5091	0.02688	0.9165	-3.809	6.076e-163
'2517156100'	Sphme2DRAFT_0526	1	Cluster I	'hypothetical protein'	red	#FF0000FF	-2.354	8.641e-28	-2.208	1.122e-22	-1.397	1.86e-09	-1.493	2.122e-12
'2517156119'	Sphme2DRAFT_0545	1	Cluster I	'Predicted permease'	red	#FF0000FF	-1.906	5.659e-14	-1.801	6.957e-13	-1.237	5.886e-06	-1.431	1.341e-08
'2517156170'	Sphme2DRAFT_0596	1	Cluster I	'Protein of unknown function (DUF1176).'	red	#FF0000FF	-1.628	4.94e-11	-1.648	9.579e-11	-1.285	4.663e-06	-1.388	2.129e-07
'2517156198'	Sphme2DRAFT_0624	1	Cluster I	'hypothetical protein'	red	#FF0000FF	-1.789	5.481e-08	-2.413	1.136e-13	-1.454	3.128e-05	-1.855	2.972e-08
'2517156199'	Sphme2DRAFT_0625	1	Cluster I	'hypothetical protein'	red	#FF0000FF	-1.664	3.479e-10	-2.318	1.55e-18	-1.403	6.412e-07	-1.793	1.697e-11
'2517156202'	Sphme2DRAFT_0628	1	Cluster I	'Outer membrane protein V'	red	#FF0000FF	-2.759	1.782e-35	-2.251	1.054e-26	-0.3739	0.1996	-0.7304	0.001124
'2517156257'	Sphme2DRAFT_0683	1	Cluster I	'hypothetical protein'	red	#FF0000FF	-2.052	9.777e-22	-1.606	2.221e-13	-0.3908	0.1636	-0.5241	0.02965
'2517156263'	Sphme2DRAFT_0689	1	Cluster I	'Uncharacterized protein involved in outer membrane biogenesis'	red	#FF0000FF	-2.001	6.823e-13	-2.201	2.45e-15	-1.556	4.845e-07	-1.893	3.377e-11
'2517156273'	Sphme2DRAFT_0699	1	Cluster I	'hypothetical protein'	red	#FF0000FF	-2.484	4.907e-28	-2.173	7.457e-22	-1.57	5.296e-12	-1.671	6.266e-14
'2517156317'	Sphme2DRAFT_0743	1	Cluster I	'Predicted glycosylase'	red	#FF0000FF	-1.604	8.852e-10	-1.685	2.28e-10	-1.216	1.386e-05	-1.6	1.467e-09
'2517156625'	Sphme2DRAFT_1051	1	Cluster I	'3-hydroxyisobutyrate dehydrogenase'	red	#FF0000FF	-1.204	7.49e-08	-1.372	6.029e-10	-1.368	1.142e-07	-1.567	1.818e-11
'2517156626'	Sphme2DRAFT_1052	1	Cluster I	'Acyl-CoA dehydrogenases'	red	#FF0000FF	-1.401	4.082e-11	-1.526	7.925e-13	-1.1	3.211e-06	-1.415	3.158e-11
'2517156627'	Sphme2DRAFT_1053	1	Cluster I	'hypothetical protein'	red	#FF0000FF	-1.769	1.947e-11	-1.841	8.857e-11	-1.307	9.47e-06	-1.697	1.757e-10
'2517156636'	Sphme2DRAFT_1062	1	Cluster I	'hypothetical protein'	red	#FF0000FF	-2.171	2.665e-11	-1.948	5.662e-09	-1.44	3.278e-06	-1.676	5.428e-07
'2517156670'	Sphme2DRAFT_1096	1	Cluster I	'Predicted membrane protein'	red	#FF0000FF	-1.609	8.512e-17	-1.662	3.907e-17	-0.9727	1.86e-05	-1.278	1.891e-10
'2517156672'	Sphme2DRAFT_1098	1	Cluster I	'hypothetical protein'	red	#FF0000FF	-2.215	4.013e-28	-1.87	5.639e-20	-1.042	3.188e-06	-1.302	8.165e-11
'2517156675'	Sphme2DRAFT_1101	1	Cluster I	'DNA ligase D'	red	#FF0000FF	-2.41	8.387e-16	-2.341	5.488e-16	-1.121	0.000266	-1.582	4.338e-08
'2517156676'	Sphme2DRAFT_1102	1	Cluster I	'Ku protein, prokaryotic'	red	#FF0000FF	-3.564	6.567e-39	-3.188	2.09e-33	-1.337	2.191e-07	-1.574	1.128e-10
'2517156821'	Sphme2DRAFT_1247	1	Cluster I	'methionine-R-sulfoxide reductase'	red	#FF0000FF	-1.571	3.89e-07	-1.537	9.074e-07	-1.272	0.0001361	-1.403	7.643e-06
'2517156841'	Sphme2DRAFT_1267	1	Cluster I	'D-xylulose kinase'	red	#FF0000FF	-0.2335	0.7631	-0.3523	0.6088	-0.2207	0.7282	-0.2782	0.6798
'2517156846'	Sphme2DRAFT_1272	1	Cluster I	'Na+/H+ antiporter NhaA'	red	#FF0000FF	-2.459	1.331e-19	-2.27	5.902e-17	-1.837	7.532e-11	-1.646	1.467e-09
'2517156868'	Sphme2DRAFT_1294	1	Cluster I	'Uncharacterized MobA-related protein'	red	#FF0000FF	-1.279	0.0008023	-1.462	8.205e-05	-1.39	0.0003443	-1.588	1.447e-05
'2517156869'	Sphme2DRAFT_1295	1	Cluster I	'Xanthine and CO dehydrogenases maturation factor, XdhC/CoxF family'	red	#FF0000FF	-1.348	0.0003336	-1.426	0.0001186	-1.384	0.0003212	-1.343	0.0003431
'2517156901'	Sphme2DRAFT_1327	1	Cluster I	'hypothetical protein'	red	#FF0000FF	-2.616	2.313e-22	-2.656	2.104e-21	-2.035	5.137e-13	-2.118	1.105e-14
'2517156921'	Sphme2DRAFT_1347	1	Cluster I	'NAD(P)H:quinone oxidoreductase, type IV'	red	#FF0000FF	-1.576	2.152e-07	-1.617	9.813e-08	-1.22	0.0001612	-1.307	2.379e-05
'2517156944'	Sphme2DRAFT_1370	1	Cluster I	'NhaP-type Na+/H+ and K+/H+ antiporters'	red	#FF0000FF	-2.343	1.194e-22	-2.265	1.526e-21	-1.817	6.03e-13	-1.912	3.89e-15
'2517156950'	Sphme2DRAFT_1376	1	Cluster I	'Formate/nitrite family of transporters'	red	#FF0000FF	-1.902	5.051e-15	-1.902	3.739e-13	-1.327	2.916e-07	-1.482	1.586e-09
'2517157018'	Sphme2DRAFT_1444	1	Cluster I	'hypothetical protein'	red	#FF0000FF	-3.744	1.265e-73	-3.277	6.635e-64	-1.147	2.596e-08	-1.67	2.827e-18
'2517157026'	Sphme2DRAFT_1452	1	Cluster I	'hypothetical protein'	red	#FF0000FF	-1.959	3.114e-17	-1.776	1.588e-14	-1.213	1.099e-06	-1.336	7.784e-09
'2517157027'	Sphme2DRAFT_1453	1	Cluster I	'hypothetical protein'	red	#FF0000FF	-1.496	2.211e-08	-1.37	4.762e-07	-0.5451	0.1139	-0.7967	0.006589
'2517157028'	Sphme2DRAFT_1454	1	Cluster I	'Predicted restriction endonuclease'	red	#FF0000FF	-2.637	1.935e-13	-2.552	2.13e-12	-1.469	4.64e-05	-1.233	0.0002787
'2517157212'	Sphme2DRAFT_1638	1	Cluster I	'putative exonuclease, DNA ligase-associated'	red	#FF0000FF	-1.951	9.578e-19	-1.585	6.179e-13	-1.115	2.579e-06	-1.324	1.185e-08
'2517157222'	Sphme2DRAFT_1648	1	Cluster I	'Cytochrome c553'	red	#FF0000FF	-2.078	3.313e-06	-1.903	3.345e-05	-1.733	0.0001764	-1.879	1.627e-05
'2517157223'	Sphme2DRAFT_1649	1	Cluster I	'Predicted membrane protein'	red	#FF0000FF	-1.952	0.0003188	-2.166	2.917e-05	-1.497	0.006776	-1.928	0.0001729
'2517157224'	Sphme2DRAFT_1650	1	Cluster I	'hypothetical protein'	red	#FF0000FF	-2.696	2.139e-08	-2.125	8.198e-06	-2.066	2.245e-05	-2.314	2.032e-06
'2517157225'	Sphme2DRAFT_1651	1	Cluster I	'cytochrome c oxidase, subunit I'	red	#FF0000FF	-2.095	4.952e-09	-2.077	1.335e-09	-1.155	0.002542	-1.674	9.858e-07
'2517157226'	Sphme2DRAFT_1652	1	Cluster I	'cytochrome c oxidase, subunit II'	red	#FF0000FF	-2.14	2.047e-06	-1.84	2.001e-05	-1.295	0.004115	-1.458	0.0006357
'2517157232'	Sphme2DRAFT_1658	1	Cluster I	'Uncharacterized protein conserved in bacteria'	red	#FF0000FF	-1.828	1.658e-12	-1.894	3.464e-11	-1.69	4.143e-07	-1.809	2.491e-11
'2517157235'	Sphme2DRAFT_1661	1	Cluster I	'Signal transduction histidine kinase'	red	#FF0000FF	0.4245	0.0008807	0.3842	0.004336	0.3045	0.1141	-1.876	6.761e-34
'2517157277'	Sphme2DRAFT_1703	1	Cluster I	'hypothetical protein'	red	#FF0000FF	-2.486	9.011e-21	-2.425	2.135e-19	-1.772	4.242e-10	-1.902	6.276e-13
'2517157279'	Sphme2DRAFT_1705	1	Cluster I	'Membrane-associated phospholipid phosphatase'	red	#FF0000FF	-2.52	6.283e-16	-2.219	8.075e-13	-1.637	8.174e-07	-1.597	1.312e-06
'2517157324'	Sphme2DRAFT_1750	1	Cluster I	'Glycosyltransferase'	red	#FF0000FF	-2.938	2.86e-20	-2.696	3.441e-17	-0.7914	0.02627	-1.299	4.954e-05
'2517157385'	Sphme2DRAFT_1811	1	Cluster I	'DNA ligase, ATP-dependent, PP_1105 family'	red	#FF0000FF	-2.018	6.33e-13	-2.021	6.605e-13	-1.286	1.644e-05	-1.606	9.595e-09
'2517157398'	Sphme2DRAFT_1824	1	Cluster I	'hypothetical protein'	red	#FF0000FF	-1.81	1.374e-16	-1.711	4.615e-14	-0.853	0.0006157	-1	9.735e-06
'2517157459'	Sphme2DRAFT_1885	1	Cluster I	'Protein of unknown function (DUF3429).'	red	#FF0000FF	-2.515	4.029e-16	-2.285	8.823e-14	-1.503	2.17e-06	-1.741	1.862e-08
'2517157500'	Sphme2DRAFT_1926	1	Cluster I	'Uncharacterized protein related to deoxyribodipyrimidine photolyase'	red	#FF0000FF	-2.024	1.723e-12	-1.923	1.865e-11	-1.319	1.502e-05	-1.689	3.084e-09
'2517157509'	Sphme2DRAFT_1935	1	Cluster I	'hypothetical protein'	red	#FF0000FF	-2.236	7.405e-13	-2.261	4.92e-13	-1.177	0.0004468	-1.875	1.065e-09
'2517157527'	Sphme2DRAFT_1953	1	Cluster I	'hypothetical protein'	red	#FF0000FF	-2.483	4.496e-13	-2.896	2.938e-17	-1.925	6.172e-08	-2.104	9.156e-10
'2517157542'	Sphme2DRAFT_1968	1	Cluster I	'hypothetical protein'	red	#FF0000FF	-1.659	1.54e-07	-1.422	3.572e-05	-1.096	0.002694	-1.049	0.001661
'2517157568'	Sphme2DRAFT_1994	1	Cluster I	'Uncharacterized protein conserved in bacteria'	red	#FF0000FF	-2.026	1.202e-16	-2.023	2.954e-17	-1.296	1.128e-06	-1.385	1.985e-08
'2517157569'	Sphme2DRAFT_1995	1	Cluster I	'hypothetical protein'	red	#FF0000FF	-2.689	1.147e-20	-2.568	9.83e-21	-1.208	0.0005463	-1.496	5.033e-08
'2517157576'	Sphme2DRAFT_2002	1	Cluster I	'cation diffusion facilitator family transporter'	red	#FF0000FF	-2.281	6.694e-14	-2.19	1.447e-12	-1.568	1.138e-06	-1.836	2.412e-09
'2517157582'	Sphme2DRAFT_2008	1	Cluster I	'Predicted oxidoreductases (related to aryl-alcohol dehydrogenases)'	red	#FF0000FF	-2.409	1.792e-17	-2.295	1.255e-16	-1.588	4.691e-08	-1.775	2.168e-10
'2517157624'	Sphme2DRAFT_2050	1	Cluster I	'Glucose/sorbosone dehydrogenases'	red	#FF0000FF	-1.925	2.326e-16	-1.83	1.592e-13	-1.216	2.662e-06	-1.344	2.069e-08
'2517157695'	Sphme2DRAFT_2121	1	Cluster I	'methylisocitrate lyase'	red	#FF0000FF	-0.486	0.06106	-1.011	3.989e-05	-0.5452	0.3174	-0.6213	0.01682
'2517157696'	Sphme2DRAFT_2122	1	Cluster I	'2-methylcitrate synthase/citrate synthase II'	red	#FF0000FF	-0.6409	0.008019	-1.249	1.246e-05	-0.6899	0.275	-0.7502	0.007282
'2517157697'	Sphme2DRAFT_2123	1	Cluster I	'probable AcnD-accessory protein PrpF'	red	#FF0000FF	-0.5358	0.0462	-1.225	5.112e-05	-0.719	0.3386	-0.8355	0.01748
'2517157698'	Sphme2DRAFT_2124	1	Cluster I	'2-methylisocitrate dehydratase, Fe/S-dependent'	red	#FF0000FF	-0.4999	0.03152	-1.254	4.88e-06	-0.5764	0.4689	-0.7423	0.02933
'2517157699'	Sphme2DRAFT_2125	1	Cluster I	'hypothetical protein'	red	#FF0000FF	-0.5473	0.07969	-1.427	1.645e-07	-0.7724	0.335	-0.8232	0.03254
'2517157742'	Sphme2DRAFT_2168	1	Cluster I	'Secreted and surface protein containing fasciclin-like repeats'	red	#FF0000FF	-2.278	7.214e-09	-2.693	9.753e-12	-1.707	2.843e-05	-2.344	2.467e-09
'2517157750'	Sphme2DRAFT_2176	1	Cluster I	'PAS domain S-box'	red	#FF0000FF	-1.392	2.726e-05	-1.531	3.633e-06	-1.353	0.0001086	-1.541	2.848e-06
'2517157753'	Sphme2DRAFT_2179	1	Cluster I	'Entericidin EcnA/B family.'	red	#FF0000FF	-1.742	1.999e-09	-1.884	3.117e-12	-1.684	1.052e-09	-1.518	1.421e-08
'2517157755'	Sphme2DRAFT_2181	1	Cluster I	'PAS domain S-box'	red	#FF0000FF	-0.6168	2.497e-05	-0.5333	0.0002351	-0.363	0.04983	-3.109	5.834e-75
'2517157757'	Sphme2DRAFT_2183	1	Cluster I	'hypothetical protein'	red	#FF0000FF	-2.075	2.071e-10	-2.187	1.238e-10	-1.667	1.416e-06	-1.902	5.516e-09
'2517157758'	Sphme2DRAFT_2184	1	Cluster I	'Cytosine/adenosine deaminases'	red	#FF0000FF	-1.707	8.452e-12	-1.752	9.028e-12	-1.456	3.653e-08	-1.577	2.482e-10
'2517157966'	Sphme2DRAFT_2392	1	Cluster I	'Tryptophan-rich sensory protein (mitochondrial benzodiazepine receptor homolog)'	red	#FF0000FF	-2.497	1.387e-18	-2.359	2.447e-16	-1.792	2.472e-10	-1.985	2.574e-12
'2517157967'	Sphme2DRAFT_2393	1	Cluster I	'Uncharacterized protein conserved in bacteria'	red	#FF0000FF	-3.347	1.596e-10	-2.944	1.112e-07	-2.617	1.237e-07	-2.089	2.816e-05
'2517158008'	Sphme2DRAFT_2434	1	Cluster I	'Heme/copper-type cytochrome/quinol oxidases, subunit 2'	red	#FF0000FF	-1.443	1.256e-09	-1.523	5.074e-11	-1.159	1.27e-05	-1.385	4.775e-09
'2517158062'	Sphme2DRAFT_2488	1	Cluster I	'Bacteriophytochrome (light-regulated signal transduction histidine kinase)'	red	#FF0000FF	-0.1055	0.5613	-0.09109	0.609	-0.0781	0.7176	-8.139	0
'2517158103'	Sphme2DRAFT_2529	1	Cluster I	'Predicted flavoprotein involved in K+ transport'	red	#FF0000FF	-2.329	5.501e-16	-2.04	5.441e-13	-0.7907	0.01639	-1.234	1.603e-05
'2517158192'	Sphme2DRAFT_2618	1	Cluster I	'Thioredoxin reductase'	red	#FF0000FF	-2.543	6.884e-20	-2.42	3.526e-18	-1.327	4.979e-06	-1.628	2.4e-09
'2517158375'	Sphme2DRAFT_2801	1	Cluster I	'Response regulators consisting of a CheY-like receiver domain and a winged-helix DNA-binding domain'	red	#FF0000FF	-1.652	3.12e-11	-1.603	1.237e-09	-1.069	8.974e-05	-1.267	7.465e-07
'2517158398'	Sphme2DRAFT_2824	1	Cluster I	'Signal transduction histidine kinase'	red	#FF0000FF	0.1334	0.4972	0.1206	0.5176	0.192	0.3356	-5.146	2.594e-160
'2517158400'	Sphme2DRAFT_2826	1	Cluster I	'hypothetical protein'	red	#FF0000FF	-1.921	1.391e-09	-1.937	9.319e-09	-1.268	0.0005288	-1.626	5.993e-07
'2517158403'	Sphme2DRAFT_2829	1	Cluster I	'Choline dehydrogenase and related flavoproteins'	red	#FF0000FF	-2.47	5.757e-08	-2.278	4.615e-07	-1.956	4.065e-05	-2.223	8.642e-07
'2517158404'	Sphme2DRAFT_2830	1	Cluster I	'Dehydrogenases with different specificities (related to short-chain alcohol dehydrogenases)'	red	#FF0000FF	-2.098	1.303e-10	-1.893	6.786e-09	-1.498	1.336e-05	-1.732	9.855e-08
'2517158405'	Sphme2DRAFT_2831	1	Cluster I	'Glucoamylase and related glycosyl hydrolases'	red	#FF0000FF	-2.591	9.016e-15	-2.422	1.719e-13	-1.905	1.728e-08	-1.928	2.503e-09
'2517158464'	Sphme2DRAFT_2890	1	Cluster I	'hypothetical protein'	red	#FF0000FF	-0.01102	0.9937	-0.2943	0.5888	-0.2762	0.5881	-0.3999	0.415
'2517158544'	Sphme2DRAFT_2970	1	Cluster I	'hypothetical protein'	red	#FF0000FF	-1.611	6.869e-11	-1.684	4.994e-12	-1.653	3.471e-09	-1.418	2.209e-07
'2517158561'	Sphme2DRAFT_2987	1	Cluster I	'Uncharacterized conserved protein'	red	#FF0000FF	-2.729	9.371e-18	-2.207	6.514e-12	-0.8313	0.0216	-1.326	4.201e-05
'2517158580'	Sphme2DRAFT_3006	1	Cluster I	'patatin-related protein'	red	#FF0000FF	-2.059	1.461e-12	-2.031	5.573e-12	-0.9978	0.001901	-1.358	4.392e-06
'2517158716'	Sphme2DRAFT_3142	1	Cluster I	'hypothetical protein'	red	#FF0000FF	-3.433	2.505e-20	-2.597	5.883e-13	-0.8509	0.0433	-1.459	6.234e-05
'2517158825'	Sphme2DRAFT_3251	1	Cluster I	'Uncharacterized protein conserved in bacteria'	red	#FF0000FF	-1.553	2.903e-07	-1.441	2.034e-06	-1.01	0.002437	-1.235	6.644e-05
'2517158914'	Sphme2DRAFT_3340	1	Cluster I	'hypothetical protein'	red	#FF0000FF	-2.594	9.843e-12	-2.584	4.066e-13	-1.687	2.159e-06	-1.682	6.544e-07
'2517158923'	Sphme2DRAFT_3349	1	Cluster I	'yjeF C-terminal region, hydroxyethylthiazole kinase-related/yjeF N-terminal region'	red	#FF0000FF	-1.588	6.988e-07	-1.45	6.863e-06	-1.223	0.0002797	-1.463	6.095e-06
'2517158926'	Sphme2DRAFT_3352	1	Cluster I	'hypothetical protein'	red	#FF0000FF	-3.195	3.313e-23	-2.929	1.347e-20	-0.9887	0.003522	-2.225	6.121e-13
'2517158928'	Sphme2DRAFT_3354	1	Cluster I	'Response regulator containing CheY-like receiver, AAA-type ATPase, and DNA-binding domains'	red	#FF0000FF	-0.07522	0.7528	-0.1607	0.4141	-4.453	1.796e-106	-0.03595	0.894
'2517159387'	Sphme2DRAFT_3817	1	Cluster I	'Signal transduction histidine kinase'	red	#FF0000FF	-0.1055	0.7429	-0.2008	0.4426	-0.04613	0.8977	-2.56	1.875e-37
'2517155682'	Sphme2DRAFT_0108	2	Cluster I	'hypothetical protein'	light green	#80FF00FF	-4.362	1.147e-32	-4.097	3.12e-28	-2.558	4.491e-13	-2.63	1.937e-14
'2517155734'	Sphme2DRAFT_0160	2	Cluster I	'Arabinose efflux permease'	light green	#80FF00FF	-3.655	1.469e-27	-3.426	9.545e-27	-2.286	9.602e-13	-2.541	1.104e-16
'2517155735'	Sphme2DRAFT_0161	2	Cluster I	'Predicted phosphohydrolases'	light green	#80FF00FF	-4.077	7.58e-21	-3.979	4.374e-21	-2.598	1.169e-10	-3.077	7.813e-15
'2517155737'	Sphme2DRAFT_0163	2	Cluster I	'Outer membrane receptor proteins, mostly Fe transport'	light green	#80FF00FF	-3.082	4.538e-130	-2.977	5.616e-123	-2.636	4.553e-62	-2.655	3.044e-96
'2517155771'	Sphme2DRAFT_0197	2	Cluster I	'hypothetical protein'	light green	#80FF00FF	-3.192	9.733e-26	-2.898	1.7e-21	-1.788	3.86e-09	-1.882	1.444e-10
'2517155816'	Sphme2DRAFT_0242	2	Cluster I	'Small-conductance mechanosensitive channel'	light green	#80FF00FF	-3.246	2.616e-25	-3.084	2.713e-24	-1.973	5.023e-11	-2.349	1.106e-14
'2517156171'	Sphme2DRAFT_0597	2	Cluster I	'probable methyltransferase'	light green	#80FF00FF	-4.699	1.719e-54	-4.116	1.065e-43	-1.565	2.453e-08	-2.297	2.305e-17
'2517156172'	Sphme2DRAFT_0598	2	Cluster I	'TIGR03440 family protein'	light green	#80FF00FF	-4.565	3.162e-65	-3.826	3.096e-50	-1.656	3.007e-11	-2.138	3.628e-19
'2517156306'	Sphme2DRAFT_0732	2	Cluster I	'uracil-DNA glycosylase, family 4'	light green	#80FF00FF	-4.308	1.144e-23	-3.787	1.267e-19	-2.46	3.147e-09	-2.882	4.879e-13
'2517156307'	Sphme2DRAFT_0733	2	Cluster I	'Hemerythrin HHE cation binding domain.'	light green	#80FF00FF	-4.309	7.248e-37	-3.813	5.494e-32	-2.227	8.771e-11	-2.726	1.899e-18
'2517156361'	Sphme2DRAFT_0787	2	Cluster I	'hypothetical protein'	light green	#80FF00FF	-4.453	2.388e-84	-3.788	5.971e-67	-1.841	8.132e-19	-2.348	2.576e-30
'2517156429'	Sphme2DRAFT_0855	2	Cluster I	'Amidases related to nicotinamidase'	light green	#80FF00FF	-3.611	2.279e-37	-3.363	5.001e-30	-2.03	2.024e-13	-2.184	3.409e-15
'2517156597'	Sphme2DRAFT_1023	2	Cluster I	'hypothetical protein'	light green	#80FF00FF	-3.487	3.006e-36	-3.362	3.193e-33	-1.854	2.172e-11	-2.085	1.035e-14
'2517156602'	Sphme2DRAFT_1028	2	Cluster I	'Uncharacterized protein conserved in bacteria'	light green	#80FF00FF	-6.093	2.142e-57	-5.666	1.953e-51	-3.537	3.181e-24	-3.565	9.114e-24
'2517156634'	Sphme2DRAFT_1060	2	Cluster I	'hypothetical protein'	light green	#80FF00FF	-4.944	2.225e-26	-4.623	3.135e-31	-2.403	4.68e-11	-2.591	4.621e-13
'2517156635'	Sphme2DRAFT_1061	2	Cluster I	'hypothetical protein'	light green	#80FF00FF	-2.906	1.816e-21	-2.689	4.08e-15	-2.161	3.203e-11	-2.333	2.513e-14
'2517156666'	Sphme2DRAFT_1092	2	Cluster I	'hypothetical protein'	light green	#80FF00FF	-4.062	2.24e-30	-3.839	3.017e-28	-2.567	3.932e-13	-2.579	9.012e-14
'2517156684'	Sphme2DRAFT_1110	2	Cluster I	'Predicted membrane protein'	light green	#80FF00FF	-4.902	4.674e-55	-4.154	6.763e-46	-1.158	0.0001227	-1.41	6.788e-07
'2517156822'	Sphme2DRAFT_1248	2	Cluster I	'Dehydrogenases with different specificities (related to short-chain alcohol dehydrogenases)'	light green	#80FF00FF	-4.457	4.75e-27	-3.994	2.813e-23	-2.597	7.736e-11	-2.907	9.04e-14
'2517156823'	Sphme2DRAFT_1249	2	Cluster I	'intracellular protease, PfpI family'	light green	#80FF00FF	-5.131	1.459e-39	-4.557	1.559e-34	-2.73	3.702e-14	-3.067	6.122e-18
'2517156847'	Sphme2DRAFT_1273	2	Cluster I	'malto-oligosyltrehalose synthase'	light green	#80FF00FF	-3.383	2.655e-12	-3.187	1.944e-11	-2.282	2.608e-06	-2.446	2.669e-07
'2517156848'	Sphme2DRAFT_1274	2	Cluster I	'4-alpha-glucanotransferase'	light green	#80FF00FF	-4.901	9.775e-16	-4.304	9.192e-14	-2.463	2.014e-05	-2.954	1.095e-07
'2517156849'	Sphme2DRAFT_1275	2	Cluster I	'malto-oligosyltrehalose trehalohydrolase'	light green	#80FF00FF	-4.763	1.105e-22	-4.316	7.729e-20	-2.358	3.085e-07	-2.741	2.039e-09
'2517156850'	Sphme2DRAFT_1276	2	Cluster I	'glycogen debranching enzyme GlgX'	light green	#80FF00FF	-4.357	1.84e-41	-3.677	1.7e-32	-1.947	3.88e-10	-2.422	1.262e-15
'2517156855'	Sphme2DRAFT_1281	2	Cluster I	'Predicted outer membrane protein'	light green	#80FF00FF	-8.423	4.888e-73	-5.677	9.515e-47	-2.196	1.178e-10	-2.563	1.71e-14
'2517156856'	Sphme2DRAFT_1282	2	Cluster I	'Domain of unknown function (DUF3597).'	light green	#80FF00FF	-5.018	1.579e-32	-4.803	5.93e-32	-2.403	8.764e-11	-2.745	4.427e-14
'2517156871'	Sphme2DRAFT_1297	2	Cluster I	'Aerobic-type carbon monoxide dehydrogenase, large subunit CoxL/CutL homologs'	light green	#80FF00FF	-5.674	4.63e-34	-5.115	1.944e-29	-3.019	2.711e-12	-3.47	1.149e-15
'2517156872'	Sphme2DRAFT_1298	2	Cluster I	'Aerobic-type carbon monoxide dehydrogenase, middle subunit CoxM/CutM homologs'	light green	#80FF00FF	-6.648	1.856e-55	-5.607	2.778e-45	-2.909	1.045e-15	-3.3	2.834e-20
'2517156873'	Sphme2DRAFT_1299	2	Cluster I	'Aerobic-type carbon monoxide dehydrogenase, small subunit CoxS/CutS homologs'	light green	#80FF00FF	-6.401	1.665e-69	-5.485	1.566e-56	-2.662	2.69e-18	-3.079	3.301e-24
'2517156918'	Sphme2DRAFT_1344	2	Cluster I	'Transcription-repair coupling factor (superfamily II helicase)'	light green	#80FF00FF	-3.983	1.165e-24	-3.531	3.498e-20	-2.497	4.457e-11	-2.485	2.314e-11
'2517157016'	Sphme2DRAFT_1442	2	Cluster I	'Predicted small secreted protein'	light green	#80FF00FF	-5.303	1.463e-47	-3.914	7.555e-30	-1.578	2.608e-06	-1.944	7.879e-10
'2517157019'	Sphme2DRAFT_1445	2	Cluster I	'FOG: CheY-like receiver'	light green	#80FF00FF	-2.839	5.12e-48	-8.961	9.023e-239	-1.168	3.554e-09	-1.496	2.236e-14
'2517157020'	Sphme2DRAFT_1446	2	Cluster I	'hypothetical protein'	light green	#80FF00FF	-6.386	1.955e-100	-4.223	1.395e-63	-1.083	1.037e-05	-1.469	1.547e-10
'2517157021'	Sphme2DRAFT_1447	2	Cluster I	'RNA polymerase sigma factor, sigma-70 family'	light green	#80FF00FF	-8.053	1.434e-200	-2.994	7.602e-53	-0.8285	0.000102	-1.186	8.376e-10
'2517157022'	Sphme2DRAFT_1448	2	Cluster I	'hypothetical protein'	light green	#80FF00FF	-3.507	1.153e-30	-3.14	2.237e-27	-1.944	8.102e-12	-2.053	4.337e-14
'2517157036'	Sphme2DRAFT_1462	2	Cluster I	'Uncharacterized protein conserved in bacteria'	light green	#80FF00FF	-7.987	9.637e-108	-5.811	5.358e-66	-2.564	7.051e-19	-2.887	2.121e-23
'2517157052'	Sphme2DRAFT_1478	2	Cluster I	'PRC-barrel domain.'	light green	#80FF00FF	-5.843	1.44e-53	-4.945	8.783e-44	-2.388	1.068e-13	-2.806	7.377e-19
'2517157058'	Sphme2DRAFT_1484	2	Cluster I	'hypothetical protein'	light green	#80FF00FF	-5.848	2.362e-95	-4.062	2.028e-63	-1.345	1.262e-08	-1.499	1.349e-10
'2517157129'	Sphme2DRAFT_1555	2	Cluster I	'hypothetical protein'	light green	#80FF00FF	-4.381	3.509e-25	-4.113	7.666e-22	-2.649	7.867e-11	-3.033	2.999e-14
'2517157180'	Sphme2DRAFT_1606	2	Cluster I	'Uncharacterized protein involved in outer membrane biogenesis'	light green	#80FF00FF	-3.401	1.244e-26	-3.118	2.408e-23	-1.902	9.542e-10	-2.191	6.041e-13
'2517157185'	Sphme2DRAFT_1611	2	Cluster I	'Raf kinase inhibitor-like protein, YbhB/YbcL family'	light green	#80FF00FF	-4.09	2.379e-34	-3.722	1.189e-28	-2.233	2.292e-12	-2.48	1.149e-15
'2517157186'	Sphme2DRAFT_1612	2	Cluster I	'hypothetical protein'	light green	#80FF00FF	-4.46	3.157e-44	-4.009	6.936e-37	-2.005	9.12e-12	-2.15	4.654e-14
'2517157187'	Sphme2DRAFT_1613	2	Cluster I	'Uncharacterized conserved protein'	light green	#80FF00FF	-3.328	2.327e-46	-3.186	6.717e-40	-2.027	1.108e-18	-2.25	1.047e-23
'2517157189'	Sphme2DRAFT_1615	2	Cluster I	'Uncharacterized protein conserved in bacteria'	light green	#80FF00FF	-3.615	9.726e-32	-3.315	1.012e-27	-1.912	1.344e-10	-2.081	6.28e-13
'2517157253'	Sphme2DRAFT_1679	2	Cluster I	'Protein of unknown function (DUF3429).'	light green	#80FF00FF	-4.643	3.306e-35	-4.009	2.734e-29	-2.669	9.989e-15	-2.79	5.936e-17
'2517157325'	Sphme2DRAFT_1751	2	Cluster I	'Glycosidases'	light green	#80FF00FF	-4.103	2.529e-37	-3.606	9.862e-30	-1.907	4.839e-10	-2.573	4.96e-19
'2517157326'	Sphme2DRAFT_1752	2	Cluster I	'Predicted glycosylase'	light green	#80FF00FF	-3.562	2.944e-29	-3.185	5.471e-26	-1.876	6.919e-10	-2.272	2.072e-14
'2517157339'	Sphme2DRAFT_1765	2	Cluster I	'NAD-dependent aldehyde dehydrogenases'	light green	#80FF00FF	-6.207	3.893e-63	-5.063	4.815e-51	-2.224	7.795e-13	-2.609	1.549e-17
'2517157355'	Sphme2DRAFT_1781	2	Cluster I	'Dehydrogenases with different specificities (related to short-chain alcohol dehydrogenases)'	light green	#80FF00FF	-4.07	1.019e-30	-3.674	1.633e-27	-2.105	2.04e-10	-2.39	1.603e-13
'2517157405'	Sphme2DRAFT_1831	2	Cluster I	'Topoisomerase IB'	light green	#80FF00FF	-4.766	4.292e-38	-4.485	1.737e-32	-2.155	6.928e-11	-2.494	7.533e-15
'2517157406'	Sphme2DRAFT_1832	2	Cluster I	'Small-conductance mechanosensitive channel'	light green	#80FF00FF	-4.74	2.147e-33	-4.303	7.546e-30	-2.337	1.169e-10	-2.669	1.016e-13
'2517157410'	Sphme2DRAFT_1836	2	Cluster I	'Uncharacterized stress protein (general stress protein 26)'	light green	#80FF00FF	-5.863	1.71e-58	-4.787	2.85e-45	-2.191	1.111e-11	-2.763	2.112e-17
'2517157502'	Sphme2DRAFT_1928	2	Cluster I	'Glycosyltransferase'	light green	#80FF00FF	-3.455	7.143e-49	-3.261	4.522e-46	-1.647	1.837e-12	-2.119	4.814e-20
'2517157504'	Sphme2DRAFT_1930	2	Cluster I	'hypothetical protein'	light green	#80FF00FF	-5.571	4.258e-88	-4.271	8.392e-62	-1.528	1.387e-11	-1.968	2.364e-19
'2517157510'	Sphme2DRAFT_1936	2	Cluster I	'Predicted CoA-binding protein'	light green	#80FF00FF	-4.39	1.141e-34	-3.736	3.188e-27	-1.885	5.353e-09	-2.349	1.603e-13
'2517157583'	Sphme2DRAFT_2009	2	Cluster I	'hypothetical protein'	light green	#80FF00FF	-3.529	8.352e-17	-3.261	1.716e-14	-2.085	9.774e-07	-2.258	4.236e-08
'2517157584'	Sphme2DRAFT_2010	2	Cluster I	'hypothetical protein'	light green	#80FF00FF	-3.047	2.503e-19	-2.922	2.538e-18	-2.125	5.427e-09	-2.201	2.37e-10
'2517157600'	Sphme2DRAFT_2026	2	Cluster I	'hypothetical protein'	light green	#80FF00FF	-7.334	7.728e-265	-4.08	8.451e-78	-1.58	3.297e-09	-1.736	1.71e-14
'2517157754'	Sphme2DRAFT_2180	2	Cluster I	'hypothetical protein'	light green	#80FF00FF	-7.319	9.767e-79	-4.638	8.195e-51	-1.583	8.764e-09	-2.069	9.7e-15
'2517157793'	Sphme2DRAFT_2219	2	Cluster I	'NADH:flavin oxidoreductases, Old Yellow Enzyme family'	light green	#80FF00FF	-3.005	4.535e-23	-2.797	7.941e-21	-1.715	2.51e-08	-2.055	7.174e-12
'2517157795'	Sphme2DRAFT_2221	2	Cluster I	'DNA-binding ferritin-like protein (oxidative damage protectant)'	light green	#80FF00FF	-3.97	6.317e-16	-3.842	8.559e-15	-2.525	1.924e-07	-2.121	4.468e-06
'2517157965'	Sphme2DRAFT_2391	2	Cluster I	'Predicted xylanase/chitin deacetylase'	light green	#80FF00FF	-3.583	6.844e-21	-3.393	1.649e-17	-1.992	2.57e-08	-2.484	7.007e-13
'2517157968'	Sphme2DRAFT_2394	2	Cluster I	'Uncharacterized protein conserved in bacteria'	light green	#80FF00FF	-3.715	5.947e-20	-3.554	1.229e-18	-2.234	7.43e-09	-2.535	7.985e-11
'2517158026'	Sphme2DRAFT_2452	2	Cluster I	'hypothetical protein'	light green	#80FF00FF	-4.82	1.611e-23	-4.788	2.514e-23	-2.243	2.167e-07	-2.699	1.234e-10
'2517158063'	Sphme2DRAFT_2489	2	Cluster I	'Catalase.'	light green	#80FF00FF	-5.275	2.273e-52	-4.511	5.183e-40	-2.437	2.269e-14	-3.185	7.711e-24
'2517158073'	Sphme2DRAFT_2499	2	Cluster I	'Zn-dependent alcohol dehydrogenases'	light green	#80FF00FF	-4.45	4.224e-44	-4.203	5.237e-41	-2.343	3.567e-14	-2.645	7.161e-18
'2517158083'	Sphme2DRAFT_2509	2	Cluster I	'hypothetical protein'	light green	#80FF00FF	-5.922	9.57e-33	-5.128	4.693e-27	-2.828	8.779e-11	-3.118	1.731e-13
'2517158084'	Sphme2DRAFT_2510	2	Cluster I	'hypothetical protein'	light green	#80FF00FF	-5.96	2.091e-30	-5.223	6.801e-27	-2.847	2.821e-11	-3.19	2.168e-14
'2517158101'	Sphme2DRAFT_2527	2	Cluster I	'Outer membrane protein'	light green	#80FF00FF	-5.286	4.207e-100	-4.075	2.477e-70	-1.42	2.56e-10	-1.808	1.61e-16
'2517158102'	Sphme2DRAFT_2528	2	Cluster I	'Uncharacterized protein conserved in bacteria'	light green	#80FF00FF	-5.165	1.028e-52	-4.093	5.525e-38	-1.686	1.237e-07	-2.085	3.775e-11
'2517158108'	Sphme2DRAFT_2534	2	Cluster I	'hypothetical protein'	light green	#80FF00FF	-4.185	4.783e-30	-4.27	6.393e-27	-1.815	2.509e-08	-2.912	9.14e-18
'2517158141'	Sphme2DRAFT_2567	2	Cluster I	'Short-chain dehydrogenase involved in D-alanine esterification of lipoteichoic acid and wall teichoic acid (D-alanine transfer protein)'	light green	#80FF00FF	-4.069	1.178e-35	-3.724	4.179e-31	-2.078	3.59e-11	-2.577	2.112e-17
'2517158171'	Sphme2DRAFT_2597	2	Cluster I	'hypothetical protein'	light green	#80FF00FF	-3.779	3.661e-22	-3.629	8.789e-21	-2.24	2.633e-09	-2.333	3.699e-10
'2517158187'	Sphme2DRAFT_2613	2	Cluster I	'Uncharacterized protein conserved in bacteria'	light green	#80FF00FF	-3.814	9.579e-33	-3.345	4.049e-27	-1.976	8.434e-11	-2.438	1.991e-16
'2517158246'	Sphme2DRAFT_2672	2	Cluster I	'Rickettsia 17 kDa surface antigen.'	light green	#80FF00FF	-3.817	2.892e-31	-3.358	8.142e-25	-2.124	9.861e-11	-2.199	2.322e-12
'2517158247'	Sphme2DRAFT_2673	2	Cluster I	'peroxiredoxin, OsmC subfamily'	light green	#80FF00FF	-3.145	1.255e-21	-2.824	1.694e-19	-1.858	6.977e-09	-2.493	9.965e-16
'2517158401'	Sphme2DRAFT_2827	2	Cluster I	'Predicted dehydrogenases and related proteins'	light green	#80FF00FF	-3.933	2.427e-29	-3.751	1.88e-27	-2.166	3.033e-10	-2.689	1.092e-15
'2517158402'	Sphme2DRAFT_2828	2	Cluster I	'Predicted hydrolases or acyltransferases (alpha/beta hydrolase superfamily)'	light green	#80FF00FF	-5.131	1.493e-27	-4.343	8.49e-22	-2.721	1.81e-10	-3.162	7.619e-14
'2517158406'	Sphme2DRAFT_2832	2	Cluster I	'Catalase'	light green	#80FF00FF	-3.963	9.732e-21	-3.826	6.705e-19	-1.961	2.301e-06	-2.007	6.161e-07
'2517158637'	Sphme2DRAFT_3063	2	Cluster I	'Protein required for attachment to host cells'	light green	#80FF00FF	-5.25	1.315e-31	-4.735	7.004e-27	-2.152	7.381e-08	-2.574	4.997e-11
'2517158659'	Sphme2DRAFT_3085	2	Cluster I	'hypothetical protein'	light green	#80FF00FF	-3.346	1e-16	-3.173	2.19e-15	-1.773	1.559e-05	-2.224	4.476e-09
'2517158660'	Sphme2DRAFT_3086	2	Cluster I	'Protein of unknown function (DUF1488).'	light green	#80FF00FF	-3.99	9.872e-20	-3.611	3.334e-17	-1.961	3.141e-06	-2.459	3.059e-09
'2517158661'	Sphme2DRAFT_3087	2	Cluster I	'Short-chain dehydrogenases of various substrate specificities'	light green	#80FF00FF	-4.435	9.622e-36	-4.017	1.749e-31	-2.125	1.838e-10	-2.568	4.301e-14
'2517158662'	Sphme2DRAFT_3088	2	Cluster I	'Protease subunit of ATP-dependent Clp proteases'	light green	#80FF00FF	-3.123	2.919e-32	-2.811	9.855e-26	-1.632	2.599e-10	-2.11	5.987e-18
'2517158690'	Sphme2DRAFT_3116	2	Cluster I	'Predicted integral membrane protein'	light green	#80FF00FF	-4.017	2.607e-36	-4.193	5.221e-39	-3.606	7.264e-30	-3.529	9.909e-28
'2517158691'	Sphme2DRAFT_3117	2	Cluster I	'Threonine dehydrogenase and related Zn-dependent dehydrogenases'	light green	#80FF00FF	-5.016	6.041e-40	-4.96	4.234e-38	-3.853	1.265e-23	-3.931	3.89e-27
'2517158692'	Sphme2DRAFT_3118	2	Cluster I	'Short-chain dehydrogenases of various substrate specificities'	light green	#80FF00FF	-3.831	2.654e-19	-3.972	3.273e-20	-3.462	2.822e-15	-3.411	1.149e-15
'2517158758'	Sphme2DRAFT_3184	2	Cluster I	'Predicted hydrolases or acyltransferases (alpha/beta hydrolase superfamily)'	light green	#80FF00FF	-4.325	2.193e-28	-4.369	1.346e-28	-2.44	8.434e-11	-2.892	3.609e-15
'2517158840'	Sphme2DRAFT_3266	2	Cluster I	'Uncharacterized conserved protein'	light green	#80FF00FF	-4.435	1.57e-22	-4.313	5.609e-19	-2.049	2.884e-07	-2.241	1.16e-08
'2517158852'	Sphme2DRAFT_3278	2	Cluster I	'hypothetical protein'	light green	#80FF00FF	-3.573	3.791e-37	-3.424	2.253e-31	-1.717	2.062e-10	-2.323	3.546e-19
'2517158888'	Sphme2DRAFT_3314	2	Cluster I	'Deoxyribodipyrimidine photolyase'	light green	#80FF00FF	-3.156	2.338e-24	-3.012	1.206e-22	-1.922	9.994e-10	-2.303	2.634e-14
'2517158978'	Sphme2DRAFT_3404	2	Cluster I	'Predicted integral membrane protein'	light green	#80FF00FF	-5.065	3.269e-35	-4.202	4.431e-27	-2.26	1.674e-09	-2.218	1.662e-09
'2517159079'	Sphme2DRAFT_3505	2	Cluster I	'Glycosyltransferase'	light green	#80FF00FF	-4.147	6.763e-27	-4.032	2.183e-26	-2.704	1.821e-12	-2.716	3.349e-13
'2517159080'	Sphme2DRAFT_3506	2	Cluster I	'Predicted glycosyl transferase'	light green	#80FF00FF	-6.146	8.43e-19	-5.77	4.58e-18	-3.916	4.154e-10	-3.694	1.335e-09
'2517159081'	Sphme2DRAFT_3507	2	Cluster I	'Predicted glycosyltransferases'	light green	#80FF00FF	-5.879	3.578e-18	-5.761	2.034e-17	-3.64	1.516e-08	-3.625	4.795e-09
'2517159082'	Sphme2DRAFT_3508	2	Cluster I	'Glycosyltransferase'	light green	#80FF00FF	-5.623	3.959e-17	-5.662	7.156e-17	-3.689	4.579e-09	-3.847	8.86e-10
'2517159083'	Sphme2DRAFT_3509	2	Cluster I	'Exopolysaccharide biosynthesis protein'	light green	#80FF00FF	-5.784	5.256e-15	-5.629	1.282e-14	-3.651	1.657e-07	-3.614	6.649e-08
'2517159084'	Sphme2DRAFT_3510	2	Cluster I	'Predicted glycosyltransferases'	light green	#80FF00FF	-3.631	2.442e-08	-3.936	3.367e-09	-2.763	4.01e-05	-2.893	5.824e-06
'2517155712'	Sphme2DRAFT_0138	3	Cluster II	'Bacterioferritin-associated ferredoxin'	cyan	#00FFFFFF	1.261	3.308e-11	1.19	8.221e-09	1.286	2.487e-08	1.292	5.951e-09
'2517155756'	Sphme2DRAFT_0182	3	Cluster II	'hypothetical protein'	cyan	#00FFFFFF	1.708	2.078e-17	1.741	6.379e-16	1.389	3.442e-10	1.126	1.079e-06
'2517155757'	Sphme2DRAFT_0183	3	Cluster II	'Multidrug resistance efflux pump'	cyan	#00FFFFFF	1.897	1.872e-24	1.807	2.37e-20	1.611	1.409e-14	1.451	1.733e-12
'2517155758'	Sphme2DRAFT_0184	3	Cluster II	'Outer membrane protein'	cyan	#00FFFFFF	1.916	9.925e-27	1.832	9.459e-22	1.439	3.197e-12	1.308	2.486e-11
'2517156089'	Sphme2DRAFT_0515	3	Cluster II	'Fe2+ transport system protein B'	cyan	#00FFFFFF	1.431	1.897e-28	1.343	3.241e-33	1.238	8.132e-19	1.272	1.902e-26
'2517156090'	Sphme2DRAFT_0516	3	Cluster II	'Fe2+ transport system protein A'	cyan	#00FFFFFF	1.407	2.809e-19	1.314	1.634e-18	1.302	5.578e-15	1.36	1.149e-15
'2517156254'	Sphme2DRAFT_0680	3	Cluster II	'Predicted outer membrane lipoprotein'	cyan	#00FFFFFF	2.053	6.952e-33	2.088	2.488e-49	1.252	2.258e-12	1.431	5.396e-20
'2517156649'	Sphme2DRAFT_1075	3	Cluster II	'Opacity protein and related surface antigens'	cyan	#00FFFFFF	2.362	3.258e-79	2.342	1.03e-104	1.531	9.433e-32	1.646	7.694e-63
'2517156780'	Sphme2DRAFT_1206	3	Cluster II	'amidohydrolase'	cyan	#00FFFFFF	2.318	6.865e-28	0.7698	0.0008002	0.6337	0.01049	0.2064	0.5148
'2517156781'	Sphme2DRAFT_1207	3	Cluster II	'gamma-glutamyltranspeptidase'	cyan	#00FFFFFF	2.436	9.845e-52	0.7249	0.000282	0.6482	0.003476	0.1673	0.5886
'2517156782'	Sphme2DRAFT_1208	3	Cluster II	'Outer membrane receptor for ferrienterochelin and colicins'	cyan	#00FFFFFF	2.82	1.868e-82	1.105	3.475e-10	0.959	7.731e-07	0.5358	0.01604
'2517156783'	Sphme2DRAFT_1209	3	Cluster II	'RNA polymerase sigma factor, sigma-70 family'	cyan	#00FFFFFF	2.092	2.074e-26	0.8181	0.0003742	0.4497	0.09609	0.4999	0.1041
'2517156784'	Sphme2DRAFT_1210	3	Cluster II	'Fe2+-dicitrate sensor, membrane component'	cyan	#00FFFFFF	2.073	1.981e-22	0.7717	0.0002249	0.2825	0.3535	0.4487	0.06179
'2517156789'	Sphme2DRAFT_1215	3	Cluster II	'TonB-dependent receptor'	cyan	#00FFFFFF	1.448	0.0005933	1.415	0.0008283	1.21	0.04099	1.467	0.0004508
'2517156790'	Sphme2DRAFT_1216	3	Cluster II	'Beta-glucosidase-related glycosidases'	cyan	#00FFFFFF	1.38	1.372e-06	1.459	1.645e-07	1.085	0.01178	1.275	8.549e-06
'2517156804'	Sphme2DRAFT_1230	3	Cluster II	'hypothetical protein'	cyan	#00FFFFFF	1.482	5.993e-19	1.437	1.711e-21	1.176	3.988e-12	1.186	2.729e-14
'2517156805'	Sphme2DRAFT_1231	3	Cluster II	'hypothetical protein'	cyan	#00FFFFFF	1.431	8.212e-18	1.428	3.057e-21	1.089	1.213e-09	1.165	9.538e-14
'2517156808'	Sphme2DRAFT_1234	3	Cluster II	'Sulfite reductase, alpha subunit (flavoprotein)'	cyan	#00FFFFFF	2.174	1.042e-40	2.075	2.481e-43	2.087	9.773e-37	2.019	3.753e-38
'2517156809'	Sphme2DRAFT_1235	3	Cluster II	'hypothetical protein'	cyan	#00FFFFFF	1.884	3.543e-06	1.473	0.001974	1.709	3.716e-05	1.91	2.078e-05
'2517156851'	Sphme2DRAFT_1277	3	Cluster II	'hypothetical protein'	cyan	#00FFFFFF	1.518	0.00568	2.085	5.489e-06	1.052	0.02725	0.6276	0.3868
'2517156982'	Sphme2DRAFT_1408	3	Cluster II	'Esterase/lipase'	cyan	#00FFFFFF	2.507	4.023e-41	2.451	2.025e-38	1.755	1.667e-17	1.839	1.668e-17
'2517156983'	Sphme2DRAFT_1409	3	Cluster II	'TonB-dependent siderophore receptor'	cyan	#00FFFFFF	1.721	1.699e-24	1.685	5.299e-28	1.634	1.099e-21	1.784	2.845e-27
'2517157373'	Sphme2DRAFT_1799	3	Cluster II	'O-6-methylguanine DNA methyltransferase'	cyan	#00FFFFFF	1.829	1.592e-20	1.982	6.803e-17	1.277	2.681e-08	1.335	8.008e-07
'2517157374'	Sphme2DRAFT_1800	3	Cluster II	'hypothetical protein'	cyan	#00FFFFFF	2.415	4.369e-39	2.389	1.372e-33	2.092	5.247e-25	1.907	1.902e-22
'2517157418'	Sphme2DRAFT_1844	3	Cluster II	'Zn-dependent hydrolases, including glyoxylases'	cyan	#00FFFFFF	3.081	7.013e-100	3.081	3.341e-90	2.265	9.34e-38	2.396	7.805e-42
'2517157543'	Sphme2DRAFT_1969	3	Cluster II	'Response regulator containing a CheY-like receiver domain and an HTH DNA-binding domain'	cyan	#00FFFFFF	2.015	6.199e-28	1.818	1.519e-22	0.1857	0.591	4.567	2.345e-263
'2517157544'	Sphme2DRAFT_1970	3	Cluster II	'hypothetical protein'	cyan	#00FFFFFF	3.56	7.784e-32	3.371	1.315e-27	0.8959	0.05612	6.257	3.971e-112
'2517157545'	Sphme2DRAFT_1971	3	Cluster II	'hypothetical protein'	cyan	#00FFFFFF	2.799	4.377e-38	2.671	5.26e-32	0.7597	0.0162	5.447	6.352e-220
'2517157546'	Sphme2DRAFT_1972	3	Cluster II	'hypothetical protein'	cyan	#00FFFFFF	2.455	5.064e-28	2.372	4.103e-22	0.4075	0.2838	4.827	5.33e-155
'2517157674'	Sphme2DRAFT_2100	3	Cluster II	'RNA polymerase sigma factor, sigma-70 family'	cyan	#00FFFFFF	1.736	2.087e-15	1.701	5.96e-14	1.818	2.287e-14	1.462	1.727e-09
'2517157711'	Sphme2DRAFT_2137	3	Cluster II	'Uncharacterized iron-regulated membrane protein'	cyan	#00FFFFFF	2.003	1.123e-28	1.952	1.836e-27	1.585	2.51e-15	1.712	4.676e-21
'2517157712'	Sphme2DRAFT_2138	3	Cluster II	'hypothetical protein'	cyan	#00FFFFFF	1.734	4.43e-13	1.713	4.481e-17	1.369	6.716e-11	1.485	1.342e-11
'2517157767'	Sphme2DRAFT_2193	3	Cluster II	'Outer membrane receptor for monomeric catechols'	cyan	#00FFFFFF	3.015	1.575e-102	2.931	3.53e-117	2.971	1.099e-72	3.022	1.707e-66
'2517157768'	Sphme2DRAFT_2194	3	Cluster II	'Uncharacterized iron-regulated protein'	cyan	#00FFFFFF	2.39	7.04e-48	2.277	6.295e-48	2.314	2.58e-36	2.406	2.375e-39
'2517157769'	Sphme2DRAFT_2195	3	Cluster II	'hypothetical protein'	cyan	#00FFFFFF	2.156	1.948e-22	1.912	1.674e-19	1.605	3.342e-13	1.952	2.112e-17
'2517157814'	Sphme2DRAFT_2240	3	Cluster II	'hypothetical protein'	cyan	#00FFFFFF	1.858	6.665e-16	1.69	2.001e-24	0.8242	2.245e-05	1.083	6.16e-09
'2517157817'	Sphme2DRAFT_2243	3	Cluster II	'Domain of unknown function (DUF3315).'	cyan	#00FFFFFF	1.777	1.906e-14	1.771	7.44e-19	0.9865	1.772e-05	1.036	1.842e-06
'2517157877'	Sphme2DRAFT_2303	3	Cluster II	'hypothetical protein'	cyan	#00FFFFFF	1.399	4.821e-10	1.362	4.273e-08	0.9072	0.000303	1.044	6.615e-06
'2517158006'	Sphme2DRAFT_2432	3	Cluster II	'TonB-dependent siderophore receptor'	cyan	#00FFFFFF	2.089	1.41e-36	2.135	1.34e-37	2.052	8.48e-25	2.11	1.872e-25
'2517158356'	Sphme2DRAFT_2782	3	Cluster II	'TonB-dependent siderophore receptor'	cyan	#00FFFFFF	1.744	3.536e-21	1.804	2.104e-21	1.656	9.595e-16	1.746	3.398e-19
'2517158444'	Sphme2DRAFT_2870	3	Cluster II	'hypothetical protein'	cyan	#00FFFFFF	2.251	1.855e-27	2.183	4.739e-26	2.04	3.012e-22	2.134	1.851e-19
'2517158445'	Sphme2DRAFT_2871	3	Cluster II	'hypothetical protein'	cyan	#00FFFFFF	2.292	2.934e-35	2.19	3.813e-30	2.106	7.526e-26	2.221	6.022e-28
'2517158446'	Sphme2DRAFT_2872	3	Cluster II	'TonB-dependent siderophore receptor'	cyan	#00FFFFFF	2.392	5.716e-70	2.399	1.332e-76	2.367	1.1e-52	2.473	1.125e-64
'2517159001'	Sphme2DRAFT_3427	3	Cluster II	'Outer membrane receptor proteins, mostly Fe transport'	cyan	#00FFFFFF	1.55	4.149e-23	1.487	5.59e-20	1.46	1.117e-14	1.428	8.309e-16
'2517159490'	Sphme2DRAFT_3920	3	Cluster II	'Co/Zn/Cd efflux system component'	cyan	#00FFFFFF	1.461	2.863e-17	1.526	4.022e-12	1.175	3.758e-09	1.694	2.649e-16
'2517159491'	Sphme2DRAFT_3921	3	Cluster II	'High-affinity Fe2+/Pb2+ permease'	cyan	#00FFFFFF	1.578	2.057e-27	1.736	1.469e-23	1.423	1.108e-18	1.94	2.508e-37
'2517155582'	Sphme2DRAFT_0008	4	Cluster III	'Hpt domain.'	purple	#8000FFFF	-0.2105	0.6348	-0.4153	0.2263	1.118	4.51e-05	0.6817	0.008427
'2517155686'	Sphme2DRAFT_0112	4	Cluster III	'hypothetical protein'	purple	#8000FFFF	-0.3984	0.1869	-0.7504	0.006727	0.6301	0.04245	0.5625	0.037
'2517155768'	Sphme2DRAFT_0194	4	Cluster III	'Acetyltransferases, including N-acetylases of ribosomal proteins'	purple	#8000FFFF	0.5359	0.006409	0.4503	0.04037	0.5032	0.02814	1.708	1.152e-26
'2517155843'	Sphme2DRAFT_0269	4	Cluster III	'diguanylate cyclase (GGDEF) domain'	purple	#8000FFFF	-0.1758	0.6167	-0.4511	0.1303	0.9351	0.0001314	0.6799	0.002815
'2517155864'	Sphme2DRAFT_0290	4	Cluster III	'diguanylate cyclase (GGDEF) domain'	purple	#8000FFFF	-0.2902	0.3185	-0.4797	0.08916	0.9389	4.64e-05	0.7092	0.0007654
'2517156020'	Sphme2DRAFT_0446	4	Cluster III	'Predicted ATPase'	purple	#8000FFFF	-0.1298	0.7519	-0.4318	0.2045	1.106	2.07e-06	0.8079	0.0003538
'2517156326'	Sphme2DRAFT_0752	4	Cluster III	'Response regulator containing CheY-like receiver, AAA-type ATPase, and DNA-binding domains'	purple	#8000FFFF	-0.4868	0.02668	-0.6724	0.002399	0.9444	3.067e-07	0.5633	0.004013
'2517156327'	Sphme2DRAFT_0753	4	Cluster III	'Chemotaxis protein	purple	#8000FFFF	-0.3629	0.2036	-0.7467	0.001347	0.9645	1.349e-05	0.6821	0.001951
'2517156328'	Sphme2DRAFT_0754	4	Cluster III	'Chemotaxis response regulator containing a CheY-like receiver domain and a methylesterase domain'	purple	#8000FFFF	-0.2189	0.5182	-0.6658	0.009167	0.8239	0.0007689	0.6575	0.004613
'2517156329'	Sphme2DRAFT_0755	4	Cluster III	'Methylase of chemotaxis methyl-accepting proteins'	purple	#8000FFFF	-0.4279	0.1323	-0.8506	0.0005667	0.8456	0.0007039	0.5853	0.01671
'2517156330'	Sphme2DRAFT_0756	4	Cluster III	'Chemotaxis protein histidine kinase and related kinases'	purple	#8000FFFF	-0.28	0.2805	-0.5429	0.0335	0.8233	0.0002788	0.6655	0.000867
'2517156332'	Sphme2DRAFT_0758	4	Cluster III	'Methyl-accepting chemotaxis protein'	purple	#8000FFFF	-0.2877	0.3505	-0.514	0.08872	0.8767	0.0002031	0.6802	0.002269
'2517156454'	Sphme2DRAFT_0880	4	Cluster III	'Flagellin and related hook-associated proteins'	purple	#8000FFFF	-0.3771	0.006014	-0.6691	7.605e-08	0.9916	4.424e-14	0.8455	4.419e-10
'2517156455'	Sphme2DRAFT_0881	4	Cluster III	'Flagellin and related hook-associated proteins'	purple	#8000FFFF	-0.4453	0.0004972	-0.6649	4.987e-08	1.027	1.068e-13	0.743	4.624e-07
'2517156456'	Sphme2DRAFT_0882	4	Cluster III	'Flagellin and related hook-associated proteins'	purple	#8000FFFF	-0.1978	0.3262	-0.4549	0.001118	1.402	1.094e-24	1.017	3.574e-15
'2517156521'	Sphme2DRAFT_0947	4	Cluster III	'Flp pilus assembly protein TadC'	purple	#8000FFFF	-0.3551	0.1673	-0.7891	0.0003414	0.9161	2.815e-05	0.5376	0.01546
'2517156522'	Sphme2DRAFT_0948	4	Cluster III	'Flp pilus assembly protein TadB'	purple	#8000FFFF	-0.3868	0.1824	-0.7652	0.001974	0.8717	0.0002344	0.5976	0.01032
'2517156523'	Sphme2DRAFT_0949	4	Cluster III	'Flp pilus assembly protein, ATPase CpaE'	purple	#8000FFFF	-0.2799	0.2822	-0.5612	0.0226	0.8393	5.25e-05	0.7163	0.0002007
'2517156524'	Sphme2DRAFT_0950	4	Cluster III	'Pilus biogenesis CpaD protein (pilus_cpaD).'	purple	#8000FFFF	-0.1962	0.5974	-0.4189	0.2188	0.9206	9.818e-05	0.7124	0.002262
'2517156525'	Sphme2DRAFT_0951	4	Cluster III	'Flp pilus assembly protein, secretin CpaC'	purple	#8000FFFF	-0.3216	0.1774	-0.4526	0.09552	0.9273	1.057e-06	0.706	0.0001283
'2517156527'	Sphme2DRAFT_0953	4	Cluster III	'Flp pilus assembly protein, protease CpaA'	purple	#8000FFFF	-0.2565	0.4029	-0.3585	0.2805	1.064	4.178e-05	0.8699	1.829e-05
'2517156682'	Sphme2DRAFT_1108	4	Cluster III	'hypothetical protein'	purple	#8000FFFF	-0.344	0.3068	-0.7681	0.01087	1.462	2e-08	1.081	4.928e-06
'2517156683'	Sphme2DRAFT_1109	4	Cluster III	'Protein of unknown function (DUF1153).'	purple	#8000FFFF	-0.4563	0.1094	-0.6805	0.01597	1.253	4.247e-07	0.8534	4.827e-05
'2517156810'	Sphme2DRAFT_1236	4	Cluster III	'Response regulator containing CheY-like receiver, AAA-type ATPase, and DNA-binding domains'	purple	#8000FFFF	0.8226	0.06743	1.074	0.01315	1.916	1.678e-09	2.151	1.912e-10
'2517156811'	Sphme2DRAFT_1237	4	Cluster III	'Chemotaxis protein histidine kinase and related kinases'	purple	#8000FFFF	0.7267	0.01148	0.8011	0.01183	1.291	1.618e-06	1.668	1.84e-12
'2517156812'	Sphme2DRAFT_1238	4	Cluster III	'Chemotaxis signal transduction protein'	purple	#8000FFFF	0.8532	0.007483	1.008	0.0009186	1.526	1.713e-08	1.679	1.538e-09
'2517157043'	Sphme2DRAFT_1469	4	Cluster III	'diguanylate cyclase (GGDEF) domain'	purple	#8000FFFF	-0.4494	0.04603	-0.7039	0.00301	0.7551	0.001278	0.5397	0.007309
'2517157337'	Sphme2DRAFT_1763	4	Cluster III	'Predicted pyridoxal phosphate-dependent enzyme apparently involved in regulation of cell wall biogenesis'	purple	#8000FFFF	-0.1682	0.6427	-0.1796	0.6459	1.107	6.948e-07	0.8097	9.715e-05
'2517157370'	Sphme2DRAFT_1796	4	Cluster III	'Flp pilus assembly protein, ATPase CpaF'	purple	#8000FFFF	-0.2281	0.4336	-0.4535	0.1083	0.9787	1.691e-06	0.7501	0.0001338
'2517157548'	Sphme2DRAFT_1974	4	Cluster III	'Phasin protein.'	purple	#8000FFFF	-0.7212	0.06054	-0.8408	0.0294	-1.457	0.0001125	1.421	2.539e-06
'2517157591'	Sphme2DRAFT_2017	4	Cluster III	'hypothetical protein'	purple	#8000FFFF	-0.2492	0.3869	-0.2916	0.2805	1.215	9.542e-10	0.6895	0.0004145
'2517157756'	Sphme2DRAFT_2182	4	Cluster III	'hypothetical protein'	purple	#8000FFFF	-0.3693	0.1516	-0.2114	0.4674	-0.2388	0.4231	1.217	3.502e-10
'2517157765'	Sphme2DRAFT_2191	4	Cluster III	'Flp pilus assembly protein TadG'	purple	#8000FFFF	-0.1052	0.8113	-0.3057	0.4061	1.188	3.857e-06	0.8191	0.00126
'2517157766'	Sphme2DRAFT_2192	4	Cluster III	'Flp pilus assembly protein TadG'	purple	#8000FFFF	-0.113	0.8092	-0.3155	0.3659	1.232	2.765e-07	0.7816	0.001355
'2517157829'	Sphme2DRAFT_2255	4	Cluster III	'hypothetical protein'	purple	#8000FFFF	-0.2145	0.6997	-0.04908	0.9361	2.012	5.016e-11	1.14	9.715e-05
'2517157830'	Sphme2DRAFT_2256	4	Cluster III	'hypothetical protein'	purple	#8000FFFF	0.4934	0.1996	0.4744	0.2407	2.488	5.654e-17	1.494	6.339e-07
'2517157874'	Sphme2DRAFT_2300	4	Cluster III	'hypothetical protein'	purple	#8000FFFF	-0.01401	0.9852	-0.3576	0.4141	1.45	1.377e-08	1.695	1.22e-12
'2517158153'	Sphme2DRAFT_2579	4	Cluster III	'Response regulator containing CheY-like receiver domain and AraC-type DNA-binding domain'	purple	#8000FFFF	-0.4273	0.1316	-0.6938	0.009223	0.9458	4.329e-05	0.6142	0.009823
'2517158154'	Sphme2DRAFT_2580	4	Cluster III	'Chemotaxis response regulator containing a CheY-like receiver domain and a methylesterase domain'	purple	#8000FFFF	-0.4159	0.1555	-0.6047	0.04774	0.7929	0.001821	0.4971	0.04732
'2517158155'	Sphme2DRAFT_2581	4	Cluster III	'Methylase of chemotaxis methyl-accepting proteins'	purple	#8000FFFF	-0.4604	0.08358	-0.5199	0.09889	0.9296	0.0008939	0.4113	0.1307
'2517158164'	Sphme2DRAFT_2590	4	Cluster III	'hypothetical protein'	purple	#8000FFFF	-0.2768	0.4057	-0.5363	0.08323	1.168	6.567e-06	0.7809	0.0008525
'2517158310'	Sphme2DRAFT_2736	4	Cluster III	'2-isopropylmalate synthase, yeast type'	purple	#8000FFFF	0.325	0.0848	0.2735	0.1831	0.3456	0.09711	1.941	1.535e-53
'2517158318'	Sphme2DRAFT_2744	4	Cluster III	'ATPases involved in chromosome partitioning'	purple	#8000FFFF	-0.4088	0.1208	-0.7012	0.006766	0.8461	0.0002845	0.508	0.02398
'2517158391'	Sphme2DRAFT_2817	4	Cluster III	'Carbohydrate-selective porin, OprB family.'	purple	#8000FFFF	0.3253	0.1921	0.06075	0.8794	0.01295	0.9754	1.792	1.069e-26
'2517158392'	Sphme2DRAFT_2818	4	Cluster III	'Mn2+ and Fe2+ transporters of the NRAMP family'	purple	#8000FFFF	0.1482	0.4468	0.01696	0.9518	-0.1349	0.6257	1.353	4.394e-26
'2517158529'	Sphme2DRAFT_2955	4	Cluster III	'Surface antigen'	purple	#8000FFFF	-1.121	4.371e-06	-1.437	6.444e-10	1.078	1.051e-06	0.6562	0.003913
'2517158532'	Sphme2DRAFT_2958	4	Cluster III	'hypothetical protein'	purple	#8000FFFF	-0.778	0.0001138	-0.8164	5.703e-05	0.9508	2.98e-05	0.529	0.01523
'2517158600'	Sphme2DRAFT_3026	4	Cluster III	'Flp pilus assembly protein, pilin Flp'	purple	#8000FFFF	-0.231	0.566	-0.5955	0.1249	1.295	5.928e-06	0.583	0.0667
'2517158601'	Sphme2DRAFT_3027	4	Cluster III	'Flp pilus assembly protein, pilin Flp'	purple	#8000FFFF	0.02393	0.9722	-0.3463	0.5224	1.697	4.769e-10	1.185	5.29e-06
'2517158844'	Sphme2DRAFT_3270	4	Cluster III	'Flp pilus assembly protein TadG'	purple	#8000FFFF	-0.3197	0.2471	-0.547	0.03986	1.086	1.154e-06	0.7154	0.0006191
'2517158845'	Sphme2DRAFT_3271	4	Cluster III	'TadE-like protein.'	purple	#8000FFFF	-0.3444	0.2529	-0.5335	0.08111	1.13	2.568e-06	0.7294	0.002904
'2517158846'	Sphme2DRAFT_3272	4	Cluster III	'hypothetical protein'	purple	#8000FFFF	-0.3061	0.4803	-0.5491	0.1681	1.009	0.001306	0.4448	0.2262
'2517158904'	Sphme2DRAFT_3330	4	Cluster III	'hypothetical protein'	purple	#8000FFFF	-0.4941	0.1303	-0.6726	0.04968	1.036	0.0004705	0.5873	0.06151
'2517158906'	Sphme2DRAFT_3332	4	Cluster III	'Methyl-accepting chemotaxis protein'	purple	#8000FFFF	-0.3859	0.1383	-0.5302	0.05038	0.798	0.001785	0.8676	1.477e-05
'2517158982'	Sphme2DRAFT_3408	4	Cluster III	'hypothetical protein'	purple	#8000FFFF	-0.3959	0.1539	-0.3307	0.3208	1.273	7.223e-08	0.8803	0.000182
