# Supplementary material for: Complex general stress response regulation in Sphingomonas melonis Fr1 revealed by transcriptional analyses
Source: Sci Rep. 2019 Jun 28;9:9404. doi: 10.1038/s41598-019-45788-7 (PMC6599016; doi:10.1038/s41598-019-45788-7)
Supplement: Supplementary file 8 — Table S7 [file 41598_2019_45788_MOESM8_ESM.xlsx]

## Sheet: Data corresponding to Fig. S4
	Total	Transcript ID		log2 ratio ΔpakA-G vs WT (stress mix)	fdr ΔpakA-G vs WT (stress mix)	log2 ratio ΔsdrG vs WT (stress mix)	fdr ΔsdrG vs WT (stress mix)	log2 ratio ΔphyRvs WT (stress mix)	fdr ΔphyR vs WT (stress mix)	log2 ratio ΔecfGvs WT (stress mix)	fdr ΔecfGvs WT (stress mix)			Input data for Venn diagram	ΔecfG vs WT (stress mix)	log2 ratio	fdr		ΔphyR vs WT (stress mix)	log2 ratio	fdr		ΔsdrG vs WT (stress mix)	log2 ratio	fdr		ΔpakA-G vs WT (stress mix)	log2 ratio	fdr
Genes regulated by EcfG, PhyR, SdrG and PakA-G	219	Sphme2DRAFT_1281	'Predicted outer membrane protein'	-2.563	1.71e-14	-2.196	1.178e-10	-5.677	9.515e-47	-8.423	4.888e-73				Sphme2DRAFT_2026	-7.334	7.728e-265		Sphme2DRAFT_1445	-8.961	9.023e-239		Sphme2DRAFT_3354	-4.453	1.796e-106		Sphme2DRAFT_2488	-8.139	0
		Sphme2DRAFT_1462	'Uncharacterized protein conserved in bacteria'	-2.887	2.121e-23	-2.564	7.051e-19	-5.811	5.358e-66	-7.987	9.637e-108				Sphme2DRAFT_1447	-8.053	1.434e-200		Sphme2DRAFT_0163	-2.977	5.616e-123		Sphme2DRAFT_2193	2.971	1.099e-72		Sphme2DRAFT_1969	4.567	2.345e-263
		Sphme2DRAFT_2026	'hypothetical protein'	-1.736	1.71e-14	-1.58	3.297e-09	-4.08	8.451e-78	-7.334	7.728e-265				Sphme2DRAFT_0163	-3.082	4.538e-130		Sphme2DRAFT_2193	2.931	3.53e-117		Sphme2DRAFT_0163	-2.636	4.553e-62		Sphme2DRAFT_1971	5.447	6.352e-220
		Sphme2DRAFT_2180	'hypothetical protein'	-2.069	9.7e-15	-1.583	8.764e-09	-4.638	8.195e-51	-7.319	9.767e-79				Sphme2DRAFT_1462	-7.987	9.637e-108		Sphme2DRAFT_1075	2.342	1.03e-104		Sphme2DRAFT_2872	2.367	1.1e-52		Sphme2DRAFT_0513	-3.809	6.076e-163
		Sphme2DRAFT_1298	'Aerobic-type carbon monoxide dehydrogenase, middle subunit CoxM/CutM homologs'	-3.3	2.834e-20	-2.909	1.045e-15	-5.607	2.778e-45	-6.648	1.856e-55				Sphme2DRAFT_2193	3.015	1.575e-102		Sphme2DRAFT_1844	3.081	3.341e-90		Sphme2DRAFT_1844	2.265	9.34e-38		Sphme2DRAFT_2824	-5.146	2.594e-160
		Sphme2DRAFT_1299	'Aerobic-type carbon monoxide dehydrogenase, small subunit CoxS/CutS homologs'	-3.079	3.301e-24	-2.662	2.69e-18	-5.485	1.566e-56	-6.401	1.665e-69				Sphme2DRAFT_1446	-6.386	1.955e-100		Sphme2DRAFT_2026	-4.08	8.451e-78		Sphme2DRAFT_1234	2.087	9.773e-37		Sphme2DRAFT_1972	4.827	5.33e-155
		Sphme2DRAFT_1446	'hypothetical protein'	-1.469	1.547e-10	-1.083	1.037e-05	-4.223	1.395e-63	-6.386	1.955e-100				Sphme2DRAFT_2527	-5.286	4.207e-100		Sphme2DRAFT_2872	2.399	1.332e-76		Sphme2DRAFT_2194	2.314	2.58e-36		Sphme2DRAFT_1970	6.257	3.971e-112
		Sphme2DRAFT_1765	'NAD-dependent aldehyde dehydrogenases'	-2.609	1.549e-17	-2.224	7.795e-13	-5.063	4.815e-51	-6.207	3.893e-63				Sphme2DRAFT_1844	3.081	7.013e-100		Sphme2DRAFT_2527	-4.075	2.477e-70		Sphme2DRAFT_1075	1.531	9.433e-32		Sphme2DRAFT_0163	-2.655	3.044e-96
		Sphme2DRAFT_3506	'Predicted glycosyl transferase'	-3.694	1.335e-09	-3.916	4.154e-10	-5.77	4.58e-18	-6.146	8.43e-19				Sphme2DRAFT_1484	-5.848	2.362e-95		Sphme2DRAFT_0787	-3.788	5.971e-67		Sphme2DRAFT_3116	-3.606	7.264e-30		Sphme2DRAFT_2181	-3.109	5.834e-75
		Sphme2DRAFT_1028	'Uncharacterized protein conserved in bacteria'	-3.565	9.114e-24	-3.537	3.181e-24	-5.666	1.953e-51	-6.093	2.142e-57				Sphme2DRAFT_1930	-5.571	4.258e-88		Sphme2DRAFT_1462	-5.811	5.358e-66		Sphme2DRAFT_2871	2.106	7.526e-26		Sphme2DRAFT_2193	3.022	1.707e-66
		Sphme2DRAFT_2510	'hypothetical protein'	-3.19	2.168e-14	-2.847	2.821e-11	-5.223	6.801e-27	-5.96	2.091e-30				Sphme2DRAFT_0787	-4.453	2.388e-84		Sphme2DRAFT_1444	-3.277	6.635e-64		Sphme2DRAFT_1800	2.092	5.247e-25		Sphme2DRAFT_2872	2.473	1.125e-64
		Sphme2DRAFT_2509	'hypothetical protein'	-3.118	1.731e-13	-2.828	8.779e-11	-5.128	4.693e-27	-5.922	9.57e-33				Sphme2DRAFT_1208	2.82	1.868e-82		Sphme2DRAFT_1446	-4.223	1.395e-63		Sphme2DRAFT_2432	2.052	8.48e-25		Sphme2DRAFT_1075	1.646	7.694e-63
		Sphme2DRAFT_3507	'Predicted glycosyltransferases'	-3.625	4.795e-09	-3.64	1.516e-08	-5.761	2.034e-17	-5.879	3.578e-18				Sphme2DRAFT_1075	2.362	3.258e-79		Sphme2DRAFT_1484	-4.062	2.028e-63		Sphme2DRAFT_0882	1.402	1.094e-24		Sphme2DRAFT_2736	1.941	1.535e-53
		Sphme2DRAFT_1836	'Uncharacterized stress protein (general stress protein 26)'	-2.763	2.112e-17	-2.191	1.111e-11	-4.787	2.85e-45	-5.863	1.71e-58				Sphme2DRAFT_2180	-7.319	9.767e-79		Sphme2DRAFT_1930	-4.271	8.392e-62		Sphme2DRAFT_1028	-3.537	3.181e-24		Sphme2DRAFT_1844	2.396	7.805e-42
		Sphme2DRAFT_1484	'hypothetical protein'	-1.499	1.349e-10	-1.345	1.262e-08	-4.062	2.028e-63	-5.848	2.362e-95				Sphme2DRAFT_1444	-3.744	1.265e-73		Sphme2DRAFT_1299	-5.485	1.566e-56		Sphme2DRAFT_3117	-3.853	1.265e-23		Sphme2DRAFT_2194	2.406	2.375e-39
		Sphme2DRAFT_1478	'PRC-barrel domain.'	-2.806	7.377e-19	-2.388	1.068e-13	-4.945	8.783e-44	-5.843	1.44e-53				Sphme2DRAFT_1281	-8.423	4.888e-73		Sphme2DRAFT_1447	-2.994	7.602e-53		Sphme2DRAFT_2870	2.04	3.012e-22		Sphme2DRAFT_1234	2.019	3.753e-38
		Sphme2DRAFT_3509	'Exopolysaccharide biosynthesis protein'	-3.614	6.649e-08	-3.651	1.657e-07	-5.629	1.282e-14	-5.784	5.256e-15				Sphme2DRAFT_2872	2.392	5.716e-70		Sphme2DRAFT_1028	-5.666	1.953e-51		Sphme2DRAFT_1409	1.634	1.099e-21		Sphme2DRAFT_3817	-2.56	1.875e-37
		Sphme2DRAFT_1297	'Aerobic-type carbon monoxide dehydrogenase, large subunit CoxL/CutL homologs'	-3.47	1.149e-15	-3.019	2.711e-12	-5.115	1.944e-29	-5.674	4.63e-34				Sphme2DRAFT_1299	-6.401	1.665e-69		Sphme2DRAFT_1765	-5.063	4.815e-51		Sphme2DRAFT_0162	-1.934	2.533e-21		Sphme2DRAFT_3921	1.94	2.508e-37
		Sphme2DRAFT_3508	'Glycosyltransferase'	-3.847	8.86e-10	-3.689	4.579e-09	-5.662	7.156e-17	-5.623	3.959e-17				Sphme2DRAFT_0598	-4.565	3.162e-65		Sphme2DRAFT_2180	-4.638	8.195e-51		Sphme2DRAFT_1462	-2.564	7.051e-19		Sphme2DRAFT_1661	-1.876	6.761e-34
		Sphme2DRAFT_1930	'hypothetical protein'	-1.968	2.364e-19	-1.528	1.387e-11	-4.271	8.392e-62	-5.571	4.258e-88				Sphme2DRAFT_1765	-6.207	3.893e-63		Sphme2DRAFT_0598	-3.826	3.096e-50		Sphme2DRAFT_0787	-1.841	8.132e-19		Sphme2DRAFT_0787	-2.348	2.576e-30
		Sphme2DRAFT_1442	'Predicted small secreted protein'	-1.944	7.879e-10	-1.578	2.608e-06	-3.914	7.555e-30	-5.303	1.463e-47				Sphme2DRAFT_1836	-5.863	1.71e-58		Sphme2DRAFT_0680	2.088	2.488e-49		Sphme2DRAFT_0515	1.238	8.132e-19		Sphme2DRAFT_2871	2.221	6.022e-28
		Sphme2DRAFT_2527	'Outer membrane protein'	-1.808	1.61e-16	-1.42	2.56e-10	-4.075	2.477e-70	-5.286	4.207e-100				Sphme2DRAFT_1028	-6.093	2.142e-57		Sphme2DRAFT_2194	2.277	6.295e-48		Sphme2DRAFT_1613	-2.027	1.108e-18		Sphme2DRAFT_3116	-3.529	9.909e-28
		Sphme2DRAFT_2489	'Catalase.'	-3.185	7.711e-24	-2.437	2.269e-14	-4.511	5.183e-40	-5.275	2.273e-52				Sphme2DRAFT_0498	-3.18	1.812e-55		Sphme2DRAFT_1281	-5.677	9.515e-47		Sphme2DRAFT_3921	1.423	1.108e-18		Sphme2DRAFT_1409	1.784	2.845e-27
		Sphme2DRAFT_3063	'Protein required for attachment to host cells'	-2.574	4.997e-11	-2.152	7.381e-08	-4.735	7.004e-27	-5.25	1.315e-31				Sphme2DRAFT_1298	-6.648	1.856e-55		Sphme2DRAFT_1928	-3.261	4.522e-46		Sphme2DRAFT_1299	-2.662	2.69e-18		Sphme2DRAFT_3117	-3.931	3.89e-27
		Sphme2DRAFT_2528	'Uncharacterized protein conserved in bacteria'	-2.085	3.775e-11	-1.686	1.237e-07	-4.093	5.525e-38	-5.165	1.028e-52				Sphme2DRAFT_1110	-4.902	4.674e-55		Sphme2DRAFT_1110	-4.154	6.763e-46		Sphme2DRAFT_1408	1.755	1.667e-17		Sphme2DRAFT_0162	-2.128	7.746e-27
		Sphme2DRAFT_2828	'Predicted hydrolases or acyltransferases (alpha/beta hydrolase superfamily)'	-3.162	7.619e-14	-2.721	1.81e-10	-4.343	8.49e-22	-5.131	1.493e-27				Sphme2DRAFT_0597	-4.699	1.719e-54		Sphme2DRAFT_1298	-5.607	2.778e-45		Sphme2DRAFT_2256	2.488	5.654e-17		Sphme2DRAFT_2817	1.792	1.069e-26
		Sphme2DRAFT_1249	'intracellular protease, PfpI family'	-3.067	6.122e-18	-2.73	3.702e-14	-4.557	1.559e-34	-5.131	1.459e-39				Sphme2DRAFT_1478	-5.843	1.44e-53		Sphme2DRAFT_1836	-4.787	2.85e-45		Sphme2DRAFT_2782	1.656	9.595e-16		Sphme2DRAFT_0194	1.708	1.152e-26
		Sphme2DRAFT_3404	'Predicted integral membrane protein'	-2.218	1.662e-09	-2.26	1.674e-09	-4.202	4.431e-27	-5.065	3.269e-35				Sphme2DRAFT_2528	-5.165	1.028e-52		Sphme2DRAFT_1478	-4.945	8.783e-44		Sphme2DRAFT_1298	-2.909	1.045e-15		Sphme2DRAFT_0515	1.272	1.902e-26
		Sphme2DRAFT_1282	'Domain of unknown function (DUF3597).'	-2.745	4.427e-14	-2.403	8.764e-11	-4.803	5.93e-32	-5.018	1.579e-32				Sphme2DRAFT_2489	-5.275	2.273e-52		Sphme2DRAFT_0597	-4.116	1.065e-43		Sphme2DRAFT_2137	1.585	2.51e-15		Sphme2DRAFT_2818	1.353	4.394e-26
		Sphme2DRAFT_3117	'Threonine dehydrogenase and related Zn-dependent dehydrogenases'	-3.931	3.89e-27	-3.853	1.265e-23	-4.96	4.234e-38	-5.016	6.041e-40				Sphme2DRAFT_1207	2.436	9.845e-52		Sphme2DRAFT_1234	2.075	2.481e-43		Sphme2DRAFT_3118	-3.462	2.822e-15		Sphme2DRAFT_2432	2.11	1.872e-25
		Sphme2DRAFT_1060	'hypothetical protein'	-2.591	4.621e-13	-2.403	4.68e-11	-4.623	3.135e-31	-4.944	2.225e-26				Sphme2DRAFT_1788	-1.012	7.84e-50		Sphme2DRAFT_2499	-4.203	5.237e-41		Sphme2DRAFT_0516	1.302	5.578e-15		Sphme2DRAFT_1299	-3.079	3.301e-24
		Sphme2DRAFT_1110	'Predicted membrane protein'	-1.41	6.788e-07	-1.158	0.0001227	-4.154	6.763e-46	-4.902	4.674e-55				Sphme2DRAFT_1928	-3.455	7.143e-49		Sphme2DRAFT_2489	-4.511	5.183e-40		Sphme2DRAFT_1679	-2.669	9.989e-15		Sphme2DRAFT_2489	-3.185	7.711e-24
		Sphme2DRAFT_1274	'4-alpha-glucanotransferase'	-2.954	1.095e-07	-2.463	2.014e-05	-4.304	9.192e-14	-4.901	9.775e-16				Sphme2DRAFT_1445	-2.839	5.12e-48		Sphme2DRAFT_1613	-3.186	6.717e-40		Sphme2DRAFT_3427	1.46	1.117e-14		Sphme2DRAFT_1028	-3.565	9.114e-24
		Sphme2DRAFT_2452	'hypothetical protein'	-2.699	1.234e-10	-2.243	2.167e-07	-4.788	2.514e-23	-4.82	1.611e-23				Sphme2DRAFT_2194	2.39	7.04e-48		Sphme2DRAFT_1111	1.376	1.363e-39		Sphme2DRAFT_0183	1.611	1.409e-14		Sphme2DRAFT_1613	-2.25	1.047e-23
		Sphme2DRAFT_1831	'Topoisomerase IB'	-2.494	7.533e-15	-2.155	6.928e-11	-4.485	1.737e-32	-4.766	4.292e-38				Sphme2DRAFT_1442	-5.303	1.463e-47		Sphme2DRAFT_0498	-2.617	1.736e-39		Sphme2DRAFT_2489	-2.437	2.269e-14		Sphme2DRAFT_1462	-2.887	2.121e-23
		Sphme2DRAFT_1275	'malto-oligosyltrehalose trehalohydrolase'	-2.741	2.039e-09	-2.358	3.085e-07	-4.316	7.729e-20	-4.763	1.105e-22				Sphme2DRAFT_1613	-3.328	2.327e-46		Sphme2DRAFT_3116	-4.193	5.221e-39		Sphme2DRAFT_2100	1.818	2.287e-14		Sphme2DRAFT_1800	1.907	1.902e-22
		Sphme2DRAFT_1832	'Small-conductance mechanosensitive channel'	-2.669	1.016e-13	-2.337	1.169e-10	-4.303	7.546e-30	-4.74	2.147e-33				Sphme2DRAFT_1612	-4.46	3.157e-44		Sphme2DRAFT_1408	2.451	2.025e-38		Sphme2DRAFT_2499	-2.343	3.567e-14		Sphme2DRAFT_2137	1.712	4.676e-21
		Sphme2DRAFT_0597	'probable methyltransferase'	-2.297	2.305e-17	-1.565	2.453e-08	-4.116	1.065e-43	-4.699	1.719e-54				Sphme2DRAFT_2499	-4.45	4.224e-44		Sphme2DRAFT_3117	-4.96	4.234e-38		Sphme2DRAFT_1249	-2.73	3.702e-14		Sphme2DRAFT_1111	1.128	1.305e-20
		Sphme2DRAFT_1679	'Protein of unknown function (DUF3429).'	-2.79	5.936e-17	-2.669	9.989e-15	-4.009	2.734e-29	-4.643	3.306e-35				Sphme2DRAFT_0098	-3.462	8.555e-42		Sphme2DRAFT_2528	-4.093	5.525e-38		Sphme2DRAFT_0881	1.027	1.068e-13		Sphme2DRAFT_1298	-3.3	2.834e-20
		Sphme2DRAFT_0598	'TIGR03440 family protein'	-2.138	3.628e-19	-1.656	3.007e-11	-3.826	3.096e-50	-4.565	3.162e-65				Sphme2DRAFT_1276	-4.357	1.84e-41		Sphme2DRAFT_2432	2.135	1.34e-37		Sphme2DRAFT_1478	-2.388	1.068e-13		Sphme2DRAFT_1928	-2.119	4.814e-20
		Sphme2DRAFT_1612	'hypothetical protein'	-2.15	4.654e-14	-2.005	9.12e-12	-4.009	6.936e-37	-4.46	3.157e-44				Sphme2DRAFT_1408	2.507	4.023e-41		Sphme2DRAFT_1612	-4.009	6.936e-37		Sphme2DRAFT_1960	-1.118	1.791e-13		Sphme2DRAFT_0680	1.431	5.396e-20
		Sphme2DRAFT_1248	'Dehydrogenases with different specificities (related to short-chain alcohol dehydrogenases)'	-2.907	9.04e-14	-2.597	7.736e-11	-3.994	2.813e-23	-4.457	4.75e-27				Sphme2DRAFT_1234	2.174	1.042e-40		Sphme2DRAFT_0098	-3.073	9.094e-35		Sphme2DRAFT_0855	-2.03	2.024e-13		Sphme2DRAFT_2870	2.134	1.851e-19
		Sphme2DRAFT_0787	'hypothetical protein'	-2.348	2.576e-30	-1.841	8.132e-19	-3.788	5.971e-67	-4.453	2.388e-84				Sphme2DRAFT_3117	-5.016	6.041e-40		Sphme2DRAFT_1249	-4.557	1.559e-34		Sphme2DRAFT_2195	1.605	3.342e-13		Sphme2DRAFT_1930	-1.968	2.364e-19
		Sphme2DRAFT_2499	'Zn-dependent alcohol dehydrogenases'	-2.645	7.161e-18	-2.343	3.567e-14	-4.203	5.237e-41	-4.45	4.224e-44				Sphme2DRAFT_1249	-5.131	1.459e-39		Sphme2DRAFT_1800	2.389	1.372e-33		Sphme2DRAFT_1092	-2.567	3.932e-13		Sphme2DRAFT_2782	1.746	3.398e-19
		Sphme2DRAFT_3266	'Uncharacterized conserved protein'	-2.241	1.16e-08	-2.049	2.884e-07	-4.313	5.609e-19	-4.435	1.57e-22				Sphme2DRAFT_1800	2.415	4.369e-39		Sphme2DRAFT_1102	-3.188	2.09e-33		Sphme2DRAFT_0108	-2.558	4.491e-13		Sphme2DRAFT_3278	-2.323	3.546e-19
		Sphme2DRAFT_3087	'Short-chain dehydrogenases of various substrate specificities'	-2.568	4.301e-14	-2.125	1.838e-10	-4.017	1.749e-31	-4.435	9.622e-36				Sphme2DRAFT_1102	-3.564	6.567e-39		Sphme2DRAFT_1023	-3.362	3.193e-33		Sphme2DRAFT_1327	-2.035	5.137e-13		Sphme2DRAFT_0598	-2.138	3.628e-19
		Sphme2DRAFT_1936	'Predicted CoA-binding protein'	-2.349	1.603e-13	-1.885	5.353e-09	-3.736	3.188e-27	-4.39	1.141e-34				Sphme2DRAFT_1831	-4.766	4.292e-38		Sphme2DRAFT_0515	1.343	3.241e-33		Sphme2DRAFT_1370	-1.817	6.03e-13		Sphme2DRAFT_1751	-2.573	4.96e-19
		Sphme2DRAFT_1555	'hypothetical protein'	-3.033	2.999e-14	-2.649	7.867e-11	-4.113	7.666e-22	-4.381	3.509e-25				Sphme2DRAFT_1971	2.799	4.377e-38		Sphme2DRAFT_1276	-3.677	1.7e-32		Sphme2DRAFT_2498	-1.407	7.158e-13		Sphme2DRAFT_1478	-2.806	7.377e-19
		Sphme2DRAFT_0108	'hypothetical protein'	-2.63	1.937e-14	-2.558	4.491e-13	-4.097	3.12e-28	-4.362	1.147e-32				Sphme2DRAFT_0855	-3.611	2.279e-37		Sphme2DRAFT_1831	-4.485	1.737e-32		Sphme2DRAFT_1765	-2.224	7.795e-13		Sphme2DRAFT_0733	-2.726	1.899e-18
		Sphme2DRAFT_1276	'glycogen debranching enzyme GlgX'	-2.422	1.262e-15	-1.947	3.88e-10	-3.677	1.7e-32	-4.357	1.84e-41				Sphme2DRAFT_1751	-4.103	2.529e-37		Sphme2DRAFT_1971	2.671	5.26e-32		Sphme2DRAFT_0160	-2.286	9.602e-13		Sphme2DRAFT_1444	-1.67	2.827e-18
		Sphme2DRAFT_3184	'Predicted hydrolases or acyltransferases (alpha/beta hydrolase superfamily)'	-2.892	3.609e-15	-2.44	8.434e-11	-4.369	1.346e-28	-4.325	2.193e-28				Sphme2DRAFT_3278	-3.573	3.791e-37		Sphme2DRAFT_0733	-3.813	5.494e-32		Sphme2DRAFT_3505	-2.704	1.821e-12		Sphme2DRAFT_3088	-2.11	5.987e-18
		Sphme2DRAFT_0733	'Hemerythrin HHE cation binding domain.'	-2.726	1.899e-18	-2.227	8.771e-11	-3.813	5.494e-32	-4.309	7.248e-37				Sphme2DRAFT_0733	-4.309	7.248e-37		Sphme2DRAFT_1282	-4.803	5.93e-32		Sphme2DRAFT_1928	-1.647	1.837e-12		Sphme2DRAFT_1249	-3.067	6.122e-18
		Sphme2DRAFT_0732	'uracil-DNA glycosylase, family 4'	-2.882	4.879e-13	-2.46	3.147e-09	-3.787	1.267e-19	-4.308	1.144e-23				Sphme2DRAFT_2432	2.089	1.41e-36		Sphme2DRAFT_3087	-4.017	1.749e-31		Sphme2DRAFT_0680	1.252	2.258e-12		Sphme2DRAFT_2499	-2.645	7.161e-18
		Sphme2DRAFT_2534	'hypothetical protein'	-2.912	9.14e-18	-1.815	2.509e-08	-4.27	6.393e-27	-4.185	4.783e-30				Sphme2DRAFT_3116	-4.017	2.607e-36		Sphme2DRAFT_3278	-3.424	2.253e-31		Sphme2DRAFT_1611	-2.233	2.292e-12		Sphme2DRAFT_2534	-2.912	9.14e-18
		Sphme2DRAFT_3505	'Glycosyltransferase'	-2.716	3.349e-13	-2.704	1.821e-12	-4.032	2.183e-26	-4.147	6.763e-27				Sphme2DRAFT_1023	-3.487	3.006e-36		Sphme2DRAFT_1060	-4.623	3.135e-31		Sphme2DRAFT_1297	-3.019	2.711e-12		Sphme2DRAFT_1765	-2.609	1.549e-17
		Sphme2DRAFT_1751	'Glycosidases'	-2.573	4.96e-19	-1.907	4.839e-10	-3.606	9.862e-30	-4.103	2.529e-37				Sphme2DRAFT_3087	-4.435	9.622e-36		Sphme2DRAFT_2567	-3.724	4.179e-31		Sphme2DRAFT_0184	1.439	3.197e-12		Sphme2DRAFT_1408	1.839	1.668e-17
		Sphme2DRAFT_1611	'Raf kinase inhibitor-like protein, YbhB/YbcL family'	-2.48	1.149e-15	-2.233	2.292e-12	-3.722	1.189e-28	-4.09	2.379e-34				Sphme2DRAFT_2567	-4.069	1.178e-35		Sphme2DRAFT_2871	2.19	3.813e-30		Sphme2DRAFT_1230	1.176	3.988e-12		Sphme2DRAFT_2567	-2.577	2.112e-17
		Sphme2DRAFT_0161	'Predicted phosphohydrolases'	-3.077	7.813e-15	-2.598	1.169e-10	-3.979	4.374e-21	-4.077	7.58e-21				Sphme2DRAFT_0628	-2.759	1.782e-35		Sphme2DRAFT_0855	-3.363	5.001e-30		Sphme2DRAFT_0699	-1.57	5.296e-12		Sphme2DRAFT_2195	1.952	2.112e-17
		Sphme2DRAFT_1781	'Dehydrogenases with different specificities (related to short-chain alcohol dehydrogenases)'	-2.39	1.603e-13	-2.105	2.04e-10	-3.674	1.633e-27	-4.07	1.019e-30				Sphme2DRAFT_2871	2.292	2.934e-35		Sphme2DRAFT_1832	-4.303	7.546e-30		Sphme2DRAFT_1448	-1.944	8.102e-12		Sphme2DRAFT_1836	-2.763	2.112e-17
		Sphme2DRAFT_2567	'Short-chain dehydrogenase involved in D-alanine esterification of lipoteichoic acid and wall teichoic acid (D-alanine transfer protein)'	-2.577	2.112e-17	-2.078	3.59e-11	-3.724	4.179e-31	-4.069	1.178e-35				Sphme2DRAFT_0072	-3.074	3.239e-35		Sphme2DRAFT_1442	-3.914	7.555e-30		Sphme2DRAFT_1612	-2.005	9.12e-12		Sphme2DRAFT_0597	-2.297	2.305e-17
		Sphme2DRAFT_1092	'hypothetical protein'	-2.579	9.012e-14	-2.567	3.932e-13	-3.839	3.017e-28	-4.062	2.24e-30				Sphme2DRAFT_3404	-5.065	3.269e-35		Sphme2DRAFT_1751	-3.606	9.862e-30		Sphme2DRAFT_1836	-2.191	1.111e-11		Sphme2DRAFT_1679	-2.79	5.936e-17
		Sphme2DRAFT_3116	'Predicted integral membrane protein'	-3.529	9.909e-28	-3.606	7.264e-30	-4.193	5.221e-39	-4.017	2.607e-36				Sphme2DRAFT_1679	-4.643	3.306e-35		Sphme2DRAFT_1297	-5.115	1.944e-29		Sphme2DRAFT_1930	-1.528	1.387e-11		Sphme2DRAFT_0160	-2.541	1.104e-16
		Sphme2DRAFT_3086	'Protein of unknown function (DUF1488).'	-2.459	3.059e-09	-1.961	3.141e-06	-3.611	3.334e-17	-3.99	9.872e-20				Sphme2DRAFT_1936	-4.39	1.141e-34		Sphme2DRAFT_1679	-4.009	2.734e-29		Sphme2DRAFT_1023	-1.854	2.172e-11		Sphme2DRAFT_2527	-1.808	1.61e-16
		Sphme2DRAFT_1344	'Transcription-repair coupling factor (superfamily II helicase)'	-2.485	2.314e-11	-2.497	4.457e-11	-3.531	3.498e-20	-3.983	1.165e-24				Sphme2DRAFT_1611	-4.09	2.379e-34		Sphme2DRAFT_0162	-2.203	3.859e-29		Sphme2DRAFT_2510	-2.847	2.821e-11		Sphme2DRAFT_2613	-2.438	1.991e-16
		Sphme2DRAFT_2221	'DNA-binding ferritin-like protein (oxidative damage protectant)'	-2.121	4.468e-06	-2.525	1.924e-07	-3.842	8.559e-15	-3.97	6.317e-16				Sphme2DRAFT_1297	-5.674	4.63e-34		Sphme2DRAFT_1611	-3.722	1.189e-28		Sphme2DRAFT_0598	-1.656	3.007e-11		Sphme2DRAFT_3920	1.694	2.649e-16
		Sphme2DRAFT_2832	'Catalase'	-2.007	6.161e-07	-1.961	2.301e-06	-3.826	6.705e-19	-3.963	9.732e-21				Sphme2DRAFT_1832	-4.74	2.147e-33		Sphme2DRAFT_3184	-4.369	1.346e-28		Sphme2DRAFT_1061	-2.161	3.203e-11		Sphme2DRAFT_0910	1.415	7.123e-16
		Sphme2DRAFT_2827	'Predicted dehydrogenases and related proteins'	-2.689	1.092e-15	-2.166	3.033e-10	-3.751	1.88e-27	-3.933	2.427e-29				Sphme2DRAFT_0680	2.053	6.952e-33		Sphme2DRAFT_1092	-3.839	3.017e-28		Sphme2DRAFT_2567	-2.078	3.59e-11		Sphme2DRAFT_3427	1.428	8.309e-16
		Sphme2DRAFT_3118	'Short-chain dehydrogenases of various substrate specificities'	-3.411	1.149e-15	-3.462	2.822e-15	-3.972	3.273e-20	-3.831	2.654e-19				Sphme2DRAFT_2509	-5.922	9.57e-33		Sphme2DRAFT_0108	-4.097	3.12e-28		Sphme2DRAFT_1344	-2.497	4.457e-11		Sphme2DRAFT_2673	-2.493	9.965e-16
		Sphme2DRAFT_2672	'Rickettsia 17 kDa surface antigen.'	-2.199	2.322e-12	-2.124	9.861e-11	-3.358	8.142e-25	-3.817	2.892e-31				Sphme2DRAFT_2613	-3.814	9.579e-33		Sphme2DRAFT_1409	1.685	5.299e-28		Sphme2DRAFT_1060	-2.403	4.68e-11		Sphme2DRAFT_2827	-2.689	1.092e-15
		Sphme2DRAFT_2613	'Uncharacterized protein conserved in bacteria'	-2.438	1.991e-16	-1.976	8.434e-11	-3.345	4.049e-27	-3.814	9.579e-33				Sphme2DRAFT_0108	-4.362	1.147e-32		Sphme2DRAFT_1615	-3.315	1.012e-27		Sphme2DRAFT_2255	2.012	5.016e-11		Sphme2DRAFT_1297	-3.47	1.149e-15
		Sphme2DRAFT_2597	'hypothetical protein'	-2.333	3.699e-10	-2.24	2.633e-09	-3.629	8.789e-21	-3.779	3.661e-22				Sphme2DRAFT_0034	-2.761	1.172e-32		Sphme2DRAFT_1970	3.371	1.315e-27		Sphme2DRAFT_0242	-1.973	5.023e-11		Sphme2DRAFT_1611	-2.48	1.149e-15
		Sphme2DRAFT_1444	'hypothetical protein'	-1.67	2.827e-18	-1.147	2.596e-08	-3.277	6.635e-64	-3.744	1.265e-73				Sphme2DRAFT_1282	-5.018	1.579e-32		Sphme2DRAFT_1781	-3.674	1.633e-27		Sphme2DRAFT_2138	1.369	6.716e-11		Sphme2DRAFT_0516	1.36	1.149e-15
		Sphme2DRAFT_2394	'Uncharacterized protein conserved in bacteria'	-2.535	7.985e-11	-2.234	7.43e-09	-3.554	1.229e-18	-3.715	5.947e-20				Sphme2DRAFT_3088	-3.123	2.919e-32		Sphme2DRAFT_2137	1.952	1.836e-27		Sphme2DRAFT_1831	-2.155	6.928e-11		Sphme2DRAFT_3118	-3.411	1.149e-15
		Sphme2DRAFT_0160	'Arabinose efflux permease'	-2.541	1.104e-16	-2.286	9.602e-13	-3.426	9.545e-27	-3.655	1.469e-27				Sphme2DRAFT_1111	1.389	6.602e-32		Sphme2DRAFT_2827	-3.751	1.88e-27		Sphme2DRAFT_3353	-1.292	7.11e-11		Sphme2DRAFT_1276	-2.422	1.262e-15
		Sphme2DRAFT_3510	'Predicted glycosyltransferases'	-2.893	5.824e-06	-2.763	4.01e-05	-3.936	3.367e-09	-3.631	2.442e-08				Sphme2DRAFT_1970	3.56	7.784e-32		Sphme2DRAFT_1448	-3.14	2.237e-27		Sphme2DRAFT_1272	-1.837	7.532e-11		Sphme2DRAFT_0855	-2.184	3.409e-15
		Sphme2DRAFT_1615	'Uncharacterized protein conserved in bacteria'	-2.081	6.28e-13	-1.912	1.344e-10	-3.315	1.012e-27	-3.615	9.726e-32				Sphme2DRAFT_1615	-3.615	9.726e-32		Sphme2DRAFT_1936	-3.736	3.188e-27		Sphme2DRAFT_1248	-2.597	7.736e-11		Sphme2DRAFT_0882	1.017	3.574e-15
		Sphme2DRAFT_0855	'Amidases related to nicotinamidase'	-2.184	3.409e-15	-2.03	2.024e-13	-3.363	5.001e-30	-3.611	2.279e-37				Sphme2DRAFT_3063	-5.25	1.315e-31		Sphme2DRAFT_2613	-3.345	4.049e-27		Sphme2DRAFT_1555	-2.649	7.867e-11		Sphme2DRAFT_3184	-2.892	3.609e-15
		Sphme2DRAFT_2391	'Predicted xylanase/chitin deacetylase'	-2.484	7.007e-13	-1.992	2.57e-08	-3.393	1.649e-17	-3.583	6.844e-21				Sphme2DRAFT_2672	-3.817	2.892e-31		Sphme2DRAFT_3404	-4.202	4.431e-27		Sphme2DRAFT_2613	-1.976	8.434e-11		Sphme2DRAFT_1370	-1.912	3.89e-15
		Sphme2DRAFT_3278	'hypothetical protein'	-2.323	3.546e-19	-1.717	2.062e-10	-3.424	2.253e-31	-3.573	3.791e-37				Sphme2DRAFT_1781	-4.07	1.019e-30		Sphme2DRAFT_2509	-5.128	4.693e-27		Sphme2DRAFT_3184	-2.44	8.434e-11		Sphme2DRAFT_2858	-1.261	5.579e-15
		Sphme2DRAFT_1102	'Ku protein, prokaryotic'	-1.574	1.128e-10	-1.337	2.191e-07	-3.188	2.09e-33	-3.564	6.567e-39				Sphme2DRAFT_1448	-3.507	1.153e-30		Sphme2DRAFT_2534	-4.27	6.393e-27		Sphme2DRAFT_1282	-2.403	8.764e-11		Sphme2DRAFT_1831	-2.494	7.533e-15
		Sphme2DRAFT_1752	'Predicted glycosylase'	-2.272	2.072e-14	-1.876	6.919e-10	-3.185	5.471e-26	-3.562	2.944e-29				Sphme2DRAFT_2510	-5.96	2.091e-30		Sphme2DRAFT_2510	-5.223	6.801e-27		Sphme2DRAFT_0733	-2.227	8.771e-11		Sphme2DRAFT_0161	-3.077	7.813e-15
		Sphme2DRAFT_2009	'hypothetical protein'	-2.258	4.236e-08	-2.085	9.774e-07	-3.261	1.716e-14	-3.529	8.352e-17				Sphme2DRAFT_1092	-4.062	2.24e-30		Sphme2DRAFT_3063	-4.735	7.004e-27		Sphme2DRAFT_2509	-2.828	8.779e-11		Sphme2DRAFT_0546	1.068	7.931e-15
		Sphme2DRAFT_0033	'Membrane proteins related to metalloendopeptidases'	-1.627	7.015e-06	-1.048	0.009052	-2.93	1.692e-15	-3.516	2.503e-19				Sphme2DRAFT_2534	-4.185	4.783e-30		Sphme2DRAFT_0160	-3.426	9.545e-27		Sphme2DRAFT_2672	-2.124	9.861e-11		Sphme2DRAFT_2180	-2.069	9.7e-15
		Sphme2DRAFT_1448	'hypothetical protein'	-2.053	4.337e-14	-1.944	8.102e-12	-3.14	2.237e-27	-3.507	1.153e-30				Sphme2DRAFT_2827	-3.933	2.427e-29		Sphme2DRAFT_0628	-2.251	1.054e-26		Sphme2DRAFT_1614	-1.083	1.008e-10		Sphme2DRAFT_1023	-2.085	1.035e-14
		Sphme2DRAFT_1023	'hypothetical protein'	-2.085	1.035e-14	-1.854	2.172e-11	-3.362	3.193e-33	-3.487	3.006e-36				Sphme2DRAFT_1752	-3.562	2.944e-29		Sphme2DRAFT_3505	-4.032	2.183e-26		Sphme2DRAFT_1832	-2.337	1.169e-10		Sphme2DRAFT_1327	-2.118	1.105e-14
		Sphme2DRAFT_0098	'hypothetical protein'	-1.626	2.76e-09	-1.239	9.611e-06	-3.073	9.094e-35	-3.462	8.555e-42				Sphme2DRAFT_0162	-2.173	2.95e-29		Sphme2DRAFT_2870	2.183	4.739e-26		Sphme2DRAFT_0161	-2.598	1.169e-10		Sphme2DRAFT_0242	-2.349	1.106e-14
		Sphme2DRAFT_1928	'Glycosyltransferase'	-2.119	4.814e-20	-1.647	1.837e-12	-3.261	4.522e-46	-3.455	7.143e-49				Sphme2DRAFT_2137	2.003	1.123e-28		Sphme2DRAFT_1752	-3.185	5.471e-26		Sphme2DRAFT_1281	-2.196	1.178e-10		Sphme2DRAFT_1281	-2.563	1.71e-14
		Sphme2DRAFT_1606	'Uncharacterized protein involved in outer membrane biogenesis'	-2.191	6.041e-13	-1.902	9.542e-10	-3.118	2.408e-23	-3.401	1.244e-26				Sphme2DRAFT_0515	1.431	1.897e-28		Sphme2DRAFT_3088	-2.811	9.855e-26		Sphme2DRAFT_1615	-1.912	1.344e-10		Sphme2DRAFT_2026	-1.736	1.71e-14
		Sphme2DRAFT_1273	'malto-oligosyltrehalose synthase'	-2.446	2.669e-07	-2.282	2.608e-06	-3.187	1.944e-11	-3.383	2.655e-12				Sphme2DRAFT_3184	-4.325	2.193e-28		Sphme2DRAFT_0072	-2.538	1.112e-25		Sphme2DRAFT_2828	-2.721	1.81e-10		Sphme2DRAFT_0108	-2.63	1.937e-14
		Sphme2DRAFT_2393	'Uncharacterized protein conserved in bacteria'	-2.089	2.816e-05	-2.617	1.237e-07	-2.944	1.112e-07	-3.347	1.596e-10				Sphme2DRAFT_1098	-2.215	4.013e-28		Sphme2DRAFT_2672	-3.358	8.142e-25		Sphme2DRAFT_3087	-2.125	1.838e-10		Sphme2DRAFT_1752	-2.272	2.072e-14
		Sphme2DRAFT_3085	'hypothetical protein'	-2.224	4.476e-09	-1.773	1.559e-05	-3.173	2.19e-15	-3.346	1e-16				Sphme2DRAFT_0699	-2.484	4.907e-28		Sphme2DRAFT_2240	1.69	2.001e-24		Sphme2DRAFT_0140	-2.144	1.99e-10		Sphme2DRAFT_2510	-3.19	2.168e-14
		Sphme2DRAFT_1613	'Uncharacterized conserved protein'	-2.25	1.047e-23	-2.027	1.108e-18	-3.186	6.717e-40	-3.328	2.327e-46				Sphme2DRAFT_1972	2.455	5.064e-28		Sphme2DRAFT_0242	-3.084	2.713e-24		Sphme2DRAFT_1781	-2.105	2.04e-10		Sphme2DRAFT_1445	-1.496	2.236e-14
		Sphme2DRAFT_0242	'Small-conductance mechanosensitive channel'	-2.349	1.106e-14	-1.973	5.023e-11	-3.084	2.713e-24	-3.246	2.616e-25				Sphme2DRAFT_1969	2.015	6.199e-28		Sphme2DRAFT_3921	1.736	1.469e-23		Sphme2DRAFT_3278	-1.717	2.062e-10		Sphme2DRAFT_1061	-2.333	2.513e-14
		Sphme2DRAFT_0197	'hypothetical protein'	-1.882	1.444e-10	-1.788	3.86e-09	-2.898	1.7e-21	-3.192	9.733e-26				Sphme2DRAFT_1206	2.318	6.865e-28		Sphme2DRAFT_1606	-3.118	2.408e-23		Sphme2DRAFT_2392	-1.792	2.472e-10		Sphme2DRAFT_3314	-2.303	2.634e-14
		Sphme2DRAFT_0498	'Predicted naringenin-chalcone synthase'	-1.25	4.018e-10	-1.04	1.142e-06	-2.617	1.736e-39	-3.18	1.812e-55				Sphme2DRAFT_0526	-2.354	8.641e-28		Sphme2DRAFT_2452	-4.788	2.514e-23		Sphme2DRAFT_2527	-1.42	2.56e-10		Sphme2DRAFT_1230	1.186	2.729e-14
		Sphme2DRAFT_3314	'Deoxyribodipyrimidine photolyase'	-2.303	2.634e-14	-1.922	9.994e-10	-3.012	1.206e-22	-3.156	2.338e-24				Sphme2DRAFT_0160	-3.655	1.469e-27		Sphme2DRAFT_1248	-3.994	2.813e-23		Sphme2DRAFT_3088	-1.632	2.599e-10		Sphme2DRAFT_1555	-3.033	2.999e-14
		Sphme2DRAFT_2673	'peroxiredoxin, OsmC subfamily'	-2.493	9.965e-16	-1.858	6.977e-09	-2.824	1.694e-19	-3.145	1.255e-21				Sphme2DRAFT_2828	-5.131	1.493e-27		Sphme2DRAFT_0497	-2.505	3.067e-23		Sphme2DRAFT_2827	-2.166	3.033e-10		Sphme2DRAFT_3087	-2.568	4.301e-14
		Sphme2DRAFT_3088	'Protease subunit of ATP-dependent Clp proteases'	-2.11	5.987e-18	-1.632	2.599e-10	-2.811	9.855e-26	-3.123	2.919e-32				Sphme2DRAFT_0497	-2.975	1.855e-27		Sphme2DRAFT_0913	1.239	6.53e-23		Sphme2DRAFT_0182	1.389	3.442e-10		Sphme2DRAFT_1448	-2.053	4.337e-14
		Sphme2DRAFT_0163	'Outer membrane receptor proteins, mostly Fe transport'	-2.655	3.044e-96	-2.636	4.553e-62	-2.977	5.616e-123	-3.082	4.538e-130				Sphme2DRAFT_2870	2.251	1.855e-27		Sphme2DRAFT_0526	-2.208	1.122e-22		Sphme2DRAFT_1276	-1.947	3.88e-10		Sphme2DRAFT_1282	-2.745	4.427e-14
		Sphme2DRAFT_2010	'hypothetical protein'	-2.201	2.37e-10	-2.125	5.427e-09	-2.922	2.538e-18	-3.047	2.503e-19				Sphme2DRAFT_3921	1.578	2.057e-27		Sphme2DRAFT_3314	-3.012	1.206e-22		Sphme2DRAFT_3506	-3.916	4.154e-10		Sphme2DRAFT_1612	-2.15	4.654e-14
		Sphme2DRAFT_2219	'NADH:flavin oxidoreductases, Old Yellow Enzyme family'	-2.055	7.174e-12	-1.715	2.51e-08	-2.797	7.941e-21	-3.005	4.535e-23				Sphme2DRAFT_1248	-4.457	4.75e-27		Sphme2DRAFT_0034	-2.256	1.307e-22		Sphme2DRAFT_1703	-1.772	4.242e-10		Sphme2DRAFT_0699	-1.671	6.266e-14
		Sphme2DRAFT_0497	'2-polyprenyl-3-methyl-5-hydroxy-6-metoxy-1,4-benzoquinol methylase'	-1.382	3.469e-07	-1.15	1.653e-05	-2.505	3.067e-23	-2.975	1.855e-27				Sphme2DRAFT_3505	-4.147	6.763e-27		Sphme2DRAFT_1969	1.818	1.519e-22		Sphme2DRAFT_3027	1.697	4.769e-10		Sphme2DRAFT_2823	1.342	7.074e-14
		Sphme2DRAFT_1061	'hypothetical protein'	-2.333	2.513e-14	-2.161	3.203e-11	-2.689	4.08e-15	-2.906	1.816e-21				Sphme2DRAFT_0184	1.916	9.925e-27		Sphme2DRAFT_1972	2.372	4.103e-22		Sphme2DRAFT_1751	-1.907	4.839e-10		Sphme2DRAFT_2828	-3.162	7.619e-14
		Sphme2DRAFT_1445	'FOG: CheY-like receiver'	-1.496	2.236e-14	-1.168	3.554e-09	-8.961	9.023e-239	-2.839	5.12e-48				Sphme2DRAFT_1606	-3.401	1.244e-26		Sphme2DRAFT_0699	-2.173	7.457e-22		Sphme2DRAFT_1752	-1.876	6.919e-10		Sphme2DRAFT_1092	-2.579	9.012e-14
		Sphme2DRAFT_1650	'hypothetical protein'	-2.314	2.032e-06	-2.066	2.245e-05	-2.125	8.198e-06	-2.696	2.139e-08				Sphme2DRAFT_1209	2.092	2.074e-26		Sphme2DRAFT_1555	-4.113	7.666e-22		Sphme2DRAFT_1430	-1.082	7.523e-10		Sphme2DRAFT_1248	-2.907	9.04e-14
		Sphme2DRAFT_1995	'hypothetical protein'	-1.496	5.033e-08	-1.208	0.0005463	-2.568	9.83e-21	-2.689	1.147e-20				Sphme2DRAFT_1060	-4.944	2.225e-26		Sphme2DRAFT_2828	-4.343	8.49e-22		Sphme2DRAFT_2017	1.215	9.542e-10		Sphme2DRAFT_1231	1.165	9.538e-14
		Sphme2DRAFT_1454	'Predicted restriction endonuclease'	-1.233	0.0002787	-1.469	4.64e-05	-2.552	2.13e-12	-2.637	1.935e-13				Sphme2DRAFT_0197	-3.192	9.733e-26		Sphme2DRAFT_0184	1.832	9.459e-22		Sphme2DRAFT_1606	-1.902	9.542e-10		Sphme2DRAFT_1832	-2.669	1.016e-13
		Sphme2DRAFT_1327	'hypothetical protein'	-2.118	1.105e-14	-2.035	5.137e-13	-2.656	2.104e-21	-2.616	2.313e-22				Sphme2DRAFT_0242	-3.246	2.616e-25		Sphme2DRAFT_0546	1.255	9.605e-22		Sphme2DRAFT_3314	-1.922	9.994e-10		Sphme2DRAFT_1781	-2.39	1.603e-13
		Sphme2DRAFT_3340	'hypothetical protein'	-1.682	6.544e-07	-1.687	2.159e-06	-2.584	4.066e-13	-2.594	9.843e-12				Sphme2DRAFT_1555	-4.381	3.509e-25		Sphme2DRAFT_1370	-2.265	1.526e-21		Sphme2DRAFT_2179	-1.684	1.052e-09		Sphme2DRAFT_1936	-2.349	1.603e-13
		Sphme2DRAFT_2831	'Glucoamylase and related glycosyl hydrolases'	-1.928	2.503e-09	-1.905	1.728e-08	-2.422	1.719e-13	-2.591	9.016e-15				Sphme2DRAFT_1344	-3.983	1.165e-24		Sphme2DRAFT_0197	-2.898	1.7e-21		Sphme2DRAFT_1231	1.089	1.213e-09		Sphme2DRAFT_2509	-3.118	1.731e-13
		Sphme2DRAFT_2618	'Thioredoxin reductase'	-1.628	2.4e-09	-1.327	4.979e-06	-2.42	3.526e-18	-2.543	6.884e-20				Sphme2DRAFT_1409	1.721	1.699e-24		Sphme2DRAFT_1230	1.437	1.711e-21		Sphme2DRAFT_3404	-2.26	1.674e-09		Sphme2DRAFT_3505	-2.716	3.349e-13
		Sphme2DRAFT_1705	'Membrane-associated phospholipid phosphatase'	-1.597	1.312e-06	-1.637	8.174e-07	-2.219	8.075e-13	-2.52	6.283e-16				Sphme2DRAFT_0183	1.897	1.872e-24		Sphme2DRAFT_1327	-2.656	2.104e-21		Sphme2DRAFT_1236	1.916	1.678e-09		Sphme2DRAFT_1060	-2.591	4.621e-13
		Sphme2DRAFT_1885	'Protein of unknown function (DUF3429).'	-1.741	1.862e-08	-1.503	2.17e-06	-2.285	8.823e-14	-2.515	4.029e-16				Sphme2DRAFT_3314	-3.156	2.338e-24		Sphme2DRAFT_2782	1.804	2.104e-21		Sphme2DRAFT_0526	-1.397	1.86e-09		Sphme2DRAFT_0732	-2.882	4.879e-13
		Sphme2DRAFT_2392	'Tryptophan-rich sensory protein (mitochondrial benzodiazepine receptor homolog)'	-1.985	2.574e-12	-1.792	2.472e-10	-2.359	2.447e-16	-2.497	1.387e-18				Sphme2DRAFT_0732	-4.308	1.144e-23		Sphme2DRAFT_1231	1.428	3.057e-21		Sphme2DRAFT_0984	-1.185	2.094e-09		Sphme2DRAFT_1606	-2.191	6.041e-13
		Sphme2DRAFT_1703	'hypothetical protein'	-1.902	6.276e-13	-1.772	4.242e-10	-2.425	2.135e-19	-2.486	9.011e-21				Sphme2DRAFT_2452	-4.82	1.611e-23		Sphme2DRAFT_0161	-3.979	4.374e-21		Sphme2DRAFT_0198	-1.502	2.605e-09		Sphme2DRAFT_3352	-2.225	6.121e-13
		Sphme2DRAFT_0699	'hypothetical protein'	-1.671	6.266e-14	-1.57	5.296e-12	-2.173	7.457e-22	-2.484	4.907e-28				Sphme2DRAFT_3352	-3.195	3.313e-23		Sphme2DRAFT_2219	-2.797	7.941e-21		Sphme2DRAFT_2597	-2.24	2.633e-09		Sphme2DRAFT_1703	-1.902	6.276e-13
		Sphme2DRAFT_1953	'hypothetical protein'	-2.104	9.156e-10	-1.925	6.172e-08	-2.896	2.938e-17	-2.483	4.496e-13				Sphme2DRAFT_3427	1.55	4.149e-23		Sphme2DRAFT_2597	-3.629	8.789e-21		Sphme2DRAFT_0732	-2.46	3.147e-09		Sphme2DRAFT_1615	-2.081	6.28e-13
		Sphme2DRAFT_2829	'Choline dehydrogenase and related flavoproteins'	-2.223	8.642e-07	-1.956	4.065e-05	-2.278	4.615e-07	-2.47	5.757e-08				Sphme2DRAFT_2219	-3.005	4.535e-23		Sphme2DRAFT_1995	-2.568	9.83e-21		Sphme2DRAFT_2026	-1.58	3.297e-09		Sphme2DRAFT_2391	-2.484	7.007e-13
		Sphme2DRAFT_1272	'Na+/H+ antiporter NhaA'	-1.646	1.467e-09	-1.837	7.532e-11	-2.27	5.902e-17	-2.459	1.331e-19				Sphme2DRAFT_1275	-4.763	1.105e-22		Sphme2DRAFT_3352	-2.929	1.347e-20		Sphme2DRAFT_2970	-1.653	3.471e-09		Sphme2DRAFT_2300	1.695	1.22e-12
		Sphme2DRAFT_0198	'hypothetical protein'	-1.59	5.365e-11	-1.502	2.605e-09	-2.3	2.449e-20	-2.428	1.516e-22				Sphme2DRAFT_1370	-2.343	1.194e-22		Sphme2DRAFT_0183	1.807	2.37e-20		Sphme2DRAFT_1445	-1.168	3.554e-09		Sphme2DRAFT_0183	1.451	1.733e-12
		Sphme2DRAFT_1101	'DNA ligase D'	-1.582	4.338e-08	-1.121	0.000266	-2.341	5.488e-16	-2.41	8.387e-16				Sphme2DRAFT_0198	-2.428	1.516e-22		Sphme2DRAFT_0198	-2.3	2.449e-20		Sphme2DRAFT_3920	1.175	3.758e-09		Sphme2DRAFT_1237	1.668	1.84e-12
		Sphme2DRAFT_2008	'Predicted oxidoreductases (related to aryl-alcohol dehydrogenases)'	-1.775	2.168e-10	-1.588	4.691e-08	-2.295	1.255e-16	-2.409	1.792e-17				Sphme2DRAFT_3266	-4.435	1.57e-22		Sphme2DRAFT_3118	-3.972	3.273e-20		Sphme2DRAFT_0197	-1.788	3.86e-09		Sphme2DRAFT_0526	-1.493	2.122e-12
		Sphme2DRAFT_0526	'hypothetical protein'	-1.493	2.122e-12	-1.397	1.86e-09	-2.208	1.122e-22	-2.354	8.641e-28				Sphme2DRAFT_2195	2.156	1.948e-22		Sphme2DRAFT_1344	-3.531	3.498e-20		Sphme2DRAFT_3508	-3.689	4.579e-09		Sphme2DRAFT_2672	-2.199	2.322e-12
		Sphme2DRAFT_1370	'NhaP-type Na+/H+ and K+/H+ antiporters'	-1.912	3.89e-15	-1.817	6.03e-13	-2.265	1.526e-21	-2.343	1.194e-22				Sphme2DRAFT_1210	2.073	1.981e-22		Sphme2DRAFT_3427	1.487	5.59e-20		Sphme2DRAFT_1936	-1.885	5.353e-09		Sphme2DRAFT_2392	-1.985	2.574e-12
		Sphme2DRAFT_2002	'cation diffusion facilitator family transporter'	-1.836	2.412e-09	-1.568	1.138e-06	-2.19	1.447e-12	-2.281	6.694e-14				Sphme2DRAFT_1327	-2.616	2.313e-22		Sphme2DRAFT_1098	-1.87	5.639e-20		Sphme2DRAFT_2010	-2.125	5.427e-09		Sphme2DRAFT_2219	-2.055	7.174e-12
		Sphme2DRAFT_2168	'Secreted and surface protein containing fasciclin-like repeats'	-2.344	2.467e-09	-1.707	2.843e-05	-2.693	9.753e-12	-2.278	7.214e-09				Sphme2DRAFT_2597	-3.779	3.661e-22		Sphme2DRAFT_1275	-4.316	7.729e-20		Sphme2DRAFT_1239	1.301	5.689e-09		Sphme2DRAFT_2722	-1.115	1.145e-11
		Sphme2DRAFT_0140	'Predicted outer membrane lipoprotein'	-1.884	1.742e-08	-2.144	1.99e-10	-2.3	6.874e-12	-2.278	1.321e-12				Sphme2DRAFT_0683	-2.052	9.777e-22		Sphme2DRAFT_2722	-1.315	7.808e-20		Sphme2DRAFT_2673	-1.858	6.977e-09		Sphme2DRAFT_2138	1.485	1.342e-11
		Sphme2DRAFT_1935	'hypothetical protein'	-1.875	1.065e-09	-1.177	0.0004468	-2.261	4.92e-13	-2.236	7.405e-13				Sphme2DRAFT_2673	-3.145	1.255e-21		Sphme2DRAFT_0732	-3.787	1.267e-19		Sphme2DRAFT_2394	-2.234	7.43e-09		Sphme2DRAFT_0625	-1.793	1.697e-11
		Sphme2DRAFT_1098	'hypothetical protein'	-1.302	8.165e-11	-1.042	3.188e-06	-1.87	5.639e-20	-2.215	4.013e-28				Sphme2DRAFT_1061	-2.906	1.816e-21		Sphme2DRAFT_2195	1.912	1.674e-19		Sphme2DRAFT_2180	-1.583	8.764e-09		Sphme2DRAFT_0398	1.284	1.767e-11
		Sphme2DRAFT_0162	'Transposase and inactivated derivatives'	-2.128	7.746e-27	-1.934	2.533e-21	-2.203	3.859e-29	-2.173	2.95e-29				Sphme2DRAFT_2782	1.744	3.536e-21		Sphme2DRAFT_2673	-2.824	1.694e-19		Sphme2DRAFT_1484	-1.345	1.262e-08		Sphme2DRAFT_1051	-1.567	1.818e-11
		Sphme2DRAFT_1062	'hypothetical protein'	-1.676	5.428e-07	-1.44	3.278e-06	-1.948	5.662e-09	-2.171	2.665e-11				Sphme2DRAFT_2391	-3.583	6.844e-21		Sphme2DRAFT_1703	-2.425	2.135e-19		Sphme2DRAFT_2300	1.45	1.377e-08		Sphme2DRAFT_1344	-2.485	2.314e-11
		Sphme2DRAFT_0150	'Uncharacterized protein conserved in bacteria'	-1.725	9.015e-10	-1.628	2.127e-08	-2.129	4.481e-14	-2.165	8.596e-15				Sphme2DRAFT_0161	-4.077	7.58e-21		Sphme2DRAFT_3266	-4.313	5.609e-19		Sphme2DRAFT_3507	-3.64	1.516e-08		Sphme2DRAFT_0184	1.308	2.486e-11
		Sphme2DRAFT_1652	'cytochrome c oxidase, subunit II'	-1.458	0.0006357	-1.295	0.004115	-1.84	2.001e-05	-2.14	2.047e-06				Sphme2DRAFT_1703	-2.486	9.011e-21		Sphme2DRAFT_2832	-3.826	6.705e-19		Sphme2DRAFT_1238	1.526	1.713e-08		Sphme2DRAFT_1658	-1.809	2.491e-11
		Sphme2DRAFT_2830	'Dehydrogenases with different specificities (related to short-chain alcohol dehydrogenases)'	-1.732	9.855e-08	-1.498	1.336e-05	-1.893	6.786e-09	-2.098	1.303e-10				Sphme2DRAFT_2832	-3.963	9.732e-21		Sphme2DRAFT_2243	1.771	7.44e-19		Sphme2DRAFT_2831	-1.905	1.728e-08		Sphme2DRAFT_1052	-1.415	3.158e-11
		Sphme2DRAFT_1651	'cytochrome c oxidase, subunit I'	-1.674	9.858e-07	-1.155	0.002542	-2.077	1.335e-09	-2.095	4.952e-09				Sphme2DRAFT_1995	-2.689	1.147e-20		Sphme2DRAFT_2394	-3.554	1.229e-18		Sphme2DRAFT_1108	1.462	2e-08		Sphme2DRAFT_1239	1.416	3.247e-11
		Sphme2DRAFT_1648	'Cytochrome c553'	-1.879	1.627e-05	-1.733	0.0001764	-1.903	3.345e-05	-2.078	3.313e-06				Sphme2DRAFT_1799	1.829	1.592e-20		Sphme2DRAFT_0625	-2.318	1.55e-18		Sphme2DRAFT_0150	-1.628	2.127e-08		Sphme2DRAFT_0689	-1.893	3.377e-11
		Sphme2DRAFT_2183	'hypothetical protein'	-1.902	5.516e-09	-1.667	1.416e-06	-2.187	1.238e-10	-2.075	2.071e-10				Sphme2DRAFT_3142	-3.433	2.505e-20		Sphme2DRAFT_0516	1.314	1.634e-18		Sphme2DRAFT_0597	-1.565	2.453e-08		Sphme2DRAFT_2528	-2.085	3.775e-11
		Sphme2DRAFT_0496	'Dehydrogenases (flavoproteins)'	-1.173	0.0001314	-1.073	0.0003743	-1.761	3.505e-08	-2.065	2.284e-10				Sphme2DRAFT_1750	-2.938	2.86e-20		Sphme2DRAFT_2010	-2.922	2.538e-18		Sphme2DRAFT_0138	1.286	2.487e-08		Sphme2DRAFT_3063	-2.574	4.997e-11
		Sphme2DRAFT_1994	'Uncharacterized protein conserved in bacteria'	-1.385	1.985e-08	-1.296	1.128e-06	-2.023	2.954e-17	-2.026	1.202e-16				Sphme2DRAFT_3048	1.085	4.884e-20		Sphme2DRAFT_2618	-2.42	3.526e-18		Sphme2DRAFT_2534	-1.815	2.509e-08		Sphme2DRAFT_0414	1.01	4.997e-11
		Sphme2DRAFT_1926	'Uncharacterized protein related to deoxyribodipyrimidine photolyase'	-1.689	3.084e-09	-1.319	1.502e-05	-1.923	1.865e-11	-2.024	1.723e-12				Sphme2DRAFT_2394	-3.715	5.947e-20		Sphme2DRAFT_3506	-5.77	4.58e-18		Sphme2DRAFT_2219	-1.715	2.51e-08		Sphme2DRAFT_0198	-1.59	5.365e-11
		Sphme2DRAFT_1811	'DNA ligase, ATP-dependent, PP_1105 family'	-1.606	9.595e-09	-1.286	1.644e-05	-2.021	6.605e-13	-2.018	6.33e-13				Sphme2DRAFT_2618	-2.543	6.884e-20		Sphme2DRAFT_2391	-3.393	1.649e-17		Sphme2DRAFT_2391	-1.992	2.57e-08		Sphme2DRAFT_2394	-2.535	7.985e-11
		Sphme2DRAFT_0689	'Uncharacterized protein involved in outer membrane biogenesis'	-1.893	3.377e-11	-1.556	4.845e-07	-2.201	2.45e-15	-2.001	6.823e-13				Sphme2DRAFT_3086	-3.99	9.872e-20		Sphme2DRAFT_3507	-5.761	2.034e-17		Sphme2DRAFT_1444	-1.147	2.596e-08		Sphme2DRAFT_1098	-1.302	8.165e-11
		Sphme2DRAFT_1452	'hypothetical protein'	-1.336	7.784e-09	-1.213	1.099e-06	-1.776	1.588e-14	-1.959	3.114e-17				Sphme2DRAFT_1272	-2.459	1.331e-19		Sphme2DRAFT_1953	-2.896	2.938e-17		Sphme2DRAFT_1799	1.277	2.681e-08		Sphme2DRAFT_0512	-1.183	8.796e-11
		Sphme2DRAFT_1649	'Predicted membrane protein'	-1.928	0.0001729	-1.497	0.006776	-2.166	2.917e-05	-1.952	0.0003188				Sphme2DRAFT_0033	-3.516	2.503e-19		Sphme2DRAFT_1994	-2.023	2.954e-17		Sphme2DRAFT_2102	1.143	2.904e-08		Sphme2DRAFT_1102	-1.574	1.128e-10
		Sphme2DRAFT_1638	'putative exonuclease, DNA ligase-associated'	-1.324	1.185e-08	-1.115	2.579e-06	-1.585	6.179e-13	-1.951	9.578e-19				Sphme2DRAFT_2010	-3.047	2.503e-19		Sphme2DRAFT_3086	-3.611	3.334e-17		Sphme2DRAFT_2184	-1.456	3.653e-08		Sphme2DRAFT_2452	-2.699	1.234e-10
		Sphme2DRAFT_2050	'Glucose/sorbosone dehydrogenases'	-1.344	2.069e-08	-1.216	2.662e-06	-1.83	1.592e-13	-1.925	2.326e-16				Sphme2DRAFT_3118	-3.831	2.654e-19		Sphme2DRAFT_1750	-2.696	3.441e-17		Sphme2DRAFT_2008	-1.588	4.691e-08		Sphme2DRAFT_1484	-1.499	1.349e-10
		Sphme2DRAFT_2826	'hypothetical protein'	-1.626	5.993e-07	-1.268	0.0005288	-1.937	9.319e-09	-1.921	1.391e-09				Sphme2DRAFT_0516	1.407	2.809e-19		Sphme2DRAFT_1096	-1.662	3.907e-17		Sphme2DRAFT_1953	-1.925	6.172e-08		Sphme2DRAFT_0197	-1.882	1.444e-10
		Sphme2DRAFT_0545	'Predicted permease'	-1.431	1.341e-08	-1.237	5.886e-06	-1.801	6.957e-13	-1.906	5.659e-14				Sphme2DRAFT_1230	1.482	5.993e-19		Sphme2DRAFT_2858	-1.351	4.424e-17		Sphme2DRAFT_3408	1.273	7.223e-08		Sphme2DRAFT_1446	-1.469	1.547e-10
		Sphme2DRAFT_1376	'Formate/nitrite family of transporters'	-1.482	1.586e-09	-1.327	2.916e-07	-1.902	3.739e-13	-1.902	5.051e-15				Sphme2DRAFT_3506	-6.146	8.43e-19		Sphme2DRAFT_2138	1.713	4.481e-17		Sphme2DRAFT_3063	-2.152	7.381e-08		Sphme2DRAFT_1053	-1.697	1.757e-10
		Sphme2DRAFT_1658	'Uncharacterized protein conserved in bacteria'	-1.809	2.491e-11	-1.69	4.143e-07	-1.894	3.464e-11	-1.828	1.658e-12				Sphme2DRAFT_1638	-1.951	9.578e-19		Sphme2DRAFT_1272	-2.27	5.902e-17		Sphme2DRAFT_1051	-1.368	1.142e-07		Sphme2DRAFT_1096	-1.278	1.891e-10
		Sphme2DRAFT_0624	'hypothetical protein'	-1.855	2.972e-08	-1.454	3.128e-05	-2.413	1.136e-13	-1.789	5.481e-08				Sphme2DRAFT_2392	-2.497	1.387e-18		Sphme2DRAFT_1799	1.982	6.803e-17		Sphme2DRAFT_2528	-1.686	1.237e-07		Sphme2DRAFT_1236	2.151	1.912e-10
		Sphme2DRAFT_1053	'hypothetical protein'	-1.697	1.757e-10	-1.307	9.47e-06	-1.841	8.857e-11	-1.769	1.947e-11				Sphme2DRAFT_3507	-5.879	3.578e-18		Sphme2DRAFT_3508	-5.662	7.156e-17		Sphme2DRAFT_2393	-2.617	1.237e-07		Sphme2DRAFT_2008	-1.775	2.168e-10
		Sphme2DRAFT_2179	'Entericidin EcnA/B family.'	-1.518	1.421e-08	-1.684	1.052e-09	-1.884	3.117e-12	-1.742	1.999e-09				Sphme2DRAFT_1231	1.431	8.212e-18		Sphme2DRAFT_2008	-2.295	1.255e-16		Sphme2DRAFT_3509	-3.651	1.657e-07		Sphme2DRAFT_2010	-2.201	2.37e-10
		Sphme2DRAFT_2184	'Cytosine/adenosine deaminases'	-1.577	2.482e-10	-1.456	3.653e-08	-1.752	9.028e-12	-1.707	8.452e-12				Sphme2DRAFT_2987	-2.729	9.371e-18		Sphme2DRAFT_1443	-1.292	1.269e-16		Sphme2DRAFT_2221	-2.525	1.924e-07		Sphme2DRAFT_2184	-1.577	2.482e-10
		Sphme2DRAFT_0625	'hypothetical protein'	-1.793	1.697e-11	-1.403	6.412e-07	-2.318	1.55e-18	-1.664	3.479e-10				Sphme2DRAFT_2008	-2.409	1.792e-17		Sphme2DRAFT_2392	-2.359	2.447e-16		Sphme2DRAFT_2452	-2.243	2.167e-07		Sphme2DRAFT_2182	1.217	3.502e-10
		Sphme2DRAFT_1968	'hypothetical protein'	-1.049	0.001661	-1.096	0.002694	-1.422	3.572e-05	-1.659	1.54e-07				Sphme2DRAFT_0182	1.708	2.078e-17		Sphme2DRAFT_1101	-2.341	5.488e-16		Sphme2DRAFT_1102	-1.337	2.191e-07		Sphme2DRAFT_2597	-2.333	3.699e-10
		Sphme2DRAFT_2801	'Response regulators consisting of a CheY-like receiver domain and a winged-helix DNA-binding domain'	-1.267	7.465e-07	-1.069	8.974e-05	-1.603	1.237e-09	-1.652	3.12e-11				Sphme2DRAFT_3920	1.461	2.863e-17		Sphme2DRAFT_0182	1.741	6.379e-16		Sphme2DRAFT_0997	1.069	2.233e-07		Sphme2DRAFT_0498	-1.25	4.018e-10
		Sphme2DRAFT_0596	'Protein of unknown function (DUF1176).'	-1.388	2.129e-07	-1.285	4.663e-06	-1.648	9.579e-11	-1.628	4.94e-11				Sphme2DRAFT_1452	-1.959	3.114e-17		Sphme2DRAFT_0033	-2.93	1.692e-15		Sphme2DRAFT_2192	1.232	2.765e-07		Sphme2DRAFT_1442	-1.944	7.879e-10
		Sphme2DRAFT_2970	'hypothetical protein'	-1.418	2.209e-07	-1.653	3.471e-09	-1.684	4.994e-12	-1.611	6.869e-11				Sphme2DRAFT_3508	-5.623	3.959e-17		Sphme2DRAFT_3085	-3.173	2.19e-15		Sphme2DRAFT_3266	-2.049	2.884e-07		Sphme2DRAFT_1447	-1.186	8.376e-10
		Sphme2DRAFT_0743	'Predicted glycosylase'	-1.6	1.467e-09	-1.216	1.386e-05	-1.685	2.28e-10	-1.604	8.852e-10				Sphme2DRAFT_1443	-1.319	8.229e-17		Sphme2DRAFT_0689	-2.201	2.45e-15		Sphme2DRAFT_1376	-1.327	2.916e-07		Sphme2DRAFT_1578	1.302	8.739e-10
		Sphme2DRAFT_3349	'yjeF C-terminal region, hydroxyethylthiazole kinase-related/yjeF N-terminal region'	-1.463	6.095e-06	-1.223	0.0002797	-1.45	6.863e-06	-1.588	6.988e-07				Sphme2DRAFT_2009	-3.529	8.352e-17		Sphme2DRAFT_1061	-2.689	4.08e-15		Sphme2DRAFT_1275	-2.358	3.085e-07		Sphme2DRAFT_3508	-3.847	8.86e-10
		Sphme2DRAFT_1347	'NAD(P)H:quinone oxidoreductase, type IV'	-1.307	2.379e-05	-1.22	0.0001612	-1.617	9.813e-08	-1.576	2.152e-07				Sphme2DRAFT_1096	-1.609	8.512e-17		Sphme2DRAFT_1960	-1.011	4.856e-15		Sphme2DRAFT_1658	-1.69	4.143e-07		Sphme2DRAFT_1218	-1.026	8.916e-10
		Sphme2DRAFT_1247	'methionine-R-sulfoxide reductase'	-1.403	7.643e-06	-1.272	0.0001361	-1.537	9.074e-07	-1.571	3.89e-07				Sphme2DRAFT_1960	-1.114	9.856e-17		Sphme2DRAFT_2221	-3.842	8.559e-15		Sphme2DRAFT_1109	1.253	4.247e-07		Sphme2DRAFT_0150	-1.725	9.015e-10
		Sphme2DRAFT_2436	'Heme/copper-type cytochrome/quinol oxidase, subunit 3'	-1.129	5.373e-05	-1.002	0.0008111	-1.327	9.086e-06	-1.567	1.312e-08				Sphme2DRAFT_3085	-3.346	1e-16		Sphme2DRAFT_3509	-5.629	1.282e-14		Sphme2DRAFT_2644	-1.001	4.738e-07		Sphme2DRAFT_1953	-2.104	9.156e-10
		Sphme2DRAFT_3251	'Uncharacterized protein conserved in bacteria'	-1.235	6.644e-05	-1.01	0.002437	-1.441	2.034e-06	-1.553	2.903e-07				Sphme2DRAFT_1994	-2.026	1.202e-16		Sphme2DRAFT_1452	-1.776	1.588e-14		Sphme2DRAFT_0689	-1.556	4.845e-07		Sphme2DRAFT_1935	-1.875	1.065e-09
		Sphme2DRAFT_2177	'hypothetical protein'	-1.401	0.003431	-1.174	0.005192	-2.037	2.111e-05	-1.55	0.0004378				Sphme2DRAFT_1824	-1.81	1.374e-16		Sphme2DRAFT_2009	-3.261	1.716e-14		Sphme2DRAFT_0416	1.128	5.557e-07		Sphme2DRAFT_1054	-1.121	1.083e-09
		Sphme2DRAFT_1746	'His Kinase A (phosphoacceptor) domain./PAS fold./Response regulator receiver domain./Histidine kinase-, DNA gyrase B-, and HSP90-like ATPase./GAF domain.'	-1.259	1.067e-07	-1.126	8.623e-06	-1.461	3.924e-10	-1.545	2.923e-11				Sphme2DRAFT_2722	-1.151	1.609e-16		Sphme2DRAFT_0150	-2.129	4.481e-14		Sphme2DRAFT_2101	1.163	6.028e-07		Sphme2DRAFT_3506	-3.694	1.335e-09
		Sphme2DRAFT_1302	'hypothetical protein'	-1.312	4.916e-07	-1.372	1.348e-06	-1.378	1.381e-07	-1.455	2.886e-08				Sphme2DRAFT_0731	-1.329	2.135e-16		Sphme2DRAFT_1824	-1.711	4.615e-14		Sphme2DRAFT_0625	-1.403	6.412e-07		Sphme2DRAFT_1272	-1.646	1.467e-09
		Sphme2DRAFT_2434	'Heme/copper-type cytochrome/quinol oxidases, subunit 2'	-1.385	4.775e-09	-1.159	1.27e-05	-1.523	5.074e-11	-1.443	1.256e-09				Sphme2DRAFT_2050	-1.925	2.326e-16		Sphme2DRAFT_0731	-1.274	4.709e-14		Sphme2DRAFT_1763	1.107	6.948e-07		Sphme2DRAFT_0743	-1.6	1.467e-09
		Sphme2DRAFT_2378	'Predicted phosphohydrolases'	-1.088	0.0001161	-1.066	0.0005082	-1.428	1.916e-07	-1.425	3.853e-07				Sphme2DRAFT_1885	-2.515	4.029e-16		Sphme2DRAFT_2100	1.701	5.96e-14		Sphme2DRAFT_1705	-1.637	8.174e-07		Sphme2DRAFT_1238	1.679	1.538e-09
		Sphme2DRAFT_1052	'Acyl-CoA dehydrogenases'	-1.415	3.158e-11	-1.1	3.211e-06	-1.526	7.925e-13	-1.401	4.082e-11				Sphme2DRAFT_2529	-2.329	5.501e-16		Sphme2DRAFT_1885	-2.285	8.823e-14		Sphme2DRAFT_0530	1.045	8.958e-07		Sphme2DRAFT_1376	-1.482	1.586e-09
		Sphme2DRAFT_2176	'PAS domain S-box'	-1.541	2.848e-06	-1.353	0.0001086	-1.531	3.633e-06	-1.392	2.726e-05				Sphme2DRAFT_1705	-2.52	6.283e-16		Sphme2DRAFT_1274	-4.304	9.192e-14		Sphme2DRAFT_2009	-2.085	9.774e-07		Sphme2DRAFT_3404	-2.218	1.662e-09
		Sphme2DRAFT_2435	'Heme/copper-type cytochrome/quinol oxidases, subunit 1'	-1.171	9.398e-07	-1.004	0.0001249	-1.446	1.124e-09	-1.385	4.367e-09				Sphme2DRAFT_2221	-3.97	6.317e-16		Sphme2DRAFT_0624	-2.413	1.136e-13		Sphme2DRAFT_2955	1.078	1.051e-06		Sphme2DRAFT_2100	1.462	1.727e-09
		Sphme2DRAFT_1834	'acetyl-CoA acetyltransferases'	-1.258	3.975e-06	-1.062	0.0002724	-1.307	9.346e-07	-1.364	3.764e-07				Sphme2DRAFT_2240	1.858	6.665e-16		Sphme2DRAFT_2050	-1.83	1.592e-13		Sphme2DRAFT_2675	1.314	1.095e-06		Sphme2DRAFT_0731	-1.057	2.035e-09
		Sphme2DRAFT_1295	'Xanthine and CO dehydrogenases maturation factor, XdhC/CoxF family'	-1.343	0.0003431	-1.384	0.0003212	-1.426	0.0001186	-1.348	0.0003336				Sphme2DRAFT_1101	-2.41	8.387e-16		Sphme2DRAFT_2831	-2.422	1.719e-13		Sphme2DRAFT_1452	-1.213	1.099e-06		Sphme2DRAFT_1275	-2.741	2.039e-09
		Sphme2DRAFT_1296	'Aerobic-type carbon monoxide dehydrogenase, large subunit CoxL/CutL homologs'	-1.39	1.249e-05	-1.23	0.0002399	-1.335	2.272e-05	-1.331	3.676e-05				Sphme2DRAFT_1274	-4.901	9.775e-16		Sphme2DRAFT_0683	-1.606	2.221e-13		Sphme2DRAFT_1994	-1.296	1.128e-06		Sphme2DRAFT_2618	-1.628	2.4e-09
		Sphme2DRAFT_0186	'NADH:flavin oxidoreductases, Old Yellow Enzyme family'	-1.304	5.646e-07	-1.201	4.64e-05	-1.346	1.502e-07	-1.325	2.048e-07				Sphme2DRAFT_2100	1.736	2.087e-15		Sphme2DRAFT_1376	-1.902	3.739e-13		Sphme2DRAFT_2002	-1.568	1.138e-06		Sphme2DRAFT_2002	-1.836	2.412e-09
		Sphme2DRAFT_0185	'Gluconolactonase'	-1.026	0.001659	-1.107	0.001028	-1.195	0.0002788	-1.294	5.057e-05				Sphme2DRAFT_1376	-1.902	5.051e-15		Sphme2DRAFT_3340	-2.584	4.066e-13		Sphme2DRAFT_0498	-1.04	1.142e-06		Sphme2DRAFT_2168	-2.344	2.467e-09
		Sphme2DRAFT_1294	'Uncharacterized MobA-related protein'	-1.588	1.447e-05	-1.39	0.0003443	-1.462	8.205e-05	-1.279	0.0008023				Sphme2DRAFT_3509	-5.784	5.256e-15		Sphme2DRAFT_1935	-2.261	4.92e-13		Sphme2DRAFT_3270	1.086	1.154e-06		Sphme2DRAFT_2831	-1.928	2.503e-09
		Sphme2DRAFT_2544	'Molybdopterin-guanine dinucleotide biosynthesis protein A'	-1.194	0.0008594	-1.123	0.003086	-1.085	0.003316	-1.265	0.0009072				Sphme2DRAFT_0150	-2.165	8.596e-15		Sphme2DRAFT_2529	-2.04	5.441e-13		Sphme2DRAFT_1302	-1.372	1.348e-06		Sphme2DRAFT_0098	-1.626	2.76e-09
		Sphme2DRAFT_1051	'3-hydroxyisobutyrate dehydrogenase'	-1.567	1.818e-11	-1.368	1.142e-07	-1.372	6.029e-10	-1.204	7.49e-08				Sphme2DRAFT_2831	-2.591	9.016e-15		Sphme2DRAFT_3142	-2.597	5.883e-13		Sphme2DRAFT_2183	-1.667	1.416e-06		Sphme2DRAFT_3086	-2.459	3.059e-09
		Sphme2DRAFT_2644	'PAS domain S-box'	-1.053	5.787e-09	-1.001	4.738e-07	-1.131	2.803e-10	-1.125	1.807e-10				Sphme2DRAFT_0546	1.14	1.376e-14		Sphme2DRAFT_1638	-1.585	6.179e-13		Sphme2DRAFT_1237	1.291	1.618e-06		Sphme2DRAFT_1926	-1.689	3.084e-09
		Sphme2DRAFT_2178	'hypothetical protein'	-1.099	0.001225	-1.419	1.623e-05	-1.134	0.001114	-1.114	0.0005546				Sphme2DRAFT_1614	-1.116	1.376e-14		Sphme2DRAFT_1811	-2.021	6.605e-13		Sphme2DRAFT_1147	1	1.691e-06		Sphme2DRAFT_3085	-2.224	4.476e-09
		Sphme2DRAFT_2543	'formate dehydrogenase family accessory protein FdhD'	-1.348	0.0002128	-1.278	0.0007781	-1.015	0.00702	-1.069	0.004251				Sphme2DRAFT_2243	1.777	1.906e-14		Sphme2DRAFT_0545	-1.801	6.957e-13		Sphme2DRAFT_0446	1.106	2.07e-06		Sphme2DRAFT_2434	-1.385	4.775e-09
		Sphme2DRAFT_2675	'hypothetical protein'	1.077	0.0005997	1.314	1.095e-06	1.168	5.813e-05	1.098	0.0002266				Sphme2DRAFT_0545	-1.906	5.659e-14		Sphme2DRAFT_1052	-1.526	7.925e-13		Sphme2DRAFT_3340	-1.687	2.159e-06		Sphme2DRAFT_3507	-3.625	4.795e-09
		Sphme2DRAFT_0138	'Bacterioferritin-associated ferredoxin'	1.292	5.951e-09	1.286	2.487e-08	1.19	8.221e-09	1.261	3.308e-11				Sphme2DRAFT_2002	-2.281	6.694e-14		Sphme2DRAFT_1705	-2.219	8.075e-13		Sphme2DRAFT_1885	-1.503	2.17e-06		Sphme2DRAFT_2183	-1.902	5.516e-09
		Sphme2DRAFT_0987	'hypothetical protein'	1.428	6.095e-06	1.013	0.006544	1.123	0.001673	1.301	4.978e-05				Sphme2DRAFT_1454	-2.637	1.935e-13		Sphme2DRAFT_2002	-2.19	1.447e-12		Sphme2DRAFT_2832	-1.961	2.301e-06		Sphme2DRAFT_2644	-1.053	5.787e-09
		Sphme2DRAFT_1216	'Beta-glucosidase-related glycosidases'	1.275	8.549e-06	1.085	0.01178	1.459	1.645e-07	1.38	1.372e-06				Sphme2DRAFT_2138	1.734	4.43e-13		Sphme2DRAFT_1614	-1.006	1.532e-12		Sphme2DRAFT_1084	-1.121	2.483e-06		Sphme2DRAFT_0138	1.292	5.951e-09
		Sphme2DRAFT_0516	'Fe2+ transport system protein A'	1.36	1.149e-15	1.302	5.578e-15	1.314	1.634e-18	1.407	2.809e-19				Sphme2DRAFT_1953	-2.483	4.496e-13		Sphme2DRAFT_1454	-2.552	2.13e-12		Sphme2DRAFT_3271	1.13	2.568e-06		Sphme2DRAFT_2240	1.083	6.16e-09
		Sphme2DRAFT_1231	'hypothetical protein'	1.165	9.538e-14	1.089	1.213e-09	1.428	3.057e-21	1.431	8.212e-18				Sphme2DRAFT_1811	-2.018	6.33e-13		Sphme2DRAFT_1620	1.384	2.314e-12		Sphme2DRAFT_1638	-1.115	2.579e-06		Sphme2DRAFT_1452	-1.336	7.784e-09
		Sphme2DRAFT_0515	'Fe2+ transport system protein B'	1.272	1.902e-26	1.238	8.132e-19	1.343	3.241e-33	1.431	1.897e-28				Sphme2DRAFT_0689	-2.001	6.823e-13		Sphme2DRAFT_2179	-1.884	3.117e-12		Sphme2DRAFT_1273	-2.282	2.608e-06		Sphme2DRAFT_1811	-1.606	9.595e-09
		Sphme2DRAFT_1215	'TonB-dependent receptor'	1.467	0.0004508	1.21	0.04099	1.415	0.0008283	1.448	0.0005933				Sphme2DRAFT_1935	-2.236	7.405e-13		Sphme2DRAFT_3920	1.526	4.022e-12		Sphme2DRAFT_1442	-1.578	2.608e-06		Sphme2DRAFT_3266	-2.241	1.16e-08
		Sphme2DRAFT_3920	'Co/Zn/Cd efflux system component'	1.694	2.649e-16	1.175	3.758e-09	1.526	4.022e-12	1.461	2.863e-17				Sphme2DRAFT_1483	-1.481	1.088e-12		Sphme2DRAFT_2970	-1.684	4.994e-12		Sphme2DRAFT_2050	-1.216	2.662e-06		Sphme2DRAFT_1638	-1.324	1.185e-08
		Sphme2DRAFT_1230	'hypothetical protein'	1.186	2.729e-14	1.176	3.988e-12	1.437	1.711e-21	1.482	5.993e-19				Sphme2DRAFT_0140	-2.278	1.321e-12		Sphme2DRAFT_3006	-2.031	5.573e-12		Sphme2DRAFT_3086	-1.961	3.141e-06		Sphme2DRAFT_0545	-1.431	1.341e-08
		Sphme2DRAFT_3427	'Outer membrane receptor proteins, mostly Fe transport'	1.428	8.309e-16	1.46	1.117e-14	1.487	5.59e-20	1.55	4.149e-23				Sphme2DRAFT_3006	-2.059	1.461e-12		Sphme2DRAFT_2987	-2.207	6.514e-12		Sphme2DRAFT_1098	-1.042	3.188e-06		Sphme2DRAFT_2179	-1.518	1.421e-08
		Sphme2DRAFT_3921	'High-affinity Fe2+/Pb2+ permease'	1.94	2.508e-37	1.423	1.108e-18	1.736	1.469e-23	1.578	2.057e-27				Sphme2DRAFT_3067	-1.008	1.565e-12		Sphme2DRAFT_0140	-2.3	6.874e-12		Sphme2DRAFT_1052	-1.1	3.211e-06		Sphme2DRAFT_0140	-1.884	1.742e-08
		Sphme2DRAFT_0182	'hypothetical protein'	1.126	1.079e-06	1.389	3.442e-10	1.741	6.379e-16	1.708	2.078e-17				Sphme2DRAFT_1658	-1.828	1.658e-12		Sphme2DRAFT_0966	-1.04	7.684e-12		Sphme2DRAFT_1062	-1.44	3.278e-06		Sphme2DRAFT_1885	-1.741	1.862e-08
		Sphme2DRAFT_1409	'TonB-dependent siderophore receptor'	1.784	2.845e-27	1.634	1.099e-21	1.685	5.299e-28	1.721	1.699e-24				Sphme2DRAFT_1926	-2.024	1.723e-12		Sphme2DRAFT_2184	-1.752	9.028e-12		Sphme2DRAFT_1146	1.135	3.73e-06		Sphme2DRAFT_1994	-1.385	1.985e-08
		Sphme2DRAFT_2138	'hypothetical protein'	1.485	1.342e-11	1.369	6.716e-11	1.713	4.481e-17	1.734	4.43e-13				Sphme2DRAFT_2102	1.36	2.251e-12		Sphme2DRAFT_2168	-2.693	9.753e-12		Sphme2DRAFT_2191	1.188	3.857e-06		Sphme2DRAFT_2050	-1.344	2.069e-08
		Sphme2DRAFT_2100	'RNA polymerase sigma factor, sigma-70 family'	1.462	1.727e-09	1.818	2.287e-14	1.701	5.96e-14	1.736	2.087e-15				Sphme2DRAFT_1273	-3.383	2.655e-12		Sphme2DRAFT_1926	-1.923	1.865e-11		Sphme2DRAFT_0596	-1.285	4.663e-06		Sphme2DRAFT_0624	-1.855	2.972e-08
		Sphme2DRAFT_2782	'TonB-dependent siderophore receptor'	1.746	3.398e-19	1.656	9.595e-16	1.804	2.104e-21	1.744	3.536e-21				Sphme2DRAFT_2184	-1.707	8.452e-12		Sphme2DRAFT_1273	-3.187	1.944e-11		Sphme2DRAFT_2618	-1.327	4.979e-06		Sphme2DRAFT_2009	-2.258	4.236e-08
		Sphme2DRAFT_1799	'O-6-methylguanine DNA methyltransferase'	1.335	8.008e-07	1.277	2.681e-08	1.982	6.803e-17	1.829	1.592e-20				Sphme2DRAFT_3312	-1.287	8.874e-12		Sphme2DRAFT_1658	-1.894	3.464e-11		Sphme2DRAFT_0545	-1.237	5.886e-06		Sphme2DRAFT_1101	-1.582	4.338e-08
		Sphme2DRAFT_1235	'hypothetical protein'	1.91	2.078e-05	1.709	3.716e-05	1.473	0.001974	1.884	3.543e-06				Sphme2DRAFT_3340	-2.594	9.843e-12		Sphme2DRAFT_2434	-1.523	5.074e-11		Sphme2DRAFT_3026	1.295	5.928e-06		Sphme2DRAFT_3909	-1.161	4.528e-08
		Sphme2DRAFT_0183	'Multidrug resistance efflux pump'	1.451	1.733e-12	1.611	1.409e-14	1.807	2.37e-20	1.897	1.872e-24				Sphme2DRAFT_0913	1.268	1.533e-11		Sphme2DRAFT_2857	-1.044	6.346e-11		Sphme2DRAFT_2590	1.168	6.567e-06		Sphme2DRAFT_1995	-1.496	5.033e-08
		Sphme2DRAFT_0184	'Outer membrane protein'	1.308	2.486e-11	1.439	3.197e-12	1.832	9.459e-22	1.916	9.925e-27				Sphme2DRAFT_1053	-1.769	1.947e-11		Sphme2DRAFT_1053	-1.841	8.857e-11		Sphme2DRAFT_1746	-1.126	8.623e-06		Sphme2DRAFT_2260	-1.217	5.935e-08
		Sphme2DRAFT_2137	'Uncharacterized iron-regulated membrane protein'	1.712	4.676e-21	1.585	2.51e-15	1.952	1.836e-27	2.003	1.123e-28				Sphme2DRAFT_1062	-2.171	2.665e-11		Sphme2DRAFT_3353	-1.209	9.047e-11		Sphme2DRAFT_1053	-1.307	9.47e-06		Sphme2DRAFT_3509	-3.614	6.649e-08
		Sphme2DRAFT_0680	'Predicted outer membrane lipoprotein'	1.431	5.396e-20	1.252	2.258e-12	2.088	2.488e-49	2.053	6.952e-33				Sphme2DRAFT_1746	-1.545	2.923e-11		Sphme2DRAFT_0596	-1.648	9.579e-11		Sphme2DRAFT_0098	-1.239	9.611e-06		Sphme2DRAFT_0793	-1.166	7.255e-08
		Sphme2DRAFT_2432	'TonB-dependent siderophore receptor'	2.11	1.872e-25	2.052	8.48e-25	2.135	1.34e-37	2.089	1.41e-36				Sphme2DRAFT_2801	-1.652	3.12e-11		Sphme2DRAFT_2183	-2.187	1.238e-10		Sphme2DRAFT_1446	-1.083	1.037e-05		Sphme2DRAFT_3377	-1.153	7.472e-08
		Sphme2DRAFT_2195	'hypothetical protein'	1.952	2.112e-17	1.605	3.342e-13	1.912	1.674e-19	2.156	1.948e-22				Sphme2DRAFT_0138	1.261	3.308e-11		Sphme2DRAFT_0512	-1.162	1.483e-10		Sphme2DRAFT_2434	-1.159	1.27e-05		Sphme2DRAFT_2825	-1.069	7.487e-08
		Sphme2DRAFT_1234	'Sulfite reductase, alpha subunit (flavoprotein)'	2.019	3.753e-38	2.087	9.773e-37	2.075	2.481e-43	2.174	1.042e-40				Sphme2DRAFT_1052	-1.401	4.082e-11		Sphme2DRAFT_0743	-1.685	2.28e-10		Sphme2DRAFT_2830	-1.498	1.336e-05		Sphme2DRAFT_2830	-1.732	9.855e-08
		Sphme2DRAFT_2870	'hypothetical protein'	2.134	1.851e-19	2.04	3.012e-22	2.183	4.739e-26	2.251	1.855e-27				Sphme2DRAFT_0596	-1.628	4.94e-11		Sphme2DRAFT_2644	-1.131	2.803e-10		Sphme2DRAFT_0743	-1.216	1.386e-05		Sphme2DRAFT_1746	-1.259	1.067e-07
		Sphme2DRAFT_2871	'hypothetical protein'	2.221	6.022e-28	2.106	7.526e-26	2.19	3.813e-30	2.292	2.934e-35				Sphme2DRAFT_2970	-1.611	6.869e-11		Sphme2DRAFT_1208	1.105	3.475e-10		Sphme2DRAFT_1926	-1.319	1.502e-05		Sphme2DRAFT_1274	-2.954	1.095e-07
		Sphme2DRAFT_1075	'Opacity protein and related surface antigens'	1.646	7.694e-63	1.531	9.433e-32	2.342	1.03e-104	2.362	3.258e-79				Sphme2DRAFT_2103	1.184	7.847e-11		Sphme2DRAFT_1746	-1.461	3.924e-10		Sphme2DRAFT_3085	-1.773	1.559e-05		Sphme2DRAFT_0781	-1.062	1.984e-07
		Sphme2DRAFT_2194	'Uncharacterized iron-regulated protein'	2.406	2.375e-39	2.314	2.58e-36	2.277	6.295e-48	2.39	7.04e-48				Sphme2DRAFT_2830	-2.098	1.303e-10		Sphme2DRAFT_1051	-1.372	6.029e-10		Sphme2DRAFT_2178	-1.419	1.623e-05		Sphme2DRAFT_0596	-1.388	2.129e-07
		Sphme2DRAFT_2872	'TonB-dependent siderophore receptor'	2.473	1.125e-64	2.367	1.1e-52	2.399	1.332e-76	2.392	5.716e-70				Sphme2DRAFT_2393	-3.347	1.596e-10		Sphme2DRAFT_2955	-1.437	6.444e-10		Sphme2DRAFT_1811	-1.286	1.644e-05		Sphme2DRAFT_2970	-1.418	2.209e-07
		Sphme2DRAFT_1800	'hypothetical protein'	1.907	1.902e-22	2.092	5.247e-25	2.389	1.372e-33	2.415	4.369e-39				Sphme2DRAFT_2644	-1.125	1.807e-10		Sphme2DRAFT_3312	-1.196	1.016e-09		Sphme2DRAFT_0497	-1.15	1.653e-05		Sphme2DRAFT_0034	-1.184	2.576e-07
		Sphme2DRAFT_1408	'Esterase/lipase'	1.839	1.668e-17	1.755	1.667e-17	2.451	2.025e-38	2.507	4.023e-41				Sphme2DRAFT_2183	-2.075	2.071e-10		Sphme2DRAFT_2435	-1.446	1.124e-09		Sphme2DRAFT_3186	-1.111	1.696e-05		Sphme2DRAFT_1273	-2.446	2.669e-07
		Sphme2DRAFT_2193	'Outer membrane receptor for monomeric catechols'	3.022	1.707e-66	2.971	1.099e-72	2.931	3.53e-117	3.015	1.575e-102				Sphme2DRAFT_2858	-1.047	2.071e-10		Sphme2DRAFT_2801	-1.603	1.237e-09		Sphme2DRAFT_1274	-2.463	2.014e-05		Sphme2DRAFT_1620	1.083	2.821e-07
		Sphme2DRAFT_1844	'Zn-dependent hydrolases, including glyoxylases'	2.396	7.805e-42	2.265	9.34e-38	3.081	3.341e-90	3.081	7.013e-100				Sphme2DRAFT_0496	-2.065	2.284e-10		Sphme2DRAFT_1651	-2.077	1.335e-09		Sphme2DRAFT_1650	-2.066	2.245e-05		Sphme2DRAFT_2411	-1.087	3.077e-07
Genes regulated by EcfG, PhyR and SdrG	8	Sphme2DRAFT_2955	'Surface antigen'	0.6562	0.003913	1.078	1.051e-06	-1.437	6.444e-10	-1.121	4.371e-06				Sphme2DRAFT_0625	-1.664	3.479e-10		Sphme2DRAFT_3210	-1.116	2.858e-09		Sphme2DRAFT_2168	-1.707	2.843e-05		Sphme2DRAFT_0497	-1.382	3.469e-07
		Sphme2DRAFT_1614	'hypothetical protein'	-0.7625	7.824e-07	-1.083	1.008e-10	-1.006	1.532e-12	-1.116	1.376e-14				Sphme2DRAFT_2303	1.399	4.821e-10		Sphme2DRAFT_3510	-3.936	3.367e-09		Sphme2DRAFT_0624	-1.454	3.128e-05		Sphme2DRAFT_1302	-1.312	4.916e-07
		Sphme2DRAFT_1960	'Membrane proteins related to metalloendopeptidases'	-0.9756	3.443e-12	-1.118	1.791e-13	-1.011	4.856e-15	-1.114	9.856e-17				Sphme2DRAFT_3210	-1.16	7.774e-10		Sphme2DRAFT_1062	-1.948	5.662e-09		Sphme2DRAFT_2302	1.026	3.71e-05		Sphme2DRAFT_1062	-1.676	5.428e-07
		Sphme2DRAFT_3353	'Dehydrogenases with different specificities (related to short-chain alcohol dehydrogenases)'	-0.8639	1.601e-05	-1.292	7.11e-11	-1.209	9.047e-11	-1.081	4.996e-09				Sphme2DRAFT_0181	1.255	8.677e-10		Sphme2DRAFT_2830	-1.893	6.786e-09		Sphme2DRAFT_1235	1.709	3.716e-05		Sphme2DRAFT_0186	-1.304	5.646e-07
		Sphme2DRAFT_0940	'hypothetical protein'	0.958	0.1089	1.333	0.003934	1.257	0.01786	1.052	0.04839				Sphme2DRAFT_0743	-1.604	8.852e-10		Sphme2DRAFT_0138	1.19	8.221e-09		Sphme2DRAFT_3510	-2.763	4.01e-05		Sphme2DRAFT_2826	-1.626	5.993e-07
		Sphme2DRAFT_2101	'Fe2+-dicitrate sensor, membrane component'	0.9739	7.489e-05	1.163	6.028e-07	1.133	5.215e-07	1.206	1.392e-07				Sphme2DRAFT_2260	-1.355	1.034e-09		Sphme2DRAFT_0997	1.008	8.24e-09		Sphme2DRAFT_2829	-1.956	4.065e-05		Sphme2DRAFT_2832	-2.007	6.161e-07
		Sphme2DRAFT_2102	'Outer membrane receptor proteins, mostly Fe transport'	0.9631	9.374e-06	1.143	2.904e-08	1.098	3.704e-08	1.36	2.251e-12				Sphme2DRAFT_0215	-1.277	1.157e-09		Sphme2DRAFT_2826	-1.937	9.319e-09		Sphme2DRAFT_0953	1.064	4.178e-05		Sphme2DRAFT_2256	1.494	6.339e-07
		Sphme2DRAFT_1277	'hypothetical protein'	0.6276	0.3868	1.052	0.02725	2.085	5.489e-06	1.518	0.00568				Sphme2DRAFT_2434	-1.443	1.256e-09		Sphme2DRAFT_0181	1.21	1.4e-08		Sphme2DRAFT_0008	1.118	4.51e-05		Sphme2DRAFT_3340	-1.682	6.544e-07
Genes regulated by PakA-G, EcfG and PhyR	33	Sphme2DRAFT_1447	'RNA polymerase sigma factor, sigma-70 family'	-1.186	8.376e-10	-0.8285	0.000102	-2.994	7.602e-53	-8.053	1.434e-200				Sphme2DRAFT_2826	-1.921	1.391e-09		Sphme2DRAFT_1350	-1.188	1.648e-08		Sphme2DRAFT_1454	-1.469	4.64e-05		Sphme2DRAFT_1110	-1.41	6.788e-07
		Sphme2DRAFT_3142	'hypothetical protein'	-1.459	6.234e-05	-0.8509	0.0433	-2.597	5.883e-13	-3.433	2.505e-20				Sphme2DRAFT_3327	-1.33	1.919e-09		Sphme2DRAFT_1483	-1.182	1.949e-08		Sphme2DRAFT_0186	-1.201	4.64e-05		Sphme2DRAFT_2801	-1.267	7.465e-07
		Sphme2DRAFT_3352	'hypothetical protein'	-2.225	6.121e-13	-0.9887	0.003522	-2.929	1.347e-20	-3.195	3.313e-23				Sphme2DRAFT_0512	-1.038	1.994e-09		Sphme2DRAFT_3327	-1.249	2.151e-08		Sphme2DRAFT_1780	-1.006	6.013e-05		Sphme2DRAFT_1799	1.335	8.008e-07
		Sphme2DRAFT_1750	'Glycosyltransferase'	-1.299	4.954e-05	-0.7914	0.02627	-2.696	3.441e-17	-2.938	2.86e-20				Sphme2DRAFT_2057	-1.475	1.999e-09		Sphme2DRAFT_0496	-1.761	3.505e-08		Sphme2DRAFT_2801	-1.069	8.974e-05		Sphme2DRAFT_2829	-2.223	8.642e-07
		Sphme2DRAFT_0034	'Uncharacterized protein conserved in bacteria'	-1.184	2.576e-07	-0.7294	0.00567	-2.256	1.307e-22	-2.761	1.172e-32				Sphme2DRAFT_2179	-1.742	1.999e-09		Sphme2DRAFT_2102	1.098	3.704e-08		Sphme2DRAFT_1732	1.285	8.977e-05		Sphme2DRAFT_2435	-1.171	9.398e-07
		Sphme2DRAFT_2987	'Uncharacterized conserved protein'	-1.326	4.201e-05	-0.8313	0.0216	-2.207	6.514e-12	-2.729	9.371e-18				Sphme2DRAFT_1620	1.177	3.505e-09		Sphme2DRAFT_2303	1.362	4.273e-08		Sphme2DRAFT_2190	1.025	9.818e-05		Sphme2DRAFT_1651	-1.674	9.858e-07
		Sphme2DRAFT_2529	'Predicted flavoprotein involved in K+ transport'	-1.234	1.603e-05	-0.7907	0.01639	-2.04	5.441e-13	-2.329	5.501e-16				Sphme2DRAFT_2435	-1.385	4.367e-09		Sphme2DRAFT_1147	1.04	5.932e-08		Sphme2DRAFT_2176	-1.353	0.0001086		Sphme2DRAFT_0182	1.126	1.079e-06
		Sphme2DRAFT_3006	'patatin-related protein'	-1.358	4.392e-06	-0.9978	0.001901	-2.031	5.573e-12	-2.059	1.461e-12				Sphme2DRAFT_1651	-2.095	4.952e-09		Sphme2DRAFT_0417	1.172	6.456e-08		Sphme2DRAFT_1974	-1.457	0.0001125		Sphme2DRAFT_1705	-1.597	1.312e-06
		Sphme2DRAFT_1824	'hypothetical protein'	-1	9.735e-06	-0.853	0.0006157	-1.711	4.615e-14	-1.81	1.374e-16				Sphme2DRAFT_3353	-1.081	4.996e-09		Sphme2DRAFT_1347	-1.617	9.813e-08		Sphme2DRAFT_1110	-1.158	0.0001227		Sphme2DRAFT_2363	1.076	1.778e-06
		Sphme2DRAFT_1096	'Predicted membrane protein'	-1.278	1.891e-10	-0.9727	1.86e-05	-1.662	3.907e-17	-1.609	8.512e-17				Sphme2DRAFT_2168	-2.278	7.214e-09		Sphme2DRAFT_2393	-2.944	1.112e-07		Sphme2DRAFT_2435	-1.004	0.0001249		Sphme2DRAFT_2243	1.036	1.842e-06
		Sphme2DRAFT_3350	'hypothetical protein'	-1.096	2.67e-05	-0.9238	0.0006527	-1.131	1.077e-05	-1.36	1.003e-07				Sphme2DRAFT_2436	-1.567	1.312e-08		Sphme2DRAFT_0215	-1.168	1.119e-07		Sphme2DRAFT_1247	-1.272	0.0001361		Sphme2DRAFT_1650	-2.314	2.032e-06
		Sphme2DRAFT_2260	'Predicted Zn-dependent hydrolases of the beta-lactamase fold'	-1.217	5.935e-08	-0.9482	0.0001045	-1.186	3.242e-07	-1.355	1.034e-09				Sphme2DRAFT_0073	-1.164	1.752e-08		Sphme2DRAFT_1302	-1.378	1.381e-07		Sphme2DRAFT_1347	-1.22	0.0001612		Sphme2DRAFT_1974	1.421	2.539e-06
		Sphme2DRAFT_1833	'Acyl dehydratase'	-1.137	0.000329	-0.9138	0.008402	-1.304	3.227e-05	-1.35	1.998e-05				Sphme2DRAFT_1350	-1.191	1.758e-08		Sphme2DRAFT_0410	1.203	1.424e-07		Sphme2DRAFT_1648	-1.733	0.0001764		Sphme2DRAFT_2176	-1.541	2.848e-06
		Sphme2DRAFT_3327	'hypothetical protein'	-1.039	5.247e-06	-0.9144	0.0002142	-1.249	2.151e-08	-1.33	1.919e-09				Sphme2DRAFT_2498	-1.07	1.778e-08		Sphme2DRAFT_0186	-1.346	1.502e-07		Sphme2DRAFT_1296	-1.23	0.0002399		Sphme2DRAFT_1351	-1.002	3.248e-06
		Sphme2DRAFT_0731	'Aldo/keto reductases, related to diketogulonate reductase'	-1.057	2.035e-09	-0.8417	3.509e-05	-1.274	4.709e-14	-1.329	2.135e-16				Sphme2DRAFT_1650	-2.696	2.139e-08		Sphme2DRAFT_2125	-1.427	1.645e-07		Sphme2DRAFT_1101	-1.121	0.000266		Sphme2DRAFT_1278	-1.115	3.288e-06
		Sphme2DRAFT_1696	'hypothetical protein'	-1.093	0.0001125	-0.9718	0.0008403	-1.326	6.896e-07	-1.223	6.674e-06				Sphme2DRAFT_1453	-1.496	2.211e-08		Sphme2DRAFT_1216	1.459	1.645e-07		Sphme2DRAFT_1834	-1.062	0.0002724		Sphme2DRAFT_1240	1.178	3.79e-06
		Sphme2DRAFT_2174	'hypothetical protein'	-1.295	9.183e-05	-0.8245	0.01199	-1.052	0.002795	-1.18	0.0002001				Sphme2DRAFT_3510	-3.631	2.442e-08		Sphme2DRAFT_2517	-1.076	1.837e-07		Sphme2DRAFT_3349	-1.223	0.0002797		Sphme2DRAFT_1834	-1.258	3.975e-06
		Sphme2DRAFT_2722	'catalase/peroxidase HPI'	-1.115	1.145e-11	-0.75	0.0006004	-1.315	7.808e-20	-1.151	1.609e-16				Sphme2DRAFT_1302	-1.455	2.886e-08		Sphme2DRAFT_2378	-1.428	1.916e-07		Sphme2DRAFT_1295	-1.384	0.0003212		Sphme2DRAFT_3006	-1.358	4.392e-06
		Sphme2DRAFT_1351	'hydroxyacylglutathione hydrolase'	-1.002	3.248e-06	-0.9853	1.988e-05	-1.079	5.799e-07	-1.147	8.374e-08				Sphme2DRAFT_0624	-1.789	5.481e-08		Sphme2DRAFT_0416	1.173	1.94e-07		Sphme2DRAFT_1294	-1.39	0.0003443		Sphme2DRAFT_2221	-2.121	4.468e-06
		Sphme2DRAFT_2447	'Protein of unknown function (DUF3618).'	-1.084	0.006819	-0.6519	0.1826	-1.015	0.01433	-1.129	0.006152				Sphme2DRAFT_2829	-2.47	5.757e-08		Sphme2DRAFT_1148	1.017	2.445e-07		Sphme2DRAFT_0496	-1.073	0.0003743		Sphme2DRAFT_3186	-1.053	4.89e-06
		Sphme2DRAFT_2858	'NAD-dependent aldehyde dehydrogenases'	-1.261	5.579e-15	-0.8467	1.843e-05	-1.351	4.424e-17	-1.047	2.071e-10				Sphme2DRAFT_1051	-1.204	7.49e-08		Sphme2DRAFT_2260	-1.186	3.242e-07		Sphme2DRAFT_2347	-1.144	0.0004285		Sphme2DRAFT_1108	1.081	4.928e-06
		Sphme2DRAFT_0512	'Response regulator containing CheY-like receiver, AAA-type ATPase, and DNA-binding domains'	-1.183	8.796e-11	-0.9419	2.086e-05	-1.162	1.483e-10	-1.038	1.994e-09				Sphme2DRAFT_1351	-1.147	8.374e-08		Sphme2DRAFT_1197	1.045	4.259e-07		Sphme2DRAFT_1935	-1.177	0.0004468		Sphme2DRAFT_3327	-1.039	5.247e-06
		Sphme2DRAFT_1704	'hypothetical protein'	1.1	0.0002723	0.8359	0.004903	1.103	6.05e-05	1.013	0.000399				Sphme2DRAFT_3350	-1.36	1.003e-07		Sphme2DRAFT_2829	-2.278	4.615e-07		Sphme2DRAFT_3330	1.036	0.0004705		Sphme2DRAFT_3027	1.185	5.29e-06
		Sphme2DRAFT_0546	'hypothetical protein'	1.068	7.931e-15	0.9563	3.955e-08	1.255	9.605e-22	1.14	1.376e-14				Sphme2DRAFT_2101	1.206	1.392e-07		Sphme2DRAFT_1453	-1.37	4.762e-07		Sphme2DRAFT_2378	-1.066	0.0005082		Sphme2DRAFT_3510	-2.893	5.824e-06
		Sphme2DRAFT_1620	'hypothetical protein'	1.083	2.821e-07	0.9968	5.992e-06	1.384	2.314e-12	1.177	3.505e-09				Sphme2DRAFT_1968	-1.659	1.54e-07		Sphme2DRAFT_2101	1.133	5.215e-07		Sphme2DRAFT_2826	-1.268	0.0005288		Sphme2DRAFT_3349	-1.463	6.095e-06
		Sphme2DRAFT_1111	'Uncharacterized conserved protein'	1.128	1.305e-20	0.9334	4.67e-13	1.376	1.363e-39	1.389	6.602e-32				Sphme2DRAFT_0186	-1.325	2.048e-07		Sphme2DRAFT_1351	-1.079	5.799e-07		Sphme2DRAFT_1995	-1.208	0.0005463		Sphme2DRAFT_0987	1.428	6.095e-06
		Sphme2DRAFT_2303	'hypothetical protein'	1.044	6.615e-06	0.9072	0.000303	1.362	4.273e-08	1.399	4.821e-10				Sphme2DRAFT_1347	-1.576	2.152e-07		Sphme2DRAFT_1696	-1.326	6.896e-07		Sphme2DRAFT_2543	-1.278	0.0007781		Sphme2DRAFT_2303	1.044	6.615e-06
		Sphme2DRAFT_2243	'Domain of unknown function (DUF3315).'	1.036	1.842e-06	0.9865	1.772e-05	1.771	7.44e-19	1.777	1.906e-14				Sphme2DRAFT_3251	-1.553	2.903e-07		Sphme2DRAFT_0073	-1.024	8.921e-07		Sphme2DRAFT_2436	-1.002	0.0008111		Sphme2DRAFT_0033	-1.627	7.015e-06
		Sphme2DRAFT_2240	'hypothetical protein'	1.083	6.16e-09	0.8242	2.245e-05	1.69	2.001e-24	1.858	6.665e-16				Sphme2DRAFT_0411	1.081	3.463e-07		Sphme2DRAFT_0411	1.198	8.922e-07		Sphme2DRAFT_0185	-1.107	0.001028		Sphme2DRAFT_3105	-1.111	7.518e-06
		Sphme2DRAFT_1969	'Response regulator containing a CheY-like receiver domain and an HTH DNA-binding domain'	4.567	2.345e-263	0.1857	0.591	1.818	1.519e-22	2.015	6.199e-28				Sphme2DRAFT_1834	-1.364	3.764e-07		Sphme2DRAFT_1247	-1.537	9.074e-07		Sphme2DRAFT_1558	-1.025	0.00109		Sphme2DRAFT_1247	-1.403	7.643e-06
		Sphme2DRAFT_1972	'hypothetical protein'	4.827	5.33e-155	0.4075	0.2838	2.372	4.103e-22	2.455	5.064e-28				Sphme2DRAFT_2378	-1.425	3.853e-07		Sphme2DRAFT_1834	-1.307	9.346e-07		Sphme2DRAFT_3272	1.009	0.001306		Sphme2DRAFT_1398	-1.041	7.75e-06
		Sphme2DRAFT_1971	'hypothetical protein'	5.447	6.352e-220	0.7597	0.0162	2.671	5.26e-32	2.799	4.377e-38				Sphme2DRAFT_1247	-1.571	3.89e-07		Sphme2DRAFT_1780	-1.03	1.269e-06		Sphme2DRAFT_3251	-1.01	0.002437		Sphme2DRAFT_1216	1.275	8.549e-06
		Sphme2DRAFT_1970	'hypothetical protein'	6.257	3.971e-112	0.8959	0.05612	3.371	1.315e-27	3.56	7.784e-32				Sphme2DRAFT_3349	-1.588	6.988e-07		Sphme2DRAFT_3251	-1.441	2.034e-06		Sphme2DRAFT_1651	-1.155	0.002542		Sphme2DRAFT_1824	-1	9.735e-06
Genes regulated by PakA-G, EcfG and SdrG	3	Sphme2DRAFT_3186	'Arabinose efflux permease'	-1.053	4.89e-06	-1.111	1.696e-05	-0.9905	2.255e-05	-1.121	1.598e-06				Sphme2DRAFT_0410	1.111	8.695e-07		Sphme2DRAFT_2176	-1.531	3.633e-06		Sphme2DRAFT_1968	-1.096	0.002694		Sphme2DRAFT_1296	-1.39	1.249e-05
		Sphme2DRAFT_1558	'Arabinose efflux permease'	-1.067	0.00027	-1.025	0.00109	-0.9093	0.004456	-1.022	0.0003155				Sphme2DRAFT_1398	-1.091	9.658e-07		Sphme2DRAFT_1146	1.178	4.88e-06		Sphme2DRAFT_2544	-1.123	0.003086		Sphme2DRAFT_1294	-1.588	1.447e-05
		Sphme2DRAFT_3428	'Mg2+ and Co2+ transporters'	1.237	0.01141	1.064	0.03049	0.9243	0.09311	1.537	0.0007834				Sphme2DRAFT_0187	-1.172	1.196e-06		Sphme2DRAFT_2124	-1.254	4.88e-06		Sphme2DRAFT_0940	1.333	0.003934		Sphme2DRAFT_2529	-1.234	1.603e-05
Genes regulated by PakA-G, PhyR and SdrG	2	Sphme2DRAFT_1238	'Chemotaxis signal transduction protein'	1.679	1.538e-09	1.526	1.713e-08	1.008	0.0009186	0.8532	0.007483				Sphme2DRAFT_0440	1.364	1.293e-06		Sphme2DRAFT_1277	2.085	5.489e-06		Sphme2DRAFT_1652	-1.295	0.004115		Sphme2DRAFT_1648	-1.879	1.627e-05
		Sphme2DRAFT_1236	'Response regulator containing CheY-like receiver, AAA-type ATPase, and DNA-binding domains'	2.151	1.912e-10	1.916	1.678e-09	1.074	0.01315	0.8226	0.06743				Sphme2DRAFT_1216	1.38	1.372e-06		Sphme2DRAFT_3349	-1.45	6.863e-06		Sphme2DRAFT_2177	-1.174	0.005192		Sphme2DRAFT_2127	1.028	1.829e-05
Genes regulated by EcfG and PhyR	22	Sphme2DRAFT_0072	'cAMP-binding proteins - catabolite gene activator and regulatory subunit of cAMP-dependent protein kinases'	-0.931	0.0001043	-0.448	0.1274	-2.538	1.112e-25	-3.074	3.239e-35				Sphme2DRAFT_3186	-1.121	1.598e-06		Sphme2DRAFT_0187	-1.103	7.104e-06		Sphme2DRAFT_0987	1.013	0.006544		Sphme2DRAFT_1235	1.91	2.078e-05
		Sphme2DRAFT_0628	'Outer membrane protein V'	-0.7304	0.001124	-0.3739	0.1996	-2.251	1.054e-26	-2.759	1.782e-35				Sphme2DRAFT_1652	-2.14	2.047e-06		Sphme2DRAFT_1650	-2.125	8.198e-06		Sphme2DRAFT_1649	-1.497	0.006776		Sphme2DRAFT_1347	-1.307	2.379e-05
		Sphme2DRAFT_0683	'hypothetical protein'	-0.5241	0.02965	-0.3908	0.1636	-1.606	2.221e-13	-2.052	9.777e-22				Sphme2DRAFT_1084	-1.08	2.125e-06		Sphme2DRAFT_2436	-1.327	9.086e-06		Sphme2DRAFT_0033	-1.048	0.009052		Sphme2DRAFT_3350	-1.096	2.67e-05
		Sphme2DRAFT_1453	'hypothetical protein'	-0.7967	0.006589	-0.5451	0.1139	-1.37	4.762e-07	-1.496	2.211e-08				Sphme2DRAFT_1648	-2.078	3.313e-06		Sphme2DRAFT_2490	-1.032	9.84e-06		Sphme2DRAFT_1216	1.085	0.01178		Sphme2DRAFT_2393	-2.089	2.816e-05
		Sphme2DRAFT_1483	'Dehydrogenases with different specificities (related to short-chain alcohol dehydrogenases)'	-0.7581	0.0007799	-0.4817	0.06971	-1.182	1.949e-08	-1.481	1.088e-12				Sphme2DRAFT_1235	1.884	3.543e-06		Sphme2DRAFT_3350	-1.131	1.077e-05		Sphme2DRAFT_1277	1.052	0.02725		Sphme2DRAFT_2987	-1.326	4.201e-05
		Sphme2DRAFT_2057	'hypothetical protein'	-0.8494	0.0003734	-0.8761	0.001308	-1.032	0.000108	-1.475	1.999e-09				Sphme2DRAFT_2955	-1.121	4.371e-06		Sphme2DRAFT_2122	-1.249	1.246e-05		Sphme2DRAFT_3428	1.064	0.03049		Sphme2DRAFT_1750	-1.299	4.954e-05
		Sphme2DRAFT_1443	'Signal transduction histidine kinase'	-0.9153	3.116e-08	-0.7563	2.141e-05	-1.292	1.269e-16	-1.319	8.229e-17				Sphme2DRAFT_1696	-1.223	6.674e-06		Sphme2DRAFT_1610	1.111	1.528e-05		Sphme2DRAFT_1215	1.21	0.04099		Sphme2DRAFT_2436	-1.129	5.373e-05
		Sphme2DRAFT_3312	'Sphingosine kinase and enzymes related to eukaryotic diacylglycerol kinase'	-0.5027	0.02936	-0.2304	0.4503	-1.196	1.016e-09	-1.287	8.874e-12				Sphme2DRAFT_2490	-1.036	9.859e-06		Sphme2DRAFT_1652	-1.84	2.001e-05						Sphme2DRAFT_3142	-1.459	6.234e-05
		Sphme2DRAFT_0215	'Protein of unknown function (DUF2945).'	-0.9289	6.26e-06	-0.6154	0.01399	-1.168	1.119e-07	-1.277	1.157e-09				Sphme2DRAFT_1833	-1.35	1.998e-05		Sphme2DRAFT_2177	-2.037	2.111e-05						Sphme2DRAFT_3251	-1.235	6.644e-05
		Sphme2DRAFT_1350	'Lactoylglutathione lyase and related lyases'	-0.9554	1.118e-05	-0.8151	0.0008579	-1.188	1.648e-08	-1.191	1.758e-08				Sphme2DRAFT_2403	-1.17	2.551e-05		Sphme2DRAFT_1296	-1.335	2.272e-05						Sphme2DRAFT_2174	-1.295	9.183e-05
		Sphme2DRAFT_0187	'Putative intracellular protease/amidase'	-0.9544	0.0002445	-0.888	0.001215	-1.103	7.104e-06	-1.172	1.196e-06				Sphme2DRAFT_2176	-1.392	2.726e-05		Sphme2DRAFT_1649	-2.166	2.917e-05						Sphme2DRAFT_0928	1.047	9.296e-05
		Sphme2DRAFT_2403	'Glutathione S-transferase'	-0.939	0.0008323	-0.8802	0.003731	-1.02	0.0002242	-1.17	2.551e-05				Sphme2DRAFT_1296	-1.331	3.676e-05		Sphme2DRAFT_1833	-1.304	3.227e-05						Sphme2DRAFT_2255	1.14	9.715e-05
		Sphme2DRAFT_0073	'Phosphatidylserine/phosphatidylglycerophosphate/cardiolipin synthases and related enzymes'	-0.4366	0.0719	-0.2757	0.3657	-1.024	8.921e-07	-1.164	1.752e-08				Sphme2DRAFT_0987	1.301	4.978e-05		Sphme2DRAFT_1648	-1.903	3.345e-05						Sphme2DRAFT_1696	-1.093	0.0001125
		Sphme2DRAFT_3210	'Carbonic anhydrase'	-0.8421	2.583e-05	-0.7299	0.000771	-1.116	2.858e-09	-1.16	7.774e-10				Sphme2DRAFT_0185	-1.294	5.057e-05		Sphme2DRAFT_1968	-1.422	3.572e-05						Sphme2DRAFT_2378	-1.088	0.0001161
		Sphme2DRAFT_2490	'Predicted phosphohydrolases'	-0.9628	3.512e-05	-0.9071	0.0003127	-1.032	9.84e-06	-1.036	9.859e-06				Sphme2DRAFT_1283	-1.147	5.246e-05		Sphme2DRAFT_2121	-1.011	3.989e-05						Sphme2DRAFT_0496	-1.173	0.0001314
		Sphme2DRAFT_0411	'hypothetical protein'	0.3169	0.3055	0.9773	3.425e-05	1.198	8.922e-07	1.081	3.463e-07				Sphme2DRAFT_1698	-1.15	7.632e-05		Sphme2DRAFT_2123	-1.225	5.112e-05						Sphme2DRAFT_1649	-1.928	0.0001729
		Sphme2DRAFT_0410	'Mu transposase, C-terminal./Mu DNA-binding domain./Integrase core domain.'	0.5364	0.06504	0.7363	0.004597	1.203	1.424e-07	1.111	8.695e-07				Sphme2DRAFT_2174	-1.18	0.0002001		Sphme2DRAFT_2675	1.168	5.813e-05						Sphme2DRAFT_2543	-1.348	0.0002128
		Sphme2DRAFT_0433	'Transposase and inactivated derivatives'	0.3423	0.6599	0.7379	0.176	1.237	0.01145	1.114	0.02362				Sphme2DRAFT_2675	1.098	0.0002266		Sphme2DRAFT_1704	1.103	6.05e-05						Sphme2DRAFT_1558	-1.067	0.00027
		Sphme2DRAFT_0181	'ABC-type multidrug transport system, permease component'	0.702	0.001475	0.9737	2.517e-05	1.21	1.4e-08	1.255	8.677e-10				Sphme2DRAFT_1558	-1.022	0.0003155		Sphme2DRAFT_1294	-1.462	8.205e-05						Sphme2DRAFT_1704	1.1	0.0002723
		Sphme2DRAFT_0913	'hypothetical protein'	0.8841	6.088e-11	0.7431	1.145e-05	1.239	6.53e-23	1.268	1.533e-11				Sphme2DRAFT_1649	-1.952	0.0003188		Sphme2DRAFT_2057	-1.032	0.000108						Sphme2DRAFT_1454	-1.233	0.0002787
		Sphme2DRAFT_0440	'hypothetical protein'	0.4182	0.3525	0.444	0.296	1.098	0.0003985	1.364	1.293e-06				Sphme2DRAFT_1295	-1.348	0.0003336		Sphme2DRAFT_1295	-1.426	0.0001186						Sphme2DRAFT_1833	-1.137	0.000329
		Sphme2DRAFT_1208	'Outer membrane receptor for ferrienterochelin and colicins'	0.5358	0.01604	0.959	7.731e-07	1.105	3.475e-10	2.82	1.868e-82				Sphme2DRAFT_1704	1.013	0.000399		Sphme2DRAFT_2403	-1.02	0.0002242						Sphme2DRAFT_1295	-1.343	0.0003431
Genes regulated by EcfG and SdrG	2	Sphme2DRAFT_2498	'hypothetical protein'	-0.954	2.299e-07	-1.407	7.158e-13	-0.9719	6.942e-08	-1.07	1.778e-08				Sphme2DRAFT_2530	-1.189	0.000417		Sphme2DRAFT_0185	-1.195	0.0002788						Sphme2DRAFT_1215	1.467	0.0004508
		Sphme2DRAFT_1084	'Uncharacterized protein conserved in bacteria'	-0.9766	1.538e-05	-1.121	2.483e-06	-0.9734	2.109e-05	-1.08	2.125e-06				Sphme2DRAFT_2177	-1.55	0.0004378		Sphme2DRAFT_3147	-1.036	0.0002812						Sphme2DRAFT_2675	1.077	0.0005997
Genes regulated by PakA-G and EcfG	1	Sphme2DRAFT_1398	'Protein of unknown function (DUF3140).'	-1.041	7.75e-06	-0.6708	0.008591	-0.8717	0.0001793	-1.091	9.658e-07				Sphme2DRAFT_2178	-1.114	0.0005546		Sphme2DRAFT_0440	1.098	0.0003985						Sphme2DRAFT_1652	-1.458	0.0006357
Genes regulated by PhyR and SdrG	5	Sphme2DRAFT_1780	'NAD-dependent aldehyde dehydrogenases'	-0.8134	0.0003143	-1.006	6.013e-05	-1.03	1.269e-06	-0.9656	9.704e-06				Sphme2DRAFT_1215	1.448	0.0005933		Sphme2DRAFT_1215	1.415	0.0008283						Sphme2DRAFT_2544	-1.194	0.0008594
		Sphme2DRAFT_1147	'Phage terminase-like protein, large subunit'	0.2476	0.3234	1	1.691e-06	1.04	5.932e-08	0.6317	0.0008093				Sphme2DRAFT_2274	-1.008	0.0006155		Sphme2DRAFT_1238	1.008	0.0009186						Sphme2DRAFT_2448	-1.031	0.001092
		Sphme2DRAFT_1146	'Phage terminase, small subunit'	0.3611	0.221	1.135	3.73e-06	1.178	4.88e-06	0.6998	0.008247				Sphme2DRAFT_3428	1.537	0.0007834		Sphme2DRAFT_2178	-1.134	0.001114						Sphme2DRAFT_2178	-1.099	0.001225
		Sphme2DRAFT_0997	'hypothetical protein'	0.8551	8.759e-07	1.069	2.233e-07	1.008	8.24e-09	0.8617	2.714e-07				Sphme2DRAFT_1294	-1.279	0.0008023		Sphme2DRAFT_0987	1.123	0.001673						Sphme2DRAFT_0185	-1.026	0.001659
		Sphme2DRAFT_0416	'hypothetical protein'	0.5624	0.03981	1.128	5.557e-07	1.173	1.94e-07	0.9135	6.123e-05				Sphme2DRAFT_2544	-1.265	0.0009072		Sphme2DRAFT_1235	1.473	0.001974						Sphme2DRAFT_1968	-1.049	0.001661
Genes regulated by PakA-G and SdrG	9	Sphme2DRAFT_0882	'Flagellin and related hook-associated proteins'	1.017	3.574e-15	1.402	1.094e-24	-0.4549	0.001118	-0.1978	0.3262				Sphme2DRAFT_0170	-1.187	0.001811		Sphme2DRAFT_2174	-1.052	0.002795						Sphme2DRAFT_2177	-1.401	0.003431
		Sphme2DRAFT_1108	'hypothetical protein'	1.081	4.928e-06	1.462	2e-08	-0.7681	0.01087	-0.344	0.3068				Sphme2DRAFT_2543	-1.069	0.004251		Sphme2DRAFT_2544	-1.085	0.003316						Sphme2DRAFT_3878	1.195	0.003771
		Sphme2DRAFT_2255	'hypothetical protein'	1.14	9.715e-05	2.012	5.016e-11	-0.04908	0.9361	-0.2145	0.6997				Sphme2DRAFT_1277	1.518	0.00568		Sphme2DRAFT_2543	-1.015	0.00702						Sphme2DRAFT_2175	-1.014	0.004772
		Sphme2DRAFT_3027	'Flp pilus assembly protein, pilin Flp'	1.185	5.29e-06	1.697	4.769e-10	-0.3463	0.5224	0.02393	0.9722				Sphme2DRAFT_2447	-1.129	0.006152		Sphme2DRAFT_0433	1.237	0.01145						Sphme2DRAFT_2447	-1.084	0.006819
		Sphme2DRAFT_1239	'Methyl-accepting chemotaxis protein'	1.416	3.247e-11	1.301	5.689e-09	0.9346	3.499e-05	0.9162	1.784e-05				Sphme2DRAFT_0433	1.114	0.02362		Sphme2DRAFT_1236	1.074	0.01315						Sphme2DRAFT_0929	1.429	0.007629
		Sphme2DRAFT_1974	'Phasin protein.'	1.421	2.539e-06	-1.457	0.0001125	-0.8408	0.0294	-0.7212	0.06054				Sphme2DRAFT_0940	1.052	0.04839		Sphme2DRAFT_2447	-1.015	0.01433						Sphme2DRAFT_3428	1.237	0.01141
		Sphme2DRAFT_2256	'hypothetical protein'	1.494	6.339e-07	2.488	5.654e-17	0.4744	0.2407	0.4934	0.1996								Sphme2DRAFT_0940	1.257	0.01786						Sphme2DRAFT_2027	1.205	0.03302
		Sphme2DRAFT_1237	'Chemotaxis protein histidine kinase and related kinases'	1.668	1.84e-12	1.291	1.618e-06	0.8011	0.01183	0.7267	0.01148								Sphme2DRAFT_0175	1.531	0.02507						Sphme2DRAFT_3812	1.067	0.03596
		Sphme2DRAFT_2300	'hypothetical protein'	1.695	1.22e-12	1.45	1.377e-08	-0.3576	0.4141	-0.01401	0.9852								Sphme2DRAFT_0810	1.133	0.02668
Genes only regulated by EcfG	13	Sphme2DRAFT_2530	'hypothetical protein'	-0.649	0.08744	-0.3148	0.4379	-0.9658	0.008976	-1.189	0.000417
		Sphme2DRAFT_0170	'Transposase.'	-0.7972	0.06918	-0.3239	0.4891	-0.8122	0.05886	-1.187	0.001811
		Sphme2DRAFT_1698	'hypothetical protein'	-0.8367	0.005669	-0.9046	0.003656	-0.9019	0.002617	-1.15	7.632e-05
		Sphme2DRAFT_1283	'O-6-methylguanine DNA methyltransferase'	-0.8898	0.00213	-0.8429	0.007891	-0.9542	0.001013	-1.147	5.246e-05
		Sphme2DRAFT_1788	'Outer membrane cobalamin receptor protein'	-0.4499	2.012e-06	-0.717	8.586e-08	-0.9536	2.595e-32	-1.012	7.84e-50
		Sphme2DRAFT_2274	'hypothetical protein'	-0.3877	0.2658	-0.141	0.7515	-0.5574	0.1303	-1.008	0.0006155
		Sphme2DRAFT_3067	'Uncharacterized small protein'	-0.5627	0.0002756	-0.7421	0.0001703	-0.8045	3.492e-07	-1.008	1.565e-12
		Sphme2DRAFT_3048	'hypothetical protein'	0.7198	1.662e-09	0.7541	1.283e-07	0.9228	6.406e-17	1.085	4.884e-20
		Sphme2DRAFT_2103	'hypothetical protein'	0.7143	0.0003576	0.8162	0.0001648	0.9	4.004e-06	1.184	7.847e-11
		Sphme2DRAFT_1210	'Fe2+-dicitrate sensor, membrane component'	0.4487	0.06179	0.2825	0.3535	0.7717	0.0002249	2.073	1.981e-22
		Sphme2DRAFT_1209	'RNA polymerase sigma factor, sigma-70 family'	0.4999	0.1041	0.4497	0.09609	0.8181	0.0003742	2.092	2.074e-26
		Sphme2DRAFT_1206	'amidohydrolase'	0.2064	0.5148	0.6337	0.01049	0.7698	0.0008002	2.318	6.865e-28
		Sphme2DRAFT_1207	'gamma-glutamyltranspeptidase'	0.1673	0.5886	0.6482	0.003476	0.7249	0.000282	2.436	9.845e-52
Genes only regulated by PhyR	15	Sphme2DRAFT_2125	'hypothetical protein'	-0.8232	0.03254	-0.7724	0.335	-1.427	1.645e-07	-0.5473	0.07969
		Sphme2DRAFT_2124	'2-methylisocitrate dehydratase, Fe/S-dependent'	-0.7423	0.02933	-0.5764	0.4689	-1.254	4.88e-06	-0.4999	0.03152
		Sphme2DRAFT_2122	'2-methylcitrate synthase/citrate synthase II'	-0.7502	0.007282	-0.6899	0.275	-1.249	1.246e-05	-0.6409	0.008019
		Sphme2DRAFT_2123	'probable AcnD-accessory protein PrpF'	-0.8355	0.01748	-0.719	0.3386	-1.225	5.112e-05	-0.5358	0.0462
		Sphme2DRAFT_2517	'hypothetical protein'	-0.6054	0.002932	-0.06335	0.8701	-1.076	1.837e-07	-0.8539	1.499e-05
		Sphme2DRAFT_2857	'Zn-dependent alcohol dehydrogenases'	-0.9511	2.045e-09	-0.7275	0.0002356	-1.044	6.346e-11	-0.8568	2.47e-08
		Sphme2DRAFT_0966	'PAS domain S-box/diguanylate cyclase (GGDEF) domain'	-0.3089	0.0618	-0.2464	0.2923	-1.04	7.684e-12	-0.9757	9.188e-13
		Sphme2DRAFT_3147	'Dehydrogenases with different specificities (related to short-chain alcohol dehydrogenases)'	-0.9216	0.001536	-0.7176	0.02782	-1.036	0.0002812	-0.936	0.001275
		Sphme2DRAFT_2121	'methylisocitrate lyase'	-0.6213	0.01682	-0.5452	0.3174	-1.011	3.989e-05	-0.486	0.06106
		Sphme2DRAFT_1148	'phage portal protein, HK97 family'	0.3169	0.1804	0.8892	4.328e-05	1.017	2.445e-07	0.6456	0.001255
		Sphme2DRAFT_1197	'Outer membrane receptor proteins, mostly Fe transport'	0.8708	4.803e-05	0.9789	2.071e-05	1.045	4.259e-07	0.9027	1.452e-05
		Sphme2DRAFT_1610	'hypothetical protein'	0.484	0.05435	0.7691	0.01392	1.111	1.528e-05	0.7926	0.007754
		Sphme2DRAFT_0810	'hypothetical protein'	0.5959	0.3674	0.4327	NA	1.133	0.02668	0.7892	0.1605
		Sphme2DRAFT_0417	'hypothetical protein'	0.557	0.03175	0.7757	0.00329	1.172	6.456e-08	0.8798	0.0001256
		Sphme2DRAFT_0175	'hypothetical protein'	1.594	NA	1.535	NA	1.531	0.02507	0.8196	NA
Genes only regulated by SdrG	24	Sphme2DRAFT_3354	'Response regulator containing CheY-like receiver, AAA-type ATPase, and DNA-binding domains'	-0.03595	0.894	-4.453	1.796e-106	-0.1607	0.4141	-0.07522	0.7528
		Sphme2DRAFT_0984	'hypothetical protein'	-0.2572	0.3117	-1.185	2.094e-09	-0.8029	1.143e-05	-0.8845	8.087e-07
		Sphme2DRAFT_2347	'Predicted acyl-CoA transferases/carnitine dehydratase'	-0.5077	0.1992	-1.144	0.0004285	-0.5473	0.1706	-0.585	0.1083
		Sphme2DRAFT_1430	'Sporulation related domain.'	-0.7773	8.408e-07	-1.082	7.523e-10	-0.8031	8.578e-08	-0.7922	1.23e-07
		Sphme2DRAFT_3272	'hypothetical protein'	0.4448	0.2262	1.009	0.001306	-0.5491	0.1681	-0.3061	0.4803
		Sphme2DRAFT_2190	'Flp pilus assembly protein TadG'	0.6579	0.008625	1.025	9.818e-05	-0.1689	0.6812	-0.01831	0.9764
		Sphme2DRAFT_2302	'Predicted divalent heavy-metal cations transporter'	0.718	0.007044	1.026	3.71e-05	0.9976	7.549e-05	0.5728	0.06457
		Sphme2DRAFT_0881	'Flagellin and related hook-associated proteins'	0.743	4.624e-07	1.027	1.068e-13	-0.6649	4.987e-08	-0.4453	0.0004972
		Sphme2DRAFT_3330	'hypothetical protein'	0.5873	0.06151	1.036	0.0004705	-0.6726	0.04968	-0.4941	0.1303
		Sphme2DRAFT_0530	'hypothetical protein'	0.9218	8.019e-07	1.045	8.958e-07	-0.1738	0.6093	-0.04534	0.9215
		Sphme2DRAFT_0953	'Flp pilus assembly protein, protease CpaA'	0.8699	1.829e-05	1.064	4.178e-05	-0.3585	0.2805	-0.2565	0.4029
		Sphme2DRAFT_3270	'Flp pilus assembly protein TadG'	0.7154	0.0006191	1.086	1.154e-06	-0.547	0.03986	-0.3197	0.2471
		Sphme2DRAFT_0446	'Predicted ATPase'	0.8079	0.0003538	1.106	2.07e-06	-0.4318	0.2045	-0.1298	0.7519
		Sphme2DRAFT_1763	'Predicted pyridoxal phosphate-dependent enzyme apparently involved in regulation of cell wall biogenesis'	0.8097	9.715e-05	1.107	6.948e-07	-0.1796	0.6459	-0.1682	0.6427
		Sphme2DRAFT_0008	'Hpt domain.'	0.6817	0.008427	1.118	4.51e-05	-0.4153	0.2263	-0.2105	0.6348
		Sphme2DRAFT_3271	'TadE-like protein.'	0.7294	0.002904	1.13	2.568e-06	-0.5335	0.08111	-0.3444	0.2529
		Sphme2DRAFT_2590	'hypothetical protein'	0.7809	0.0008525	1.168	6.567e-06	-0.5363	0.08323	-0.2768	0.4057
		Sphme2DRAFT_2191	'Flp pilus assembly protein TadG'	0.8191	0.00126	1.188	3.857e-06	-0.3057	0.4061	-0.1052	0.8113
		Sphme2DRAFT_2017	'hypothetical protein'	0.6895	0.0004145	1.215	9.542e-10	-0.2916	0.2805	-0.2492	0.3869
		Sphme2DRAFT_2192	'Flp pilus assembly protein TadG'	0.7816	0.001355	1.232	2.765e-07	-0.3155	0.3659	-0.113	0.8092
		Sphme2DRAFT_1109	'Protein of unknown function (DUF1153).'	0.8534	4.827e-05	1.253	4.247e-07	-0.6805	0.01597	-0.4563	0.1094
		Sphme2DRAFT_3408	'hypothetical protein'	0.8803	0.000182	1.273	7.223e-08	-0.3307	0.3208	-0.3959	0.1539
		Sphme2DRAFT_1732	'Uncharacterized protein conserved in bacteria'	0.9326	0.02724	1.285	8.977e-05	0.9599	0.01375	0.5154	0.28
		Sphme2DRAFT_3026	'Flp pilus assembly protein, pilin Flp'	0.583	0.0667	1.295	5.928e-06	-0.5955	0.1249	-0.231	0.566
Genes only regulated by PakA-G	36	Sphme2DRAFT_2488	'Bacteriophytochrome (light-regulated signal transduction histidine kinase)'	-8.139	0	-0.0781	0.7176	-0.09109	0.609	-0.1055	0.5613
		Sphme2DRAFT_2824	'Signal transduction histidine kinase'	-5.146	2.594e-160	0.192	0.3356	0.1206	0.5176	0.1334	0.4972
		Sphme2DRAFT_0513	'PAS domain S-box'	-3.809	6.076e-163	0.02688	0.9165	0.1211	0.5091	0.1957	0.194
		Sphme2DRAFT_2181	'PAS domain S-box'	-3.109	5.834e-75	-0.363	0.04983	-0.5333	0.0002351	-0.6168	2.497e-05
		Sphme2DRAFT_3817	'Signal transduction histidine kinase'	-2.56	1.875e-37	-0.04613	0.8977	-0.2008	0.4426	-0.1055	0.7429
		Sphme2DRAFT_1661	'Signal transduction histidine kinase'	-1.876	6.761e-34	0.3045	0.1141	0.3842	0.004336	0.4245	0.0008807
		Sphme2DRAFT_0793	'AAA family ATPase, CDC48 subfamily'	-1.166	7.255e-08	-0.7243	0.002731	-0.9938	3.696e-06	-0.8047	0.0003245
		Sphme2DRAFT_3909	'hypothetical protein'	-1.161	4.528e-08	-0.7939	0.001714	-0.9895	5.719e-06	-0.5915	0.01354
		Sphme2DRAFT_3377	'Transcriptional regulator'	-1.153	7.472e-08	-0.4422	0.08952	-0.2238	0.48	-0.9968	1.099e-06
		Sphme2DRAFT_1054	'methylmalonic acid semialdehyde dehydrogenase'	-1.121	1.083e-09	-0.8184	0.0007571	-0.9558	1.426e-07	-0.9666	8.874e-08
		Sphme2DRAFT_1278	'DNA-3-methyladenine glycosylase (3mg)'	-1.115	3.288e-06	-0.8843	0.001546	-0.917	0.0002181	-0.6405	0.01605
		Sphme2DRAFT_3105	'glycogen/starch synthases, ADP-glucose type'	-1.111	7.518e-06	-0.5572	0.06398	-0.713	0.007368	-0.7395	0.005609
		Sphme2DRAFT_2411	'Levansucrase/Invertase.'	-1.087	3.077e-07	-0.6461	0.02846	-0.7955	0.0001109	-0.767	0.0001335
		Sphme2DRAFT_2825	'Response regulator containing CheY-like receiver domain and AraC-type DNA-binding domain'	-1.069	7.487e-08	0.01318	0.973	-0.04655	0.8997	-0.1222	0.7131
		Sphme2DRAFT_0781	'Uncharacterized conserved protein'	-1.062	1.984e-07	-0.3427	0.2053	-0.2064	0.4836	-0.1779	0.5632
		Sphme2DRAFT_2448	'Protein of unknown function (DUF1469).'	-1.031	0.001092	-0.9771	0.006514	-0.901	0.005572	-0.8895	0.004635
		Sphme2DRAFT_1218	'Outer membrane receptor proteins, mostly Fe transport'	-1.026	8.916e-10	-0.2565	0.4837	-0.6386	0.00036	-0.8983	4.293e-08
		Sphme2DRAFT_2175	'hypothetical protein'	-1.014	0.004772	-0.8279	0.03629	-0.7124	0.06805	-0.7913	0.04584
		Sphme2DRAFT_0414	'KAP family P-loop domain.'	1.01	4.997e-11	0.472	0.03434	0.3542	0.06493	0.2849	0.1709
		Sphme2DRAFT_2127	'hypothetical protein'	1.028	1.829e-05	0.5859	0.0745	0.3477	0.2805	0.2692	0.4248
		Sphme2DRAFT_0928	'phage portal protein, HK97 family'	1.047	9.296e-05	0.663	0.03913	0.7711	0.008468	0.6256	0.03686
		Sphme2DRAFT_3812	'Transposase and inactivated derivatives'	1.067	0.03596	0.9829	0.0433	0.9841	0.06854	0.87	0.1002
		Sphme2DRAFT_2363	'Long-chain fatty acid transport protein'	1.076	1.778e-06	0.4412	0.1631	0.582	0.0151	0.4029	0.149
		Sphme2DRAFT_1240	'Chemotaxis signal transduction protein'	1.178	3.79e-06	0.8548	0.001037	0.8649	0.001354	0.8963	0.0003546
		Sphme2DRAFT_3878	'Transposase and inactivated derivatives'	1.195	0.003771	0.5173	0.3379	0.9223	0.04544	0.5348	0.384
		Sphme2DRAFT_2027	'Transposase and inactivated derivatives'	1.205	0.03302	0.887	0.1358	0.8912	0.1757	0.3628	NA
		Sphme2DRAFT_2182	'hypothetical protein'	1.217	3.502e-10	-0.2388	0.4231	-0.2114	0.4674	-0.3693	0.1516
		Sphme2DRAFT_0398	'Protein of unknown function (DUF3617).'	1.284	1.767e-11	0.631	0.01885	0.5355	0.0151	0.3776	0.1653
		Sphme2DRAFT_1578	'hypothetical protein'	1.302	8.739e-10	0.221	0.4854	0.5877	0.0226	0.5182	0.03572
		Sphme2DRAFT_2823	'PAS domain S-box'	1.342	7.074e-14	0.07747	0.8315	0.2062	0.4538	0.1644	0.5874
		Sphme2DRAFT_2818	'Mn2+ and Fe2+ transporters of the NRAMP family'	1.353	4.394e-26	-0.1349	0.6257	0.01696	0.9518	0.1482	0.4468
		Sphme2DRAFT_0910	'hypothetical protein'	1.415	7.123e-16	0.5687	0.02454	0.5596	0.005833	0.4021	0.07259
		Sphme2DRAFT_0929	'hypothetical protein'	1.429	0.007629	0.4042	0.6155	0.8866	0.1817	1.018	0.08647
		Sphme2DRAFT_0194	'Acetyltransferases, including N-acetylases of ribosomal proteins'	1.708	1.152e-26	0.5032	0.02814	0.4503	0.04037	0.5359	0.006409
		Sphme2DRAFT_2817	'Carbohydrate-selective porin, OprB family.'	1.792	1.069e-26	0.01295	0.9754	0.06075	0.8794	0.3253	0.1921
		Sphme2DRAFT_2736	'2-isopropylmalate synthase, yeast type'	1.941	1.535e-53	0.3456	0.09711	0.2735	0.1831	0.325	0.0848
