# Supplementary material for: Complex general stress response regulation in Sphingomonas melonis Fr1 revealed by transcriptional analyses
Source: Sci Rep. 2019 Jun 28;9:9404. doi: 10.1038/s41598-019-45788-7 (PMC6599016; doi:10.1038/s41598-019-45788-7)
Supplement: Supplementary file 9 — Table S8 [file 41598_2019_45788_MOESM9_ESM.xlsx]

## Sheet: Fig5&S3 Cluster lII comparison
	Total	Transcript ID		log2 ratio ΔsdrG vs WT (stress mix)	fdr ΔsdrG vs WT (stress mix)	log2 ratio WT (stress mix vs low stress)	fdr WT (stress mix vs low stress)			Input data for Venn diagram		Cluster III Fig S3		Cluster III Fig 5
Genes present in cluster III in heatpams in Fig S3 and Fig 5	37	Sphme2DRAFT_2256	'hypothetical protein'	2.488	5.654e-17	-3.817	6.145e-36					Sphme2DRAFT_0008		Sphme2DRAFT_0008
		Sphme2DRAFT_2255	'hypothetical protein'	2.012	5.016e-11	-3.557	8.79e-35					Sphme2DRAFT_0112		Sphme2DRAFT_0112
		Sphme2DRAFT_3027	'Flp pilus assembly protein, pilin Flp'	1.697	4.769e-10	-2.497	1.338e-19					Sphme2DRAFT_0126		Sphme2DRAFT_0194
		Sphme2DRAFT_1108	'hypothetical protein'	1.462	2e-08	-2.178	3.987e-21					Sphme2DRAFT_0127		Sphme2DRAFT_0269
		Sphme2DRAFT_2300	'hypothetical protein'	1.45	1.377e-08	-2.144	1.181e-11					Sphme2DRAFT_0269		Sphme2DRAFT_0290
		Sphme2DRAFT_0882	'Flagellin and related hook-associated proteins'	1.402	1.094e-24	-1.917	8.281e-39					Sphme2DRAFT_0290		Sphme2DRAFT_0446
		Sphme2DRAFT_3026	'Flp pilus assembly protein, pilin Flp'	1.295	5.928e-06	-2.024	1.91e-11					Sphme2DRAFT_0446		Sphme2DRAFT_0752
		Sphme2DRAFT_3408	'hypothetical protein'	1.273	7.223e-08	-1.826	1.45e-14					Sphme2DRAFT_0530		Sphme2DRAFT_0753
		Sphme2DRAFT_1109	'Protein of unknown function (DUF1153).'	1.253	4.247e-07	-2.14	1.582e-24					Sphme2DRAFT_0661		Sphme2DRAFT_0754
		Sphme2DRAFT_2192	'Flp pilus assembly protein TadG'	1.232	2.765e-07	-1.933	1.661e-15					Sphme2DRAFT_0662		Sphme2DRAFT_0755
		Sphme2DRAFT_2017	'hypothetical protein'	1.215	9.542e-10	-2.269	1.933e-31					Sphme2DRAFT_0752		Sphme2DRAFT_0756
		Sphme2DRAFT_2191	'Flp pilus assembly protein TadG'	1.188	3.857e-06	-1.813	3.802e-13					Sphme2DRAFT_0753		Sphme2DRAFT_0758
		Sphme2DRAFT_2590	'hypothetical protein'	1.168	6.567e-06	-1.731	2.094e-13					Sphme2DRAFT_0880		Sphme2DRAFT_0880
		Sphme2DRAFT_3271	'TadE-like protein.'	1.13	2.568e-06	-2.026	3.535e-17					Sphme2DRAFT_0881		Sphme2DRAFT_0881
		Sphme2DRAFT_0008	'Hpt domain.'	1.118	4.51e-05	-1.591	8.362e-10					Sphme2DRAFT_0882		Sphme2DRAFT_0882
		Sphme2DRAFT_1763	'Predicted pyridoxal phosphate-dependent enzyme apparently involved in regulation of cell wall biogenesis'	1.107	6.948e-07	-1.357	1.451e-08					Sphme2DRAFT_0899		Sphme2DRAFT_0947
		Sphme2DRAFT_0446	'Predicted ATPase'	1.106	2.07e-06	-1.364	1.327e-09					Sphme2DRAFT_0947		Sphme2DRAFT_0948
		Sphme2DRAFT_3270	'Flp pilus assembly protein TadG'	1.086	1.154e-06	-1.89	9.797e-22					Sphme2DRAFT_0948		Sphme2DRAFT_0949
		Sphme2DRAFT_2955	'Surface antigen'	1.078	1.051e-06	-2.227	8.604e-30					Sphme2DRAFT_0953		Sphme2DRAFT_0950
		Sphme2DRAFT_0953	'Flp pilus assembly protein, protease CpaA'	1.064	4.178e-05	-1.344	2.586e-09					Sphme2DRAFT_1108		Sphme2DRAFT_0951
		Sphme2DRAFT_3330	'hypothetical protein'	1.036	0.0004705	-1.546	4.437e-08					Sphme2DRAFT_1109		Sphme2DRAFT_0953
		Sphme2DRAFT_0881	'Flagellin and related hook-associated proteins'	1.027	1.068e-13	-1.377	6.835e-17					Sphme2DRAFT_1469		Sphme2DRAFT_1108
		Sphme2DRAFT_3272	'hypothetical protein'	1.009	0.001306	-1.918	1.952e-10					Sphme2DRAFT_1699		Sphme2DRAFT_1109
		Sphme2DRAFT_0880	'Flagellin and related hook-associated proteins'	0.9916	4.424e-14	-1.454	2.575e-24					Sphme2DRAFT_1763		Sphme2DRAFT_1236
		Sphme2DRAFT_0753	'Chemotaxis protein	0.9645	1.349e-05	-0.9937	1.189e-05					Sphme2DRAFT_1890		Sphme2DRAFT_1237
		Sphme2DRAFT_2958	'hypothetical protein'	0.9508	2.98e-05	-1.946	1.45e-14					Sphme2DRAFT_1967		Sphme2DRAFT_1238
		Sphme2DRAFT_2579	'Response regulator containing CheY-like receiver domain and AraC-type DNA-binding domain'	0.9458	4.329e-05	-1.246	3.271e-07					Sphme2DRAFT_1997		Sphme2DRAFT_1469
		Sphme2DRAFT_0752	'Response regulator containing CheY-like receiver, AAA-type ATPase, and DNA-binding domains'	0.9444	3.067e-07	-0.8996	1.11e-05					Sphme2DRAFT_2017		Sphme2DRAFT_1763
		Sphme2DRAFT_0290	'diguanylate cyclase (GGDEF) domain'	0.9389	4.64e-05	-1.45	7.123e-11					Sphme2DRAFT_2190		Sphme2DRAFT_1796
		Sphme2DRAFT_0269	'diguanylate cyclase (GGDEF) domain'	0.9351	0.0001314	-1.565	3.821e-13					Sphme2DRAFT_2191		Sphme2DRAFT_1974
		Sphme2DRAFT_2581	'Methylase of chemotaxis methyl-accepting proteins'	0.9296	0.0008939	-1.354	2.172e-08					Sphme2DRAFT_2192		Sphme2DRAFT_2017
		Sphme2DRAFT_0947	'Flp pilus assembly protein TadC'	0.9161	2.815e-05	-1.236	4.842e-09					Sphme2DRAFT_2255		Sphme2DRAFT_2182
		Sphme2DRAFT_0948	'Flp pilus assembly protein TadB'	0.8717	0.0002344	-1.184	5.012e-07					Sphme2DRAFT_2256		Sphme2DRAFT_2191
		Sphme2DRAFT_2744	'ATPases involved in chromosome partitioning'	0.8461	0.0002845	-1.23	2.612e-09					Sphme2DRAFT_2300		Sphme2DRAFT_2192
		Sphme2DRAFT_2580	'Chemotaxis response regulator containing a CheY-like receiver domain and a methylesterase domain'	0.7929	0.001821	-1.156	8.539e-06					Sphme2DRAFT_2532		Sphme2DRAFT_2255
		Sphme2DRAFT_1469	'diguanylate cyclase (GGDEF) domain'	0.7551	0.001278	-1.563	4.26e-16					Sphme2DRAFT_2579		Sphme2DRAFT_2256
		Sphme2DRAFT_0112	'hypothetical protein'	0.6301	0.04245	-0.9741	0.0004693					Sphme2DRAFT_2580		Sphme2DRAFT_2300
Genes present in cluster III in heatmap in Fig S3	15	Sphme2DRAFT_1967	'Uncharacterized protein conserved in bacteria'	0.8915	6.156e-05	-2.089	1.229e-22					Sphme2DRAFT_2581		Sphme2DRAFT_2579
		Sphme2DRAFT_3333	'Carbohydrate-selective porin'	0.9573	4.396e-05	-2.007	9.666e-20					Sphme2DRAFT_2590		Sphme2DRAFT_2580
		Sphme2DRAFT_2190	'Flp pilus assembly protein TadG'	1.025	9.818e-05	-1.822	4.88e-13					Sphme2DRAFT_2744		Sphme2DRAFT_2581
		Sphme2DRAFT_1997	'N-acetylmuramoyl-L-alanine amidase'	0.6515	0.0002845	-1.705	4.025e-29					Sphme2DRAFT_2745		Sphme2DRAFT_2590
		Sphme2DRAFT_0661	'diguanylate cyclase (GGDEF) domain'	0.8373	0.0004631	-1.653	3.895e-12					Sphme2DRAFT_2746		Sphme2DRAFT_2736
		Sphme2DRAFT_0126	'diguanylate cyclase (GGDEF) domain'	0.8247	0.0002571	-1.488	3.447e-12					Sphme2DRAFT_2955		Sphme2DRAFT_2744
		Sphme2DRAFT_0530	'hypothetical protein'	1.045	8.958e-07	-1.488	6.985e-14					Sphme2DRAFT_2958		Sphme2DRAFT_2817
		Sphme2DRAFT_1699	'diguanylate cyclase (GGDEF) domain'	0.9213	8.886e-05	-1.448	4.318e-11					Sphme2DRAFT_3026		Sphme2DRAFT_2818
		Sphme2DRAFT_0662	'uncharacterized domain HDIG'	0.8572	0.0002987	-1.445	4.895e-11					Sphme2DRAFT_3027		Sphme2DRAFT_2955
		Sphme2DRAFT_0127	'FOG: GAF domain'	0.6356	0.01127	-1.361	8.342e-10					Sphme2DRAFT_3270		Sphme2DRAFT_2958
		Sphme2DRAFT_2532	'Signal transduction histidine kinase'	0.6499	0.02136	-1.298	4.438e-08					Sphme2DRAFT_3271		Sphme2DRAFT_3026
		Sphme2DRAFT_0899	'Response regulator containing CheY-like receiver, AAA-type ATPase, and DNA-binding domains'	0.9608	0.0004863	-1.264	3.254e-06					Sphme2DRAFT_3272		Sphme2DRAFT_3027
		Sphme2DRAFT_2745	'hypothetical protein'	0.4721	0.1377	-1.024	0.0002512					Sphme2DRAFT_3330		Sphme2DRAFT_3270
		Sphme2DRAFT_2746	'Sporulation related domain.'	0.5028	0.1285	-0.9959	0.0001417					Sphme2DRAFT_3333		Sphme2DRAFT_3271
		Sphme2DRAFT_1890	'hypothetical protein'	0.1728	0.6472	-0.8076	0.0221					Sphme2DRAFT_3408		Sphme2DRAFT_3272
Genes present in cluster III in heatmap in Fig 5	18	Sphme2DRAFT_1236	'Response regulator containing CheY-like receiver, AAA-type ATPase, and DNA-binding domains'	1.916	1.678e-09	-1.206	0.004241							Sphme2DRAFT_3330
		Sphme2DRAFT_1238	'Chemotaxis signal transduction protein'	1.526	1.713e-08	-1.093	0.001055							Sphme2DRAFT_3332
		Sphme2DRAFT_1237	'Chemotaxis protein histidine kinase and related kinases'	1.291	1.618e-06	-0.9258	0.002447							Sphme2DRAFT_3408
		Sphme2DRAFT_1796	'Flp pilus assembly protein, ATPase CpaF'	0.9787	1.691e-06	-1.175	3.061e-09
		Sphme2DRAFT_0951	'Flp pilus assembly protein, secretin CpaC'	0.9273	1.057e-06	-0.9872	4.332e-07
		Sphme2DRAFT_0950	'Pilus biogenesis CpaD protein (pilus_cpaD).'	0.9206	9.818e-05	-1.069	1.21e-05
		Sphme2DRAFT_0758	'Methyl-accepting chemotaxis protein'	0.8767	0.0002031	-0.7132	0.006578
		Sphme2DRAFT_0755	'Methylase of chemotaxis methyl-accepting proteins'	0.8456	0.0007039	-0.7625	0.004067
		Sphme2DRAFT_0949	'Flp pilus assembly protein, ATPase CpaE'	0.8393	5.25e-05	-1.047	1.276e-07
		Sphme2DRAFT_0754	'Chemotaxis response regulator containing a CheY-like receiver domain and a methylesterase domain'	0.8239	0.0007689	-0.8306	0.0008607
		Sphme2DRAFT_0756	'Chemotaxis protein histidine kinase and related kinases'	0.8233	0.0002788	-0.6616	0.003961
		Sphme2DRAFT_3332	'Methyl-accepting chemotaxis protein'	0.798	0.001785	-1.053	1.023e-05
		Sphme2DRAFT_0194	'Acetyltransferases, including N-acetylases of ribosomal proteins'	0.5032	0.02814	-1.099	1.501e-06
		Sphme2DRAFT_2736	'2-isopropylmalate synthase, yeast type'	0.3456	0.09711	-0.5863	0.003769
		Sphme2DRAFT_2817	'Carbohydrate-selective porin, OprB family.'	0.01295	0.9754	-0.154	0.649
		Sphme2DRAFT_2818	'Mn2+ and Fe2+ transporters of the NRAMP family'	-0.1349	0.6257	0.1359	0.574
		Sphme2DRAFT_2182	'hypothetical protein'	-0.2388	0.4231	0.196	0.5807
		Sphme2DRAFT_1974	'Phasin protein.'	-1.457	0.0001125	0.5022	0.2413
